# Supplementary material for: Gene Expression Analysis Reveals Novel Gene Signatures Between Young and Old Adults in Human Prefrontal Cortex
Source: Front Aging Neurosci. 2018 Aug 27;10:259. doi: 10.3389/fnagi.2018.00259 (PMC6119720; doi:10.3389/fnagi.2018.00259)
Supplement: Supplementary file 1 [file Data_Sheet_1.ZIP]

Archive with 1 entries (1 files):
- Supplementary File 1 Table S16.xls
