# Supplementary material for: Gene Expression Analysis Reveals Novel Gene Signatures Between Young and Old Adults in Human Prefrontal Cortex
Source: Front Aging Neurosci. 2018 Aug 27;10:259. doi: 10.3389/fnagi.2018.00259 (PMC6119720; doi:10.3389/fnagi.2018.00259)
Supplement: Supplementary file 1 [file Data_Sheet_1.ZIP › Supplementary File 1 Table S16.xls]

## Sheet: Table S16
GSE53890_series_matrix
!Series_title	REST and Stress Resistance in Aging and Alzheimer’s Disease
!Series_geo_accession	GSE53890
!Series_status	Public on Mar 16 2014
!Series_submission_date	Jan 08 2014
!Series_last_update_date	Jun 03 2018
!Series_pubmed_id	24670762
!Series_summary	Comparison of the gene expression profiles of adult human brain samples from frontal cortical regions, including samples from young, middle aged, normal aged.
!Series_overall_design	Comparison of 12 young (<40yr), 9 middle aged (40-70yr), 16 normal aged (70-94yr), and 4 extremely aged (95-106yr)
!Series_type	Expression profiling by array
!Series_contributor	Bruce,,Yankner
!Series_contributor	Tao,,Lu
!Series_sample_id	GSM1303144 GSM1303145 GSM1303146 GSM1303147 GSM1303148 GSM1303149 GSM1303150 GSM1303151 GSM1303152 GSM1303153 GSM1303154 GSM1303155 GSM1303156 GSM1303157 GSM1303158 GSM1303159 GSM1303160 GSM1303161 GSM1303162 GSM1303163 GSM1303164 GSM1303165 GSM1303166 GSM1303167 GSM1303168 GSM1303169 GSM1303170 GSM1303171 GSM1303172 GSM1303173 GSM1303174 GSM1303175 GSM1303176 GSM1303177 GSM1303178 GSM1303179 GSM…
!Series_contact_name	Tun-Hsiang,,Yang
!Series_contact_email	yangth@gmail.com
!Series_contact_laboratory	Yankner
!Series_contact_department	Genetics
!Series_contact_institute	HMS
!Series_contact_address	77 Avenue Louis Pasteur
!Series_contact_city	Boston
!Series_contact_state	MA
!Series_contact_zip/postal_code	2115
!Series_contact_country	USA
!Series_supplementary_file	ftp://ftp.ncbi.nlm.nih.gov/geo/series/GSE53nnn/GSE53890/suppl/GSE53890_RAW.tar
!Series_platform_id	GPL570
!Series_platform_taxid	9606
!Series_sample_taxid	9606
!Series_relation	BioProject: https://www.ncbi.nlm.nih.gov/bioproject/PRJNA233651
!Sample_title	24 years old Male	25 years old Female_2	25 years old Female	26 years old Male_2	26 years old Male	27 years old Female	29 years old Female	29 years old Male	33 years old Female	34 years old Female	36 years old Female	37 years old Male	40 years old Male	44 years old Female_2	44 years old Female	45 years old Male	48 years old Female	51 years old Male	52 years old Male	61 years old Female	66 years old Male	70 years old Male	71 years old Female	77 years old Male	80.6 years old Female	82 years old Male	84 years old Male	86 years old Female	86 years old Male	87 years old Female	89 years old Male	90 years old Male	91 years old Female	91 years old Male	92 years old Male	93 years oldFemale	94 years old Female	103 years old Female	104 years old Male	105 years old Female	106 years old Female
!Sample_geo_accession	GSM1303144	GSM1303145	GSM1303146	GSM1303147	GSM1303148	GSM1303149	GSM1303150	GSM1303151	GSM1303152	GSM1303153	GSM1303154	GSM1303155	GSM1303156	GSM1303157	GSM1303158	GSM1303159	GSM1303160	GSM1303161	GSM1303162	GSM1303163	GSM1303164	GSM1303165	GSM1303166	GSM1303167	GSM1303168	GSM1303169	GSM1303170	GSM1303171	GSM1303172	GSM1303173	GSM1303174	GSM1303175	GSM1303176	GSM1303177	GSM1303178	GSM1303179	GSM1303180	GSM1303181	GSM1303182	GSM1303183	GSM1303184
!Sample_status	Public on Mar 16 2014	Public on Mar 16 2014	Public on Mar 16 2014	Public on Mar 16 2014	Public on Mar 16 2014	Public on Mar 16 2014	Public on Mar 16 2014	Public on Mar 16 2014	Public on Mar 16 2014	Public on Mar 16 2014	Public on Mar 16 2014	Public on Mar 16 2014	Public on Mar 16 2014	Public on Mar 16 2014	Public on Mar 16 2014	Public on Mar 16 2014	Public on Mar 16 2014	Public on Mar 16 2014	Public on Mar 16 2014	Public on Mar 16 2014	Public on Mar 16 2014	Public on Mar 16 2014	Public on Mar 16 2014	Public on Mar 16 2014	Public on Mar 16 2014	Public on Mar 16 2014	Public on Mar 16 2014	Public on Mar 16 2014	Public on Mar 16 2014	Public on Mar 16 2014	Public on Mar 16 2014	Public on Mar 16 2014	Public on Mar 16 2014	Public on Mar 16 2014	Public on Mar 16 2014	Public on Mar 16 2014	Public on Mar 16 2014	Public on Mar 16 2014	Public on Mar 16 2014	Public on Mar 16 2014	Public on Mar 16 2014
!Sample_submission_date	Jan 08 2014	Jan 08 2014	Jan 08 2014	Jan 08 2014	Jan 08 2014	Jan 08 2014	Jan 08 2014	Jan 08 2014	Jan 08 2014	Jan 08 2014	Jan 08 2014	Jan 08 2014	Jan 08 2014	Jan 08 2014	Jan 08 2014	Jan 08 2014	Jan 08 2014	Jan 08 2014	Jan 08 2014	Jan 08 2014	Jan 08 2014	Jan 08 2014	Jan 08 2014	Jan 08 2014	Jan 08 2014	Jan 08 2014	Jan 08 2014	Jan 08 2014	Jan 08 2014	Jan 08 2014	Jan 08 2014	Jan 08 2014	Jan 08 2014	Jan 08 2014	Jan 08 2014	Jan 08 2014	Jan 08 2014	Jan 08 2014	Jan 08 2014	Jan 08 2014	Jan 08 2014
!Sample_last_update_date	Mar 16 2014	Mar 16 2014	Mar 16 2014	Mar 16 2014	Mar 16 2014	Mar 16 2014	Mar 16 2014	Mar 16 2014	Mar 16 2014	Mar 16 2014	Mar 16 2014	Mar 16 2014	Mar 16 2014	Mar 16 2014	Mar 16 2014	Mar 16 2014	Mar 16 2014	Mar 16 2014	Mar 16 2014	Mar 16 2014	Mar 16 2014	Mar 16 2014	Mar 16 2014	Mar 16 2014	Mar 16 2014	Mar 16 2014	Mar 16 2014	Mar 16 2014	Mar 16 2014	Mar 16 2014	Mar 16 2014	Mar 16 2014	Mar 16 2014	Mar 16 2014	Mar 16 2014	Mar 16 2014	Mar 16 2014	Mar 16 2014	Mar 16 2014	Mar 16 2014	Mar 16 2014
!Sample_type	RNA	RNA	RNA	RNA	RNA	RNA	RNA	RNA	RNA	RNA	RNA	RNA	RNA	RNA	RNA	RNA	RNA	RNA	RNA	RNA	RNA	RNA	RNA	RNA	RNA	RNA	RNA	RNA	RNA	RNA	RNA	RNA	RNA	RNA	RNA	RNA	RNA	RNA	RNA	RNA	RNA
!Sample_channel_count	1	1	1	1	1	1	1	1	1	1	1	1	1	1	1	1	1	1	1	1	1	1	1	1	1	1	1	1	1	1	1	1	1	1	1	1	1	1	1	1	1
!Sample_source_name_ch1	24 years old Male	25 years old Female_2	25 years old Female	26 years old Male_2	26 years old Male	27 years old Female	29 years old Female	29 years old Male	33 years old Female	34 years old Female	36 years old Female	37 years old Male	40 years old Male	44 years old Female_2	44 years old Female	45 years old Male	48 years old Female	51 years old Male	52 years old Male	61 years old Female	66 years old Male	70 years old Male	71 years old Female	77 years old Male	80.6 years old Female	82 years old Male	84 years old Male	86 years old Female	86 years old Male	87 years old Female	89 years old Male	90 years old Male	91 years old Female	91 years old Male	92 years old Male	93 years oldFemale	94 years old Female	103 years old Female	104 years old Male	105 years old Female	106 years old Female
!Sample_organism_ch1	Homo sapiens	Homo sapiens	Homo sapiens	Homo sapiens	Homo sapiens	Homo sapiens	Homo sapiens	Homo sapiens	Homo sapiens	Homo sapiens	Homo sapiens	Homo sapiens	Homo sapiens	Homo sapiens	Homo sapiens	Homo sapiens	Homo sapiens	Homo sapiens	Homo sapiens	Homo sapiens	Homo sapiens	Homo sapiens	Homo sapiens	Homo sapiens	Homo sapiens	Homo sapiens	Homo sapiens	Homo sapiens	Homo sapiens	Homo sapiens	Homo sapiens	Homo sapiens	Homo sapiens	Homo sapiens	Homo sapiens	Homo sapiens	Homo sapiens	Homo sapiens	Homo sapiens	Homo sapiens	Homo sapiens
!Sample_characteristics_ch1	age: 24 years old	age: 25 years old	age: 25 years old	age: 26 years old	age: 26 years old	age: 27 years old	age: 29 years old	age: 29 years old	age: 33 years old	age: 34 years old	age: 36 years old	age: 37 years old	age: 40 years old	age: 44 years old	age: 44 years old	age: 45 years old	age: 48 years old	age: 51 years old	age: 52 years old	age: 61 years old	age: 66 years old	age: 70 years old	age: 71 years old	age: 77 years old	age: 80.6 years old	age: 82 years old	age: 84 years old	age: 86 years old	age: 86 years old	age: 87 years old	age: 89 years old	age: 90 years old	age: 91 years old	age: 91 years old	age: 92 years old	age: 93 years old	age: 94 years old	age: 103 years old	age: 104 years old	age: 105 years old	age: 106 years old
!Sample_characteristics_ch1	Sex: Male	Sex: Female	Sex: Female	Sex: Male	Sex: Male	Sex: Female	Sex: Female	Sex: Male	Sex: Female	Sex: Female	Sex: Female	Sex: Male	Sex: Male	Sex: Female	Sex: Female	Sex: Male	Sex: Female	Sex: Male	Sex: Male	Sex: Female	Sex: Male	Sex: Male	Sex: Female	Sex: Male	Sex: Female	Sex: Male	Sex: Male	Sex: Female	Sex: Male	Sex: Female	Sex: Male	Sex: Male	Sex: Female	Sex: Male	Sex: Male	Sex: Female	Sex: Female	Sex: Female	Sex: Male	Sex: Female	Sex: Female
!Sample_growth_protocol_ch1	The postmortem brain tissue samples were neuropathologically normal for age, and were derived from non-demented individuals. Tissue was procured in accordance with institutional guidelines. Human cortical grey matter samples were dissected from the frontal pole (Brodmann area 9, 10), and were snap frozen in liquid nitrogen and stored at -85ºC. Human brain samples with a tissue pH > 6.5 were used …	The postmortem brain tissue samples were neuropathologically normal for age, and were derived from non-demented individuals. Tissue was procured in accordance with institutional guidelines. Human cortical grey matter samples were dissected from the frontal pole (Brodmann area 9, 10), and were snap frozen in liquid nitrogen and stored at -85ºC. Human brain samples with a tissue pH > 6.5 were used …	The postmortem brain tissue samples were neuropathologically normal for age, and were derived from non-demented individuals. Tissue was procured in accordance with institutional guidelines. Human cortical grey matter samples were dissected from the frontal pole (Brodmann area 9, 10), and were snap frozen in liquid nitrogen and stored at -85ºC. Human brain samples with a tissue pH > 6.5 were used …	The postmortem brain tissue samples were neuropathologically normal for age, and were derived from non-demented individuals. Tissue was procured in accordance with institutional guidelines. Human cortical grey matter samples were dissected from the frontal pole (Brodmann area 9, 10), and were snap frozen in liquid nitrogen and stored at -85ºC. Human brain samples with a tissue pH > 6.5 were used …	The postmortem brain tissue samples were neuropathologically normal for age, and were derived from non-demented individuals. Tissue was procured in accordance with institutional guidelines. Human cortical grey matter samples were dissected from the frontal pole (Brodmann area 9, 10), and were snap frozen in liquid nitrogen and stored at -85ºC. Human brain samples with a tissue pH > 6.5 were used …	The postmortem brain tissue samples were neuropathologically normal for age, and were derived from non-demented individuals. Tissue was procured in accordance with institutional guidelines. Human cortical grey matter samples were dissected from the frontal pole (Brodmann area 9, 10), and were snap frozen in liquid nitrogen and stored at -85ºC. Human brain samples with a tissue pH > 6.5 were used …	The postmortem brain tissue samples were neuropathologically normal for age, and were derived from non-demented individuals. Tissue was procured in accordance with institutional guidelines. Human cortical grey matter samples were dissected from the frontal pole (Brodmann area 9, 10), and were snap frozen in liquid nitrogen and stored at -85ºC. Human brain samples with a tissue pH > 6.5 were used …	The postmortem brain tissue samples were neuropathologically normal for age, and were derived from non-demented individuals. Tissue was procured in accordance with institutional guidelines. Human cortical grey matter samples were dissected from the frontal pole (Brodmann area 9, 10), and were snap frozen in liquid nitrogen and stored at -85ºC. Human brain samples with a tissue pH > 6.5 were used …	The postmortem brain tissue samples were neuropathologically normal for age, and were derived from non-demented individuals. Tissue was procured in accordance with institutional guidelines. Human cortical grey matter samples were dissected from the frontal pole (Brodmann area 9, 10), and were snap frozen in liquid nitrogen and stored at -85ºC. Human brain samples with a tissue pH > 6.5 were used …	The postmortem brain tissue samples were neuropathologically normal for age, and were derived from non-demented individuals. Tissue was procured in accordance with institutional guidelines. Human cortical grey matter samples were dissected from the frontal pole (Brodmann area 9, 10), and were snap frozen in liquid nitrogen and stored at -85ºC. Human brain samples with a tissue pH > 6.5 were used …	The postmortem brain tissue samples were neuropathologically normal for age, and were derived from non-demented individuals. Tissue was procured in accordance with institutional guidelines. Human cortical grey matter samples were dissected from the frontal pole (Brodmann area 9, 10), and were snap frozen in liquid nitrogen and stored at -85ºC. Human brain samples with a tissue pH > 6.5 were used …	The postmortem brain tissue samples were neuropathologically normal for age, and were derived from non-demented individuals. Tissue was procured in accordance with institutional guidelines. Human cortical grey matter samples were dissected from the frontal pole (Brodmann area 9, 10), and were snap frozen in liquid nitrogen and stored at -85ºC. Human brain samples with a tissue pH > 6.5 were used …	The postmortem brain tissue samples were neuropathologically normal for age, and were derived from non-demented individuals. Tissue was procured in accordance with institutional guidelines. Human cortical grey matter samples were dissected from the frontal pole (Brodmann area 9, 10), and were snap frozen in liquid nitrogen and stored at -85ºC. Human brain samples with a tissue pH > 6.5 were used …	The postmortem brain tissue samples were neuropathologically normal for age, and were derived from non-demented individuals. Tissue was procured in accordance with institutional guidelines. Human cortical grey matter samples were dissected from the frontal pole (Brodmann area 9, 10), and were snap frozen in liquid nitrogen and stored at -85ºC. Human brain samples with a tissue pH > 6.5 were used …	The postmortem brain tissue samples were neuropathologically normal for age, and were derived from non-demented individuals. Tissue was procured in accordance with institutional guidelines. Human cortical grey matter samples were dissected from the frontal pole (Brodmann area 9, 10), and were snap frozen in liquid nitrogen and stored at -85ºC. Human brain samples with a tissue pH > 6.5 were used …	The postmortem brain tissue samples were neuropathologically normal for age, and were derived from non-demented individuals. Tissue was procured in accordance with institutional guidelines. Human cortical grey matter samples were dissected from the frontal pole (Brodmann area 9, 10), and were snap frozen in liquid nitrogen and stored at -85ºC. Human brain samples with a tissue pH > 6.5 were used …	The postmortem brain tissue samples were neuropathologically normal for age, and were derived from non-demented individuals. Tissue was procured in accordance with institutional guidelines. Human cortical grey matter samples were dissected from the frontal pole (Brodmann area 9, 10), and were snap frozen in liquid nitrogen and stored at -85ºC. Human brain samples with a tissue pH > 6.5 were used …	The postmortem brain tissue samples were neuropathologically normal for age, and were derived from non-demented individuals. Tissue was procured in accordance with institutional guidelines. Human cortical grey matter samples were dissected from the frontal pole (Brodmann area 9, 10), and were snap frozen in liquid nitrogen and stored at -85ºC. Human brain samples with a tissue pH > 6.5 were used …	The postmortem brain tissue samples were neuropathologically normal for age, and were derived from non-demented individuals. Tissue was procured in accordance with institutional guidelines. Human cortical grey matter samples were dissected from the frontal pole (Brodmann area 9, 10), and were snap frozen in liquid nitrogen and stored at -85ºC. Human brain samples with a tissue pH > 6.5 were used …	The postmortem brain tissue samples were neuropathologically normal for age, and were derived from non-demented individuals. Tissue was procured in accordance with institutional guidelines. Human cortical grey matter samples were dissected from the frontal pole (Brodmann area 9, 10), and were snap frozen in liquid nitrogen and stored at -85ºC. Human brain samples with a tissue pH > 6.5 were used …	The postmortem brain tissue samples were neuropathologically normal for age, and were derived from non-demented individuals. Tissue was procured in accordance with institutional guidelines. Human cortical grey matter samples were dissected from the frontal pole (Brodmann area 9, 10), and were snap frozen in liquid nitrogen and stored at -85ºC. Human brain samples with a tissue pH > 6.5 were used …	The postmortem brain tissue samples were neuropathologically normal for age, and were derived from non-demented individuals. Tissue was procured in accordance with institutional guidelines. Human cortical grey matter samples were dissected from the frontal pole (Brodmann area 9, 10), and were snap frozen in liquid nitrogen and stored at -85ºC. Human brain samples with a tissue pH > 6.5 were used …	The postmortem brain tissue samples were neuropathologically normal for age, and were derived from non-demented individuals. Tissue was procured in accordance with institutional guidelines. Human cortical grey matter samples were dissected from the frontal pole (Brodmann area 9, 10), and were snap frozen in liquid nitrogen and stored at -85ºC. Human brain samples with a tissue pH > 6.5 were used …	The postmortem brain tissue samples were neuropathologically normal for age, and were derived from non-demented individuals. Tissue was procured in accordance with institutional guidelines. Human cortical grey matter samples were dissected from the frontal pole (Brodmann area 9, 10), and were snap frozen in liquid nitrogen and stored at -85ºC. Human brain samples with a tissue pH > 6.5 were used …	The postmortem brain tissue samples were neuropathologically normal for age, and were derived from non-demented individuals. Tissue was procured in accordance with institutional guidelines. Human cortical grey matter samples were dissected from the frontal pole (Brodmann area 9, 10), and were snap frozen in liquid nitrogen and stored at -85ºC. Human brain samples with a tissue pH > 6.5 were used …	The postmortem brain tissue samples were neuropathologically normal for age, and were derived from non-demented individuals. Tissue was procured in accordance with institutional guidelines. Human cortical grey matter samples were dissected from the frontal pole (Brodmann area 9, 10), and were snap frozen in liquid nitrogen and stored at -85ºC. Human brain samples with a tissue pH > 6.5 were used …	The postmortem brain tissue samples were neuropathologically normal for age, and were derived from non-demented individuals. Tissue was procured in accordance with institutional guidelines. Human cortical grey matter samples were dissected from the frontal pole (Brodmann area 9, 10), and were snap frozen in liquid nitrogen and stored at -85ºC. Human brain samples with a tissue pH > 6.5 were used …	The postmortem brain tissue samples were neuropathologically normal for age, and were derived from non-demented individuals. Tissue was procured in accordance with institutional guidelines. Human cortical grey matter samples were dissected from the frontal pole (Brodmann area 9, 10), and were snap frozen in liquid nitrogen and stored at -85ºC. Human brain samples with a tissue pH > 6.5 were used …	The postmortem brain tissue samples were neuropathologically normal for age, and were derived from non-demented individuals. Tissue was procured in accordance with institutional guidelines. Human cortical grey matter samples were dissected from the frontal pole (Brodmann area 9, 10), and were snap frozen in liquid nitrogen and stored at -85ºC. Human brain samples with a tissue pH > 6.5 were used …	The postmortem brain tissue samples were neuropathologically normal for age, and were derived from non-demented individuals. Tissue was procured in accordance with institutional guidelines. Human cortical grey matter samples were dissected from the frontal pole (Brodmann area 9, 10), and were snap frozen in liquid nitrogen and stored at -85ºC. Human brain samples with a tissue pH > 6.5 were used …	The postmortem brain tissue samples were neuropathologically normal for age, and were derived from non-demented individuals. Tissue was procured in accordance with institutional guidelines. Human cortical grey matter samples were dissected from the frontal pole (Brodmann area 9, 10), and were snap frozen in liquid nitrogen and stored at -85ºC. Human brain samples with a tissue pH > 6.5 were used …	The postmortem brain tissue samples were neuropathologically normal for age, and were derived from non-demented individuals. Tissue was procured in accordance with institutional guidelines. Human cortical grey matter samples were dissected from the frontal pole (Brodmann area 9, 10), and were snap frozen in liquid nitrogen and stored at -85ºC. Human brain samples with a tissue pH > 6.5 were used …	The postmortem brain tissue samples were neuropathologically normal for age, and were derived from non-demented individuals. Tissue was procured in accordance with institutional guidelines. Human cortical grey matter samples were dissected from the frontal pole (Brodmann area 9, 10), and were snap frozen in liquid nitrogen and stored at -85ºC. Human brain samples with a tissue pH > 6.5 were used …	The postmortem brain tissue samples were neuropathologically normal for age, and were derived from non-demented individuals. Tissue was procured in accordance with institutional guidelines. Human cortical grey matter samples were dissected from the frontal pole (Brodmann area 9, 10), and were snap frozen in liquid nitrogen and stored at -85ºC. Human brain samples with a tissue pH > 6.5 were used …	The postmortem brain tissue samples were neuropathologically normal for age, and were derived from non-demented individuals. Tissue was procured in accordance with institutional guidelines. Human cortical grey matter samples were dissected from the frontal pole (Brodmann area 9, 10), and were snap frozen in liquid nitrogen and stored at -85ºC. Human brain samples with a tissue pH > 6.5 were used …	The postmortem brain tissue samples were neuropathologically normal for age, and were derived from non-demented individuals. Tissue was procured in accordance with institutional guidelines. Human cortical grey matter samples were dissected from the frontal pole (Brodmann area 9, 10), and were snap frozen in liquid nitrogen and stored at -85ºC. Human brain samples with a tissue pH > 6.5 were used …	The postmortem brain tissue samples were neuropathologically normal for age, and were derived from non-demented individuals. Tissue was procured in accordance with institutional guidelines. Human cortical grey matter samples were dissected from the frontal pole (Brodmann area 9, 10), and were snap frozen in liquid nitrogen and stored at -85ºC. Human brain samples with a tissue pH > 6.5 were used …	The postmortem brain tissue samples were neuropathologically normal for age, and were derived from non-demented individuals. Tissue was procured in accordance with institutional guidelines. Human cortical grey matter samples were dissected from the frontal pole (Brodmann area 9, 10), and were snap frozen in liquid nitrogen and stored at -85ºC. Human brain samples with a tissue pH > 6.5 were used …	The postmortem brain tissue samples were neuropathologically normal for age, and were derived from non-demented individuals. Tissue was procured in accordance with institutional guidelines. Human cortical grey matter samples were dissected from the frontal pole (Brodmann area 9, 10), and were snap frozen in liquid nitrogen and stored at -85ºC. Human brain samples with a tissue pH > 6.5 were used …	The postmortem brain tissue samples were neuropathologically normal for age, and were derived from non-demented individuals. Tissue was procured in accordance with institutional guidelines. Human cortical grey matter samples were dissected from the frontal pole (Brodmann area 9, 10), and were snap frozen in liquid nitrogen and stored at -85ºC. Human brain samples with a tissue pH > 6.5 were used …	The postmortem brain tissue samples were neuropathologically normal for age, and were derived from non-demented individuals. Tissue was procured in accordance with institutional guidelines. Human cortical grey matter samples were dissected from the frontal pole (Brodmann area 9, 10), and were snap frozen in liquid nitrogen and stored at -85ºC. Human brain samples with a tissue pH > 6.5 were used …
!Sample_molecule_ch1	total RNA	total RNA	total RNA	total RNA	total RNA	total RNA	total RNA	total RNA	total RNA	total RNA	total RNA	total RNA	total RNA	total RNA	total RNA	total RNA	total RNA	total RNA	total RNA	total RNA	total RNA	total RNA	total RNA	total RNA	total RNA	total RNA	total RNA	total RNA	total RNA	total RNA	total RNA	total RNA	total RNA	total RNA	total RNA	total RNA	total RNA	total RNA	total RNA	total RNA	total RNA
!Sample_extract_protocol_ch1	Trizol extraction of total RNA was performed according to the manufacturer's instructions.	Trizol extraction of total RNA was performed according to the manufacturer's instructions.	Trizol extraction of total RNA was performed according to the manufacturer's instructions.	Trizol extraction of total RNA was performed according to the manufacturer's instructions.	Trizol extraction of total RNA was performed according to the manufacturer's instructions.	Trizol extraction of total RNA was performed according to the manufacturer's instructions.	Trizol extraction of total RNA was performed according to the manufacturer's instructions.	Trizol extraction of total RNA was performed according to the manufacturer's instructions.	Trizol extraction of total RNA was performed according to the manufacturer's instructions.	Trizol extraction of total RNA was performed according to the manufacturer's instructions.	Trizol extraction of total RNA was performed according to the manufacturer's instructions.	Trizol extraction of total RNA was performed according to the manufacturer's instructions.	Trizol extraction of total RNA was performed according to the manufacturer's instructions.	Trizol extraction of total RNA was performed according to the manufacturer's instructions.	Trizol extraction of total RNA was performed according to the manufacturer's instructions.	Trizol extraction of total RNA was performed according to the manufacturer's instructions.	Trizol extraction of total RNA was performed according to the manufacturer's instructions.	Trizol extraction of total RNA was performed according to the manufacturer's instructions.	Trizol extraction of total RNA was performed according to the manufacturer's instructions.	Trizol extraction of total RNA was performed according to the manufacturer's instructions.	Trizol extraction of total RNA was performed according to the manufacturer's instructions.	Trizol extraction of total RNA was performed according to the manufacturer's instructions.	Trizol extraction of total RNA was performed according to the manufacturer's instructions.	Trizol extraction of total RNA was performed according to the manufacturer's instructions.	Trizol extraction of total RNA was performed according to the manufacturer's instructions.	Trizol extraction of total RNA was performed according to the manufacturer's instructions.	Trizol extraction of total RNA was performed according to the manufacturer's instructions.	Trizol extraction of total RNA was performed according to the manufacturer's instructions.	Trizol extraction of total RNA was performed according to the manufacturer's instructions.	Trizol extraction of total RNA was performed according to the manufacturer's instructions.	Trizol extraction of total RNA was performed according to the manufacturer's instructions.	Trizol extraction of total RNA was performed according to the manufacturer's instructions.	Trizol extraction of total RNA was performed according to the manufacturer's instructions.	Trizol extraction of total RNA was performed according to the manufacturer's instructions.	Trizol extraction of total RNA was performed according to the manufacturer's instructions.	Trizol extraction of total RNA was performed according to the manufacturer's instructions.	Trizol extraction of total RNA was performed according to the manufacturer's instructions.	Trizol extraction of total RNA was performed according to the manufacturer's instructions.	Trizol extraction of total RNA was performed according to the manufacturer's instructions.	Trizol extraction of total RNA was performed according to the manufacturer's instructions.	Trizol extraction of total RNA was performed according to the manufacturer's instructions.
!Sample_label_ch1	biotin	biotin	biotin	biotin	biotin	biotin	biotin	biotin	biotin	biotin	biotin	biotin	biotin	biotin	biotin	biotin	biotin	biotin	biotin	biotin	biotin	biotin	biotin	biotin	biotin	biotin	biotin	biotin	biotin	biotin	biotin	biotin	biotin	biotin	biotin	biotin	biotin	biotin	biotin	biotin	biotin
!Sample_label_protocol_ch1	Dissected cortical grey mater was cut into small pieces in the frozen states and ~70 mg was homogenized immediately in Trizol (Gibco) and RNA was isolated. RNA that was intact by electrophoresis and had an A260/A280 ratio ≥ 1.9 was used for cDNA synthesis. cDNA synthesis, cRNA synthesis and fragmentation, and preparation of the hybridization cocktail were carried out according to the Affymetrix p…	Dissected cortical grey mater was cut into small pieces in the frozen states and ~70 mg was homogenized immediately in Trizol (Gibco) and RNA was isolated. RNA that was intact by electrophoresis and had an A260/A280 ratio ≥ 1.9 was used for cDNA synthesis. cDNA synthesis, cRNA synthesis and fragmentation, and preparation of the hybridization cocktail were carried out according to the Affymetrix p…	Dissected cortical grey mater was cut into small pieces in the frozen states and ~70 mg was homogenized immediately in Trizol (Gibco) and RNA was isolated. RNA that was intact by electrophoresis and had an A260/A280 ratio ≥ 1.9 was used for cDNA synthesis. cDNA synthesis, cRNA synthesis and fragmentation, and preparation of the hybridization cocktail were carried out according to the Affymetrix p…	Dissected cortical grey mater was cut into small pieces in the frozen states and ~70 mg was homogenized immediately in Trizol (Gibco) and RNA was isolated. RNA that was intact by electrophoresis and had an A260/A280 ratio ≥ 1.9 was used for cDNA synthesis. cDNA synthesis, cRNA synthesis and fragmentation, and preparation of the hybridization cocktail were carried out according to the Affymetrix p…	Dissected cortical grey mater was cut into small pieces in the frozen states and ~70 mg was homogenized immediately in Trizol (Gibco) and RNA was isolated. RNA that was intact by electrophoresis and had an A260/A280 ratio ≥ 1.9 was used for cDNA synthesis. cDNA synthesis, cRNA synthesis and fragmentation, and preparation of the hybridization cocktail were carried out according to the Affymetrix p…	Dissected cortical grey mater was cut into small pieces in the frozen states and ~70 mg was homogenized immediately in Trizol (Gibco) and RNA was isolated. RNA that was intact by electrophoresis and had an A260/A280 ratio ≥ 1.9 was used for cDNA synthesis. cDNA synthesis, cRNA synthesis and fragmentation, and preparation of the hybridization cocktail were carried out according to the Affymetrix p…	Dissected cortical grey mater was cut into small pieces in the frozen states and ~70 mg was homogenized immediately in Trizol (Gibco) and RNA was isolated. RNA that was intact by electrophoresis and had an A260/A280 ratio ≥ 1.9 was used for cDNA synthesis. cDNA synthesis, cRNA synthesis and fragmentation, and preparation of the hybridization cocktail were carried out according to the Affymetrix p…	Dissected cortical grey mater was cut into small pieces in the frozen states and ~70 mg was homogenized immediately in Trizol (Gibco) and RNA was isolated. RNA that was intact by electrophoresis and had an A260/A280 ratio ≥ 1.9 was used for cDNA synthesis. cDNA synthesis, cRNA synthesis and fragmentation, and preparation of the hybridization cocktail were carried out according to the Affymetrix p…	Dissected cortical grey mater was cut into small pieces in the frozen states and ~70 mg was homogenized immediately in Trizol (Gibco) and RNA was isolated. RNA that was intact by electrophoresis and had an A260/A280 ratio ≥ 1.9 was used for cDNA synthesis. cDNA synthesis, cRNA synthesis and fragmentation, and preparation of the hybridization cocktail were carried out according to the Affymetrix p…	Dissected cortical grey mater was cut into small pieces in the frozen states and ~70 mg was homogenized immediately in Trizol (Gibco) and RNA was isolated. RNA that was intact by electrophoresis and had an A260/A280 ratio ≥ 1.9 was used for cDNA synthesis. cDNA synthesis, cRNA synthesis and fragmentation, and preparation of the hybridization cocktail were carried out according to the Affymetrix p…	Dissected cortical grey mater was cut into small pieces in the frozen states and ~70 mg was homogenized immediately in Trizol (Gibco) and RNA was isolated. RNA that was intact by electrophoresis and had an A260/A280 ratio ≥ 1.9 was used for cDNA synthesis. cDNA synthesis, cRNA synthesis and fragmentation, and preparation of the hybridization cocktail were carried out according to the Affymetrix p…	Dissected cortical grey mater was cut into small pieces in the frozen states and ~70 mg was homogenized immediately in Trizol (Gibco) and RNA was isolated. RNA that was intact by electrophoresis and had an A260/A280 ratio ≥ 1.9 was used for cDNA synthesis. cDNA synthesis, cRNA synthesis and fragmentation, and preparation of the hybridization cocktail were carried out according to the Affymetrix p…	Dissected cortical grey mater was cut into small pieces in the frozen states and ~70 mg was homogenized immediately in Trizol (Gibco) and RNA was isolated. RNA that was intact by electrophoresis and had an A260/A280 ratio ≥ 1.9 was used for cDNA synthesis. cDNA synthesis, cRNA synthesis and fragmentation, and preparation of the hybridization cocktail were carried out according to the Affymetrix p…	Dissected cortical grey mater was cut into small pieces in the frozen states and ~70 mg was homogenized immediately in Trizol (Gibco) and RNA was isolated. RNA that was intact by electrophoresis and had an A260/A280 ratio ≥ 1.9 was used for cDNA synthesis. cDNA synthesis, cRNA synthesis and fragmentation, and preparation of the hybridization cocktail were carried out according to the Affymetrix p…	Dissected cortical grey mater was cut into small pieces in the frozen states and ~70 mg was homogenized immediately in Trizol (Gibco) and RNA was isolated. RNA that was intact by electrophoresis and had an A260/A280 ratio ≥ 1.9 was used for cDNA synthesis. cDNA synthesis, cRNA synthesis and fragmentation, and preparation of the hybridization cocktail were carried out according to the Affymetrix p…	Dissected cortical grey mater was cut into small pieces in the frozen states and ~70 mg was homogenized immediately in Trizol (Gibco) and RNA was isolated. RNA that was intact by electrophoresis and had an A260/A280 ratio ≥ 1.9 was used for cDNA synthesis. cDNA synthesis, cRNA synthesis and fragmentation, and preparation of the hybridization cocktail were carried out according to the Affymetrix p…	Dissected cortical grey mater was cut into small pieces in the frozen states and ~70 mg was homogenized immediately in Trizol (Gibco) and RNA was isolated. RNA that was intact by electrophoresis and had an A260/A280 ratio ≥ 1.9 was used for cDNA synthesis. cDNA synthesis, cRNA synthesis and fragmentation, and preparation of the hybridization cocktail were carried out according to the Affymetrix p…	Dissected cortical grey mater was cut into small pieces in the frozen states and ~70 mg was homogenized immediately in Trizol (Gibco) and RNA was isolated. RNA that was intact by electrophoresis and had an A260/A280 ratio ≥ 1.9 was used for cDNA synthesis. cDNA synthesis, cRNA synthesis and fragmentation, and preparation of the hybridization cocktail were carried out according to the Affymetrix p…	Dissected cortical grey mater was cut into small pieces in the frozen states and ~70 mg was homogenized immediately in Trizol (Gibco) and RNA was isolated. RNA that was intact by electrophoresis and had an A260/A280 ratio ≥ 1.9 was used for cDNA synthesis. cDNA synthesis, cRNA synthesis and fragmentation, and preparation of the hybridization cocktail were carried out according to the Affymetrix p…	Dissected cortical grey mater was cut into small pieces in the frozen states and ~70 mg was homogenized immediately in Trizol (Gibco) and RNA was isolated. RNA that was intact by electrophoresis and had an A260/A280 ratio ≥ 1.9 was used for cDNA synthesis. cDNA synthesis, cRNA synthesis and fragmentation, and preparation of the hybridization cocktail were carried out according to the Affymetrix p…	Dissected cortical grey mater was cut into small pieces in the frozen states and ~70 mg was homogenized immediately in Trizol (Gibco) and RNA was isolated. RNA that was intact by electrophoresis and had an A260/A280 ratio ≥ 1.9 was used for cDNA synthesis. cDNA synthesis, cRNA synthesis and fragmentation, and preparation of the hybridization cocktail were carried out according to the Affymetrix p…	Dissected cortical grey mater was cut into small pieces in the frozen states and ~70 mg was homogenized immediately in Trizol (Gibco) and RNA was isolated. RNA that was intact by electrophoresis and had an A260/A280 ratio ≥ 1.9 was used for cDNA synthesis. cDNA synthesis, cRNA synthesis and fragmentation, and preparation of the hybridization cocktail were carried out according to the Affymetrix p…	Dissected cortical grey mater was cut into small pieces in the frozen states and ~70 mg was homogenized immediately in Trizol (Gibco) and RNA was isolated. RNA that was intact by electrophoresis and had an A260/A280 ratio ≥ 1.9 was used for cDNA synthesis. cDNA synthesis, cRNA synthesis and fragmentation, and preparation of the hybridization cocktail were carried out according to the Affymetrix p…	Dissected cortical grey mater was cut into small pieces in the frozen states and ~70 mg was homogenized immediately in Trizol (Gibco) and RNA was isolated. RNA that was intact by electrophoresis and had an A260/A280 ratio ≥ 1.9 was used for cDNA synthesis. cDNA synthesis, cRNA synthesis and fragmentation, and preparation of the hybridization cocktail were carried out according to the Affymetrix p…	Dissected cortical grey mater was cut into small pieces in the frozen states and ~70 mg was homogenized immediately in Trizol (Gibco) and RNA was isolated. RNA that was intact by electrophoresis and had an A260/A280 ratio ≥ 1.9 was used for cDNA synthesis. cDNA synthesis, cRNA synthesis and fragmentation, and preparation of the hybridization cocktail were carried out according to the Affymetrix p…	Dissected cortical grey mater was cut into small pieces in the frozen states and ~70 mg was homogenized immediately in Trizol (Gibco) and RNA was isolated. RNA that was intact by electrophoresis and had an A260/A280 ratio ≥ 1.9 was used for cDNA synthesis. cDNA synthesis, cRNA synthesis and fragmentation, and preparation of the hybridization cocktail were carried out according to the Affymetrix p…	Dissected cortical grey mater was cut into small pieces in the frozen states and ~70 mg was homogenized immediately in Trizol (Gibco) and RNA was isolated. RNA that was intact by electrophoresis and had an A260/A280 ratio ≥ 1.9 was used for cDNA synthesis. cDNA synthesis, cRNA synthesis and fragmentation, and preparation of the hybridization cocktail were carried out according to the Affymetrix p…	Dissected cortical grey mater was cut into small pieces in the frozen states and ~70 mg was homogenized immediately in Trizol (Gibco) and RNA was isolated. RNA that was intact by electrophoresis and had an A260/A280 ratio ≥ 1.9 was used for cDNA synthesis. cDNA synthesis, cRNA synthesis and fragmentation, and preparation of the hybridization cocktail were carried out according to the Affymetrix p…	Dissected cortical grey mater was cut into small pieces in the frozen states and ~70 mg was homogenized immediately in Trizol (Gibco) and RNA was isolated. RNA that was intact by electrophoresis and had an A260/A280 ratio ≥ 1.9 was used for cDNA synthesis. cDNA synthesis, cRNA synthesis and fragmentation, and preparation of the hybridization cocktail were carried out according to the Affymetrix p…	Dissected cortical grey mater was cut into small pieces in the frozen states and ~70 mg was homogenized immediately in Trizol (Gibco) and RNA was isolated. RNA that was intact by electrophoresis and had an A260/A280 ratio ≥ 1.9 was used for cDNA synthesis. cDNA synthesis, cRNA synthesis and fragmentation, and preparation of the hybridization cocktail were carried out according to the Affymetrix p…	Dissected cortical grey mater was cut into small pieces in the frozen states and ~70 mg was homogenized immediately in Trizol (Gibco) and RNA was isolated. RNA that was intact by electrophoresis and had an A260/A280 ratio ≥ 1.9 was used for cDNA synthesis. cDNA synthesis, cRNA synthesis and fragmentation, and preparation of the hybridization cocktail were carried out according to the Affymetrix p…	Dissected cortical grey mater was cut into small pieces in the frozen states and ~70 mg was homogenized immediately in Trizol (Gibco) and RNA was isolated. RNA that was intact by electrophoresis and had an A260/A280 ratio ≥ 1.9 was used for cDNA synthesis. cDNA synthesis, cRNA synthesis and fragmentation, and preparation of the hybridization cocktail were carried out according to the Affymetrix p…	Dissected cortical grey mater was cut into small pieces in the frozen states and ~70 mg was homogenized immediately in Trizol (Gibco) and RNA was isolated. RNA that was intact by electrophoresis and had an A260/A280 ratio ≥ 1.9 was used for cDNA synthesis. cDNA synthesis, cRNA synthesis and fragmentation, and preparation of the hybridization cocktail were carried out according to the Affymetrix p…	Dissected cortical grey mater was cut into small pieces in the frozen states and ~70 mg was homogenized immediately in Trizol (Gibco) and RNA was isolated. RNA that was intact by electrophoresis and had an A260/A280 ratio ≥ 1.9 was used for cDNA synthesis. cDNA synthesis, cRNA synthesis and fragmentation, and preparation of the hybridization cocktail were carried out according to the Affymetrix p…	Dissected cortical grey mater was cut into small pieces in the frozen states and ~70 mg was homogenized immediately in Trizol (Gibco) and RNA was isolated. RNA that was intact by electrophoresis and had an A260/A280 ratio ≥ 1.9 was used for cDNA synthesis. cDNA synthesis, cRNA synthesis and fragmentation, and preparation of the hybridization cocktail were carried out according to the Affymetrix p…	Dissected cortical grey mater was cut into small pieces in the frozen states and ~70 mg was homogenized immediately in Trizol (Gibco) and RNA was isolated. RNA that was intact by electrophoresis and had an A260/A280 ratio ≥ 1.9 was used for cDNA synthesis. cDNA synthesis, cRNA synthesis and fragmentation, and preparation of the hybridization cocktail were carried out according to the Affymetrix p…	Dissected cortical grey mater was cut into small pieces in the frozen states and ~70 mg was homogenized immediately in Trizol (Gibco) and RNA was isolated. RNA that was intact by electrophoresis and had an A260/A280 ratio ≥ 1.9 was used for cDNA synthesis. cDNA synthesis, cRNA synthesis and fragmentation, and preparation of the hybridization cocktail were carried out according to the Affymetrix p…	Dissected cortical grey mater was cut into small pieces in the frozen states and ~70 mg was homogenized immediately in Trizol (Gibco) and RNA was isolated. RNA that was intact by electrophoresis and had an A260/A280 ratio ≥ 1.9 was used for cDNA synthesis. cDNA synthesis, cRNA synthesis and fragmentation, and preparation of the hybridization cocktail were carried out according to the Affymetrix p…	Dissected cortical grey mater was cut into small pieces in the frozen states and ~70 mg was homogenized immediately in Trizol (Gibco) and RNA was isolated. RNA that was intact by electrophoresis and had an A260/A280 ratio ≥ 1.9 was used for cDNA synthesis. cDNA synthesis, cRNA synthesis and fragmentation, and preparation of the hybridization cocktail were carried out according to the Affymetrix p…	Dissected cortical grey mater was cut into small pieces in the frozen states and ~70 mg was homogenized immediately in Trizol (Gibco) and RNA was isolated. RNA that was intact by electrophoresis and had an A260/A280 ratio ≥ 1.9 was used for cDNA synthesis. cDNA synthesis, cRNA synthesis and fragmentation, and preparation of the hybridization cocktail were carried out according to the Affymetrix p…	Dissected cortical grey mater was cut into small pieces in the frozen states and ~70 mg was homogenized immediately in Trizol (Gibco) and RNA was isolated. RNA that was intact by electrophoresis and had an A260/A280 ratio ≥ 1.9 was used for cDNA synthesis. cDNA synthesis, cRNA synthesis and fragmentation, and preparation of the hybridization cocktail were carried out according to the Affymetrix p…
!Sample_taxid_ch1	9606	9606	9606	9606	9606	9606	9606	9606	9606	9606	9606	9606	9606	9606	9606	9606	9606	9606	9606	9606	9606	9606	9606	9606	9606	9606	9606	9606	9606	9606	9606	9606	9606	9606	9606	9606	9606	9606	9606	9606	9606
!Sample_hyb_protocol	Hybridizations were performed in the Genechip hybridization over 640 (60vrpm) for 16 hrs at 45ºC. The probe arrays were then washed, stained in the GeneChip Fluidics Station 400 operated by GeneChip software following the appropriate fluidics protocols.	Hybridizations were performed in the Genechip hybridization over 640 (60vrpm) for 16 hrs at 45ºC. The probe arrays were then washed, stained in the GeneChip Fluidics Station 400 operated by GeneChip software following the appropriate fluidics protocols.	Hybridizations were performed in the Genechip hybridization over 640 (60vrpm) for 16 hrs at 45ºC. The probe arrays were then washed, stained in the GeneChip Fluidics Station 400 operated by GeneChip software following the appropriate fluidics protocols.	Hybridizations were performed in the Genechip hybridization over 640 (60vrpm) for 16 hrs at 45ºC. The probe arrays were then washed, stained in the GeneChip Fluidics Station 400 operated by GeneChip software following the appropriate fluidics protocols.	Hybridizations were performed in the Genechip hybridization over 640 (60vrpm) for 16 hrs at 45ºC. The probe arrays were then washed, stained in the GeneChip Fluidics Station 400 operated by GeneChip software following the appropriate fluidics protocols.	Hybridizations were performed in the Genechip hybridization over 640 (60vrpm) for 16 hrs at 45ºC. The probe arrays were then washed, stained in the GeneChip Fluidics Station 400 operated by GeneChip software following the appropriate fluidics protocols.	Hybridizations were performed in the Genechip hybridization over 640 (60vrpm) for 16 hrs at 45ºC. The probe arrays were then washed, stained in the GeneChip Fluidics Station 400 operated by GeneChip software following the appropriate fluidics protocols.	Hybridizations were performed in the Genechip hybridization over 640 (60vrpm) for 16 hrs at 45ºC. The probe arrays were then washed, stained in the GeneChip Fluidics Station 400 operated by GeneChip software following the appropriate fluidics protocols.	Hybridizations were performed in the Genechip hybridization over 640 (60vrpm) for 16 hrs at 45ºC. The probe arrays were then washed, stained in the GeneChip Fluidics Station 400 operated by GeneChip software following the appropriate fluidics protocols.	Hybridizations were performed in the Genechip hybridization over 640 (60vrpm) for 16 hrs at 45ºC. The probe arrays were then washed, stained in the GeneChip Fluidics Station 400 operated by GeneChip software following the appropriate fluidics protocols.	Hybridizations were performed in the Genechip hybridization over 640 (60vrpm) for 16 hrs at 45ºC. The probe arrays were then washed, stained in the GeneChip Fluidics Station 400 operated by GeneChip software following the appropriate fluidics protocols.	Hybridizations were performed in the Genechip hybridization over 640 (60vrpm) for 16 hrs at 45ºC. The probe arrays were then washed, stained in the GeneChip Fluidics Station 400 operated by GeneChip software following the appropriate fluidics protocols.	Hybridizations were performed in the Genechip hybridization over 640 (60vrpm) for 16 hrs at 45ºC. The probe arrays were then washed, stained in the GeneChip Fluidics Station 400 operated by GeneChip software following the appropriate fluidics protocols.	Hybridizations were performed in the Genechip hybridization over 640 (60vrpm) for 16 hrs at 45ºC. The probe arrays were then washed, stained in the GeneChip Fluidics Station 400 operated by GeneChip software following the appropriate fluidics protocols.	Hybridizations were performed in the Genechip hybridization over 640 (60vrpm) for 16 hrs at 45ºC. The probe arrays were then washed, stained in the GeneChip Fluidics Station 400 operated by GeneChip software following the appropriate fluidics protocols.	Hybridizations were performed in the Genechip hybridization over 640 (60vrpm) for 16 hrs at 45ºC. The probe arrays were then washed, stained in the GeneChip Fluidics Station 400 operated by GeneChip software following the appropriate fluidics protocols.	Hybridizations were performed in the Genechip hybridization over 640 (60vrpm) for 16 hrs at 45ºC. The probe arrays were then washed, stained in the GeneChip Fluidics Station 400 operated by GeneChip software following the appropriate fluidics protocols.	Hybridizations were performed in the Genechip hybridization over 640 (60vrpm) for 16 hrs at 45ºC. The probe arrays were then washed, stained in the GeneChip Fluidics Station 400 operated by GeneChip software following the appropriate fluidics protocols.	Hybridizations were performed in the Genechip hybridization over 640 (60vrpm) for 16 hrs at 45ºC. The probe arrays were then washed, stained in the GeneChip Fluidics Station 400 operated by GeneChip software following the appropriate fluidics protocols.	Hybridizations were performed in the Genechip hybridization over 640 (60vrpm) for 16 hrs at 45ºC. The probe arrays were then washed, stained in the GeneChip Fluidics Station 400 operated by GeneChip software following the appropriate fluidics protocols.	Hybridizations were performed in the Genechip hybridization over 640 (60vrpm) for 16 hrs at 45ºC. The probe arrays were then washed, stained in the GeneChip Fluidics Station 400 operated by GeneChip software following the appropriate fluidics protocols.	Hybridizations were performed in the Genechip hybridization over 640 (60vrpm) for 16 hrs at 45ºC. The probe arrays were then washed, stained in the GeneChip Fluidics Station 400 operated by GeneChip software following the appropriate fluidics protocols.	Hybridizations were performed in the Genechip hybridization over 640 (60vrpm) for 16 hrs at 45ºC. The probe arrays were then washed, stained in the GeneChip Fluidics Station 400 operated by GeneChip software following the appropriate fluidics protocols.	Hybridizations were performed in the Genechip hybridization over 640 (60vrpm) for 16 hrs at 45ºC. The probe arrays were then washed, stained in the GeneChip Fluidics Station 400 operated by GeneChip software following the appropriate fluidics protocols.	Hybridizations were performed in the Genechip hybridization over 640 (60vrpm) for 16 hrs at 45ºC. The probe arrays were then washed, stained in the GeneChip Fluidics Station 400 operated by GeneChip software following the appropriate fluidics protocols.	Hybridizations were performed in the Genechip hybridization over 640 (60vrpm) for 16 hrs at 45ºC. The probe arrays were then washed, stained in the GeneChip Fluidics Station 400 operated by GeneChip software following the appropriate fluidics protocols.	Hybridizations were performed in the Genechip hybridization over 640 (60vrpm) for 16 hrs at 45ºC. The probe arrays were then washed, stained in the GeneChip Fluidics Station 400 operated by GeneChip software following the appropriate fluidics protocols.	Hybridizations were performed in the Genechip hybridization over 640 (60vrpm) for 16 hrs at 45ºC. The probe arrays were then washed, stained in the GeneChip Fluidics Station 400 operated by GeneChip software following the appropriate fluidics protocols.	Hybridizations were performed in the Genechip hybridization over 640 (60vrpm) for 16 hrs at 45ºC. The probe arrays were then washed, stained in the GeneChip Fluidics Station 400 operated by GeneChip software following the appropriate fluidics protocols.	Hybridizations were performed in the Genechip hybridization over 640 (60vrpm) for 16 hrs at 45ºC. The probe arrays were then washed, stained in the GeneChip Fluidics Station 400 operated by GeneChip software following the appropriate fluidics protocols.	Hybridizations were performed in the Genechip hybridization over 640 (60vrpm) for 16 hrs at 45ºC. The probe arrays were then washed, stained in the GeneChip Fluidics Station 400 operated by GeneChip software following the appropriate fluidics protocols.	Hybridizations were performed in the Genechip hybridization over 640 (60vrpm) for 16 hrs at 45ºC. The probe arrays were then washed, stained in the GeneChip Fluidics Station 400 operated by GeneChip software following the appropriate fluidics protocols.	Hybridizations were performed in the Genechip hybridization over 640 (60vrpm) for 16 hrs at 45ºC. The probe arrays were then washed, stained in the GeneChip Fluidics Station 400 operated by GeneChip software following the appropriate fluidics protocols.	Hybridizations were performed in the Genechip hybridization over 640 (60vrpm) for 16 hrs at 45ºC. The probe arrays were then washed, stained in the GeneChip Fluidics Station 400 operated by GeneChip software following the appropriate fluidics protocols.	Hybridizations were performed in the Genechip hybridization over 640 (60vrpm) for 16 hrs at 45ºC. The probe arrays were then washed, stained in the GeneChip Fluidics Station 400 operated by GeneChip software following the appropriate fluidics protocols.	Hybridizations were performed in the Genechip hybridization over 640 (60vrpm) for 16 hrs at 45ºC. The probe arrays were then washed, stained in the GeneChip Fluidics Station 400 operated by GeneChip software following the appropriate fluidics protocols.	Hybridizations were performed in the Genechip hybridization over 640 (60vrpm) for 16 hrs at 45ºC. The probe arrays were then washed, stained in the GeneChip Fluidics Station 400 operated by GeneChip software following the appropriate fluidics protocols.	Hybridizations were performed in the Genechip hybridization over 640 (60vrpm) for 16 hrs at 45ºC. The probe arrays were then washed, stained in the GeneChip Fluidics Station 400 operated by GeneChip software following the appropriate fluidics protocols.	Hybridizations were performed in the Genechip hybridization over 640 (60vrpm) for 16 hrs at 45ºC. The probe arrays were then washed, stained in the GeneChip Fluidics Station 400 operated by GeneChip software following the appropriate fluidics protocols.	Hybridizations were performed in the Genechip hybridization over 640 (60vrpm) for 16 hrs at 45ºC. The probe arrays were then washed, stained in the GeneChip Fluidics Station 400 operated by GeneChip software following the appropriate fluidics protocols.	Hybridizations were performed in the Genechip hybridization over 640 (60vrpm) for 16 hrs at 45ºC. The probe arrays were then washed, stained in the GeneChip Fluidics Station 400 operated by GeneChip software following the appropriate fluidics protocols.
!Sample_scan_protocol	Affymetrix Microarray Suite 5.0 was utilized to generate Affymetrix present/absent calls. Probe-level Liner Model (PLM) was used to normalize the arrays at probe level and compute model-based expression values using the PM only model. The dChip software www.dchip.org, [3] was used for clustering visualization.	Affymetrix Microarray Suite 5.0 was utilized to generate Affymetrix present/absent calls. Probe-level Liner Model (PLM) was used to normalize the arrays at probe level and compute model-based expression values using the PM only model. The dChip software www.dchip.org, [3] was used for clustering visualization.	Affymetrix Microarray Suite 5.0 was utilized to generate Affymetrix present/absent calls. Probe-level Liner Model (PLM) was used to normalize the arrays at probe level and compute model-based expression values using the PM only model. The dChip software www.dchip.org, [3] was used for clustering visualization.	Affymetrix Microarray Suite 5.0 was utilized to generate Affymetrix present/absent calls. Probe-level Liner Model (PLM) was used to normalize the arrays at probe level and compute model-based expression values using the PM only model. The dChip software www.dchip.org, [3] was used for clustering visualization.	Affymetrix Microarray Suite 5.0 was utilized to generate Affymetrix present/absent calls. Probe-level Liner Model (PLM) was used to normalize the arrays at probe level and compute model-based expression values using the PM only model. The dChip software www.dchip.org, [3] was used for clustering visualization.	Affymetrix Microarray Suite 5.0 was utilized to generate Affymetrix present/absent calls. Probe-level Liner Model (PLM) was used to normalize the arrays at probe level and compute model-based expression values using the PM only model. The dChip software www.dchip.org, [3] was used for clustering visualization.	Affymetrix Microarray Suite 5.0 was utilized to generate Affymetrix present/absent calls. Probe-level Liner Model (PLM) was used to normalize the arrays at probe level and compute model-based expression values using the PM only model. The dChip software www.dchip.org, [3] was used for clustering visualization.	Affymetrix Microarray Suite 5.0 was utilized to generate Affymetrix present/absent calls. Probe-level Liner Model (PLM) was used to normalize the arrays at probe level and compute model-based expression values using the PM only model. The dChip software www.dchip.org, [3] was used for clustering visualization.	Affymetrix Microarray Suite 5.0 was utilized to generate Affymetrix present/absent calls. Probe-level Liner Model (PLM) was used to normalize the arrays at probe level and compute model-based expression values using the PM only model. The dChip software www.dchip.org, [3] was used for clustering visualization.	Affymetrix Microarray Suite 5.0 was utilized to generate Affymetrix present/absent calls. Probe-level Liner Model (PLM) was used to normalize the arrays at probe level and compute model-based expression values using the PM only model. The dChip software www.dchip.org, [3] was used for clustering visualization.	Affymetrix Microarray Suite 5.0 was utilized to generate Affymetrix present/absent calls. Probe-level Liner Model (PLM) was used to normalize the arrays at probe level and compute model-based expression values using the PM only model. The dChip software www.dchip.org, [3] was used for clustering visualization.	Affymetrix Microarray Suite 5.0 was utilized to generate Affymetrix present/absent calls. Probe-level Liner Model (PLM) was used to normalize the arrays at probe level and compute model-based expression values using the PM only model. The dChip software www.dchip.org, [3] was used for clustering visualization.	Affymetrix Microarray Suite 5.0 was utilized to generate Affymetrix present/absent calls. Probe-level Liner Model (PLM) was used to normalize the arrays at probe level and compute model-based expression values using the PM only model. The dChip software www.dchip.org, [3] was used for clustering visualization.	Affymetrix Microarray Suite 5.0 was utilized to generate Affymetrix present/absent calls. Probe-level Liner Model (PLM) was used to normalize the arrays at probe level and compute model-based expression values using the PM only model. The dChip software www.dchip.org, [3] was used for clustering visualization.	Affymetrix Microarray Suite 5.0 was utilized to generate Affymetrix present/absent calls. Probe-level Liner Model (PLM) was used to normalize the arrays at probe level and compute model-based expression values using the PM only model. The dChip software www.dchip.org, [3] was used for clustering visualization.	Affymetrix Microarray Suite 5.0 was utilized to generate Affymetrix present/absent calls. Probe-level Liner Model (PLM) was used to normalize the arrays at probe level and compute model-based expression values using the PM only model. The dChip software www.dchip.org, [3] was used for clustering visualization.	Affymetrix Microarray Suite 5.0 was utilized to generate Affymetrix present/absent calls. Probe-level Liner Model (PLM) was used to normalize the arrays at probe level and compute model-based expression values using the PM only model. The dChip software www.dchip.org, [3] was used for clustering visualization.	Affymetrix Microarray Suite 5.0 was utilized to generate Affymetrix present/absent calls. Probe-level Liner Model (PLM) was used to normalize the arrays at probe level and compute model-based expression values using the PM only model. The dChip software www.dchip.org, [3] was used for clustering visualization.	Affymetrix Microarray Suite 5.0 was utilized to generate Affymetrix present/absent calls. Probe-level Liner Model (PLM) was used to normalize the arrays at probe level and compute model-based expression values using the PM only model. The dChip software www.dchip.org, [3] was used for clustering visualization.	Affymetrix Microarray Suite 5.0 was utilized to generate Affymetrix present/absent calls. Probe-level Liner Model (PLM) was used to normalize the arrays at probe level and compute model-based expression values using the PM only model. The dChip software www.dchip.org, [3] was used for clustering visualization.	Affymetrix Microarray Suite 5.0 was utilized to generate Affymetrix present/absent calls. Probe-level Liner Model (PLM) was used to normalize the arrays at probe level and compute model-based expression values using the PM only model. The dChip software www.dchip.org, [3] was used for clustering visualization.	Affymetrix Microarray Suite 5.0 was utilized to generate Affymetrix present/absent calls. Probe-level Liner Model (PLM) was used to normalize the arrays at probe level and compute model-based expression values using the PM only model. The dChip software www.dchip.org, [3] was used for clustering visualization.	Affymetrix Microarray Suite 5.0 was utilized to generate Affymetrix present/absent calls. Probe-level Liner Model (PLM) was used to normalize the arrays at probe level and compute model-based expression values using the PM only model. The dChip software www.dchip.org, [3] was used for clustering visualization.	Affymetrix Microarray Suite 5.0 was utilized to generate Affymetrix present/absent calls. Probe-level Liner Model (PLM) was used to normalize the arrays at probe level and compute model-based expression values using the PM only model. The dChip software www.dchip.org, [3] was used for clustering visualization.	Affymetrix Microarray Suite 5.0 was utilized to generate Affymetrix present/absent calls. Probe-level Liner Model (PLM) was used to normalize the arrays at probe level and compute model-based expression values using the PM only model. The dChip software www.dchip.org, [3] was used for clustering visualization.	Affymetrix Microarray Suite 5.0 was utilized to generate Affymetrix present/absent calls. Probe-level Liner Model (PLM) was used to normalize the arrays at probe level and compute model-based expression values using the PM only model. The dChip software www.dchip.org, [3] was used for clustering visualization.	Affymetrix Microarray Suite 5.0 was utilized to generate Affymetrix present/absent calls. Probe-level Liner Model (PLM) was used to normalize the arrays at probe level and compute model-based expression values using the PM only model. The dChip software www.dchip.org, [3] was used for clustering visualization.	Affymetrix Microarray Suite 5.0 was utilized to generate Affymetrix present/absent calls. Probe-level Liner Model (PLM) was used to normalize the arrays at probe level and compute model-based expression values using the PM only model. The dChip software www.dchip.org, [3] was used for clustering visualization.	Affymetrix Microarray Suite 5.0 was utilized to generate Affymetrix present/absent calls. Probe-level Liner Model (PLM) was used to normalize the arrays at probe level and compute model-based expression values using the PM only model. The dChip software www.dchip.org, [3] was used for clustering visualization.	Affymetrix Microarray Suite 5.0 was utilized to generate Affymetrix present/absent calls. Probe-level Liner Model (PLM) was used to normalize the arrays at probe level and compute model-based expression values using the PM only model. The dChip software www.dchip.org, [3] was used for clustering visualization.	Affymetrix Microarray Suite 5.0 was utilized to generate Affymetrix present/absent calls. Probe-level Liner Model (PLM) was used to normalize the arrays at probe level and compute model-based expression values using the PM only model. The dChip software www.dchip.org, [3] was used for clustering visualization.	Affymetrix Microarray Suite 5.0 was utilized to generate Affymetrix present/absent calls. Probe-level Liner Model (PLM) was used to normalize the arrays at probe level and compute model-based expression values using the PM only model. The dChip software www.dchip.org, [3] was used for clustering visualization.	Affymetrix Microarray Suite 5.0 was utilized to generate Affymetrix present/absent calls. Probe-level Liner Model (PLM) was used to normalize the arrays at probe level and compute model-based expression values using the PM only model. The dChip software www.dchip.org, [3] was used for clustering visualization.	Affymetrix Microarray Suite 5.0 was utilized to generate Affymetrix present/absent calls. Probe-level Liner Model (PLM) was used to normalize the arrays at probe level and compute model-based expression values using the PM only model. The dChip software www.dchip.org, [3] was used for clustering visualization.	Affymetrix Microarray Suite 5.0 was utilized to generate Affymetrix present/absent calls. Probe-level Liner Model (PLM) was used to normalize the arrays at probe level and compute model-based expression values using the PM only model. The dChip software www.dchip.org, [3] was used for clustering visualization.	Affymetrix Microarray Suite 5.0 was utilized to generate Affymetrix present/absent calls. Probe-level Liner Model (PLM) was used to normalize the arrays at probe level and compute model-based expression values using the PM only model. The dChip software www.dchip.org, [3] was used for clustering visualization.	Affymetrix Microarray Suite 5.0 was utilized to generate Affymetrix present/absent calls. Probe-level Liner Model (PLM) was used to normalize the arrays at probe level and compute model-based expression values using the PM only model. The dChip software www.dchip.org, [3] was used for clustering visualization.	Affymetrix Microarray Suite 5.0 was utilized to generate Affymetrix present/absent calls. Probe-level Liner Model (PLM) was used to normalize the arrays at probe level and compute model-based expression values using the PM only model. The dChip software www.dchip.org, [3] was used for clustering visualization.	Affymetrix Microarray Suite 5.0 was utilized to generate Affymetrix present/absent calls. Probe-level Liner Model (PLM) was used to normalize the arrays at probe level and compute model-based expression values using the PM only model. The dChip software www.dchip.org, [3] was used for clustering visualization.	Affymetrix Microarray Suite 5.0 was utilized to generate Affymetrix present/absent calls. Probe-level Liner Model (PLM) was used to normalize the arrays at probe level and compute model-based expression values using the PM only model. The dChip software www.dchip.org, [3] was used for clustering visualization.	Affymetrix Microarray Suite 5.0 was utilized to generate Affymetrix present/absent calls. Probe-level Liner Model (PLM) was used to normalize the arrays at probe level and compute model-based expression values using the PM only model. The dChip software www.dchip.org, [3] was used for clustering visualization.
!Sample_description	24 years old Male	25 years old Female_2	25 years old Female	26 years old Male_2	26 years old Male	27 years old Female	29 years old Female	29 years old Male	33 years old Female	34 years old Female	36 years old Female	37 years old Male	40 years old Male	44 years old Female_2	44 years old Female	45 years old Male	48 years old Female	51 years old Male	52 years old Male	61 years old Female	66 years old Male	70 years old Male	71 years old Female	77 years old Male	80.6 years old Female	82 years old Male	84 years old Male	86 years old Female	86 years old Male	87 years old Female	89 years old Male	90 years old Male	91 years old Female	91 years old Male	92 years old Male	93 years old Female	94 years old Female	103 years old Female	104 years old Male	105 years old Female	106 years old Female
!Sample_data_processing	The data were analyzed with Microarray Suite version 5.0 (MAS 5.0) using Affymetrix default analysis settings and global scaling as normalization method. The trimmed mean target intensity of each array was arbitrarily set to 100.	The data were analyzed with Microarray Suite version 5.0 (MAS 5.0) using Affymetrix default analysis settings and global scaling as normalization method. The trimmed mean target intensity of each array was arbitrarily set to 100.	The data were analyzed with Microarray Suite version 5.0 (MAS 5.0) using Affymetrix default analysis settings and global scaling as normalization method. The trimmed mean target intensity of each array was arbitrarily set to 100.	The data were analyzed with Microarray Suite version 5.0 (MAS 5.0) using Affymetrix default analysis settings and global scaling as normalization method. The trimmed mean target intensity of each array was arbitrarily set to 100.	The data were analyzed with Microarray Suite version 5.0 (MAS 5.0) using Affymetrix default analysis settings and global scaling as normalization method. The trimmed mean target intensity of each array was arbitrarily set to 100.	The data were analyzed with Microarray Suite version 5.0 (MAS 5.0) using Affymetrix default analysis settings and global scaling as normalization method. The trimmed mean target intensity of each array was arbitrarily set to 100.	The data were analyzed with Microarray Suite version 5.0 (MAS 5.0) using Affymetrix default analysis settings and global scaling as normalization method. The trimmed mean target intensity of each array was arbitrarily set to 100.	The data were analyzed with Microarray Suite version 5.0 (MAS 5.0) using Affymetrix default analysis settings and global scaling as normalization method. The trimmed mean target intensity of each array was arbitrarily set to 100.	The data were analyzed with Microarray Suite version 5.0 (MAS 5.0) using Affymetrix default analysis settings and global scaling as normalization method. The trimmed mean target intensity of each array was arbitrarily set to 100.	The data were analyzed with Microarray Suite version 5.0 (MAS 5.0) using Affymetrix default analysis settings and global scaling as normalization method. The trimmed mean target intensity of each array was arbitrarily set to 100.	The data were analyzed with Microarray Suite version 5.0 (MAS 5.0) using Affymetrix default analysis settings and global scaling as normalization method. The trimmed mean target intensity of each array was arbitrarily set to 100.	The data were analyzed with Microarray Suite version 5.0 (MAS 5.0) using Affymetrix default analysis settings and global scaling as normalization method. The trimmed mean target intensity of each array was arbitrarily set to 100.	The data were analyzed with Microarray Suite version 5.0 (MAS 5.0) using Affymetrix default analysis settings and global scaling as normalization method. The trimmed mean target intensity of each array was arbitrarily set to 100.	The data were analyzed with Microarray Suite version 5.0 (MAS 5.0) using Affymetrix default analysis settings and global scaling as normalization method. The trimmed mean target intensity of each array was arbitrarily set to 100.	The data were analyzed with Microarray Suite version 5.0 (MAS 5.0) using Affymetrix default analysis settings and global scaling as normalization method. The trimmed mean target intensity of each array was arbitrarily set to 100.	The data were analyzed with Microarray Suite version 5.0 (MAS 5.0) using Affymetrix default analysis settings and global scaling as normalization method. The trimmed mean target intensity of each array was arbitrarily set to 100.	The data were analyzed with Microarray Suite version 5.0 (MAS 5.0) using Affymetrix default analysis settings and global scaling as normalization method. The trimmed mean target intensity of each array was arbitrarily set to 100.	The data were analyzed with Microarray Suite version 5.0 (MAS 5.0) using Affymetrix default analysis settings and global scaling as normalization method. The trimmed mean target intensity of each array was arbitrarily set to 100.	The data were analyzed with Microarray Suite version 5.0 (MAS 5.0) using Affymetrix default analysis settings and global scaling as normalization method. The trimmed mean target intensity of each array was arbitrarily set to 100.	The data were analyzed with Microarray Suite version 5.0 (MAS 5.0) using Affymetrix default analysis settings and global scaling as normalization method. The trimmed mean target intensity of each array was arbitrarily set to 100.	The data were analyzed with Microarray Suite version 5.0 (MAS 5.0) using Affymetrix default analysis settings and global scaling as normalization method. The trimmed mean target intensity of each array was arbitrarily set to 100.	The data were analyzed with Microarray Suite version 5.0 (MAS 5.0) using Affymetrix default analysis settings and global scaling as normalization method. The trimmed mean target intensity of each array was arbitrarily set to 100.	The data were analyzed with Microarray Suite version 5.0 (MAS 5.0) using Affymetrix default analysis settings and global scaling as normalization method. The trimmed mean target intensity of each array was arbitrarily set to 100.	The data were analyzed with Microarray Suite version 5.0 (MAS 5.0) using Affymetrix default analysis settings and global scaling as normalization method. The trimmed mean target intensity of each array was arbitrarily set to 100.	The data were analyzed with Microarray Suite version 5.0 (MAS 5.0) using Affymetrix default analysis settings and global scaling as normalization method. The trimmed mean target intensity of each array was arbitrarily set to 100.	The data were analyzed with Microarray Suite version 5.0 (MAS 5.0) using Affymetrix default analysis settings and global scaling as normalization method. The trimmed mean target intensity of each array was arbitrarily set to 100.	The data were analyzed with Microarray Suite version 5.0 (MAS 5.0) using Affymetrix default analysis settings and global scaling as normalization method. The trimmed mean target intensity of each array was arbitrarily set to 100.	The data were analyzed with Microarray Suite version 5.0 (MAS 5.0) using Affymetrix default analysis settings and global scaling as normalization method. The trimmed mean target intensity of each array was arbitrarily set to 100.	The data were analyzed with Microarray Suite version 5.0 (MAS 5.0) using Affymetrix default analysis settings and global scaling as normalization method. The trimmed mean target intensity of each array was arbitrarily set to 100.	The data were analyzed with Microarray Suite version 5.0 (MAS 5.0) using Affymetrix default analysis settings and global scaling as normalization method. The trimmed mean target intensity of each array was arbitrarily set to 100.	The data were analyzed with Microarray Suite version 5.0 (MAS 5.0) using Affymetrix default analysis settings and global scaling as normalization method. The trimmed mean target intensity of each array was arbitrarily set to 100.	The data were analyzed with Microarray Suite version 5.0 (MAS 5.0) using Affymetrix default analysis settings and global scaling as normalization method. The trimmed mean target intensity of each array was arbitrarily set to 100.	The data were analyzed with Microarray Suite version 5.0 (MAS 5.0) using Affymetrix default analysis settings and global scaling as normalization method. The trimmed mean target intensity of each array was arbitrarily set to 100.	The data were analyzed with Microarray Suite version 5.0 (MAS 5.0) using Affymetrix default analysis settings and global scaling as normalization method. The trimmed mean target intensity of each array was arbitrarily set to 100.	The data were analyzed with Microarray Suite version 5.0 (MAS 5.0) using Affymetrix default analysis settings and global scaling as normalization method. The trimmed mean target intensity of each array was arbitrarily set to 100.	The data were analyzed with Microarray Suite version 5.0 (MAS 5.0) using Affymetrix default analysis settings and global scaling as normalization method. The trimmed mean target intensity of each array was arbitrarily set to 100.	The data were analyzed with Microarray Suite version 5.0 (MAS 5.0) using Affymetrix default analysis settings and global scaling as normalization method. The trimmed mean target intensity of each array was arbitrarily set to 100.	The data were analyzed with Microarray Suite version 5.0 (MAS 5.0) using Affymetrix default analysis settings and global scaling as normalization method. The trimmed mean target intensity of each array was arbitrarily set to 100.	The data were analyzed with Microarray Suite version 5.0 (MAS 5.0) using Affymetrix default analysis settings and global scaling as normalization method. The trimmed mean target intensity of each array was arbitrarily set to 100.	The data were analyzed with Microarray Suite version 5.0 (MAS 5.0) using Affymetrix default analysis settings and global scaling as normalization method. The trimmed mean target intensity of each array was arbitrarily set to 100.	The data were analyzed with Microarray Suite version 5.0 (MAS 5.0) using Affymetrix default analysis settings and global scaling as normalization method. The trimmed mean target intensity of each array was arbitrarily set to 100.
!Sample_platform_id	GPL570	GPL570	GPL570	GPL570	GPL570	GPL570	GPL570	GPL570	GPL570	GPL570	GPL570	GPL570	GPL570	GPL570	GPL570	GPL570	GPL570	GPL570	GPL570	GPL570	GPL570	GPL570	GPL570	GPL570	GPL570	GPL570	GPL570	GPL570	GPL570	GPL570	GPL570	GPL570	GPL570	GPL570	GPL570	GPL570	GPL570	GPL570	GPL570	GPL570	GPL570
!Sample_contact_name	Tun-Hsiang,,Yang	Tun-Hsiang,,Yang	Tun-Hsiang,,Yang	Tun-Hsiang,,Yang	Tun-Hsiang,,Yang	Tun-Hsiang,,Yang	Tun-Hsiang,,Yang	Tun-Hsiang,,Yang	Tun-Hsiang,,Yang	Tun-Hsiang,,Yang	Tun-Hsiang,,Yang	Tun-Hsiang,,Yang	Tun-Hsiang,,Yang	Tun-Hsiang,,Yang	Tun-Hsiang,,Yang	Tun-Hsiang,,Yang	Tun-Hsiang,,Yang	Tun-Hsiang,,Yang	Tun-Hsiang,,Yang	Tun-Hsiang,,Yang	Tun-Hsiang,,Yang	Tun-Hsiang,,Yang	Tun-Hsiang,,Yang	Tun-Hsiang,,Yang	Tun-Hsiang,,Yang	Tun-Hsiang,,Yang	Tun-Hsiang,,Yang	Tun-Hsiang,,Yang	Tun-Hsiang,,Yang	Tun-Hsiang,,Yang	Tun-Hsiang,,Yang	Tun-Hsiang,,Yang	Tun-Hsiang,,Yang	Tun-Hsiang,,Yang	Tun-Hsiang,,Yang	Tun-Hsiang,,Yang	Tun-Hsiang,,Yang	Tun-Hsiang,,Yang	Tun-Hsiang,,Yang	Tun-Hsiang,,Yang	Tun-Hsiang,,Yang
!Sample_contact_email	yangth@gmail.com	yangth@gmail.com	yangth@gmail.com	yangth@gmail.com	yangth@gmail.com	yangth@gmail.com	yangth@gmail.com	yangth@gmail.com	yangth@gmail.com	yangth@gmail.com	yangth@gmail.com	yangth@gmail.com	yangth@gmail.com	yangth@gmail.com	yangth@gmail.com	yangth@gmail.com	yangth@gmail.com	yangth@gmail.com	yangth@gmail.com	yangth@gmail.com	yangth@gmail.com	yangth@gmail.com	yangth@gmail.com	yangth@gmail.com	yangth@gmail.com	yangth@gmail.com	yangth@gmail.com	yangth@gmail.com	yangth@gmail.com	yangth@gmail.com	yangth@gmail.com	yangth@gmail.com	yangth@gmail.com	yangth@gmail.com	yangth@gmail.com	yangth@gmail.com	yangth@gmail.com	yangth@gmail.com	yangth@gmail.com	yangth@gmail.com	yangth@gmail.com
!Sample_contact_laboratory	Yankner	Yankner	Yankner	Yankner	Yankner	Yankner	Yankner	Yankner	Yankner	Yankner	Yankner	Yankner	Yankner	Yankner	Yankner	Yankner	Yankner	Yankner	Yankner	Yankner	Yankner	Yankner	Yankner	Yankner	Yankner	Yankner	Yankner	Yankner	Yankner	Yankner	Yankner	Yankner	Yankner	Yankner	Yankner	Yankner	Yankner	Yankner	Yankner	Yankner	Yankner
!Sample_contact_department	Genetics	Genetics	Genetics	Genetics	Genetics	Genetics	Genetics	Genetics	Genetics	Genetics	Genetics	Genetics	Genetics	Genetics	Genetics	Genetics	Genetics	Genetics	Genetics	Genetics	Genetics	Genetics	Genetics	Genetics	Genetics	Genetics	Genetics	Genetics	Genetics	Genetics	Genetics	Genetics	Genetics	Genetics	Genetics	Genetics	Genetics	Genetics	Genetics	Genetics	Genetics
!Sample_contact_institute	HMS	HMS	HMS	HMS	HMS	HMS	HMS	HMS	HMS	HMS	HMS	HMS	HMS	HMS	HMS	HMS	HMS	HMS	HMS	HMS	HMS	HMS	HMS	HMS	HMS	HMS	HMS	HMS	HMS	HMS	HMS	HMS	HMS	HMS	HMS	HMS	HMS	HMS	HMS	HMS	HMS
!Sample_contact_address	77 Avenue Louis Pasteur	77 Avenue Louis Pasteur	77 Avenue Louis Pasteur	77 Avenue Louis Pasteur	77 Avenue Louis Pasteur	77 Avenue Louis Pasteur	77 Avenue Louis Pasteur	77 Avenue Louis Pasteur	77 Avenue Louis Pasteur	77 Avenue Louis Pasteur	77 Avenue Louis Pasteur	77 Avenue Louis Pasteur	77 Avenue Louis Pasteur	77 Avenue Louis Pasteur	77 Avenue Louis Pasteur	77 Avenue Louis Pasteur	77 Avenue Louis Pasteur	77 Avenue Louis Pasteur	77 Avenue Louis Pasteur	77 Avenue Louis Pasteur	77 Avenue Louis Pasteur	77 Avenue Louis Pasteur	77 Avenue Louis Pasteur	77 Avenue Louis Pasteur	77 Avenue Louis Pasteur	77 Avenue Louis Pasteur	77 Avenue Louis Pasteur	77 Avenue Louis Pasteur	77 Avenue Louis Pasteur	77 Avenue Louis Pasteur	77 Avenue Louis Pasteur	77 Avenue Louis Pasteur	77 Avenue Louis Pasteur	77 Avenue Louis Pasteur	77 Avenue Louis Pasteur	77 Avenue Louis Pasteur	77 Avenue Louis Pasteur	77 Avenue Louis Pasteur	77 Avenue Louis Pasteur	77 Avenue Louis Pasteur	77 Avenue Louis Pasteur
!Sample_contact_city	Boston	Boston	Boston	Boston	Boston	Boston	Boston	Boston	Boston	Boston	Boston	Boston	Boston	Boston	Boston	Boston	Boston	Boston	Boston	Boston	Boston	Boston	Boston	Boston	Boston	Boston	Boston	Boston	Boston	Boston	Boston	Boston	Boston	Boston	Boston	Boston	Boston	Boston	Boston	Boston	Boston
!Sample_contact_state	MA	MA	MA	MA	MA	MA	MA	MA	MA	MA	MA	MA	MA	MA	MA	MA	MA	MA	MA	MA	MA	MA	MA	MA	MA	MA	MA	MA	MA	MA	MA	MA	MA	MA	MA	MA	MA	MA	MA	MA	MA
!Sample_contact_zip/postal_code	2115	2115	2115	2115	2115	2115	2115	2115	2115	2115	2115	2115	2115	2115	2115	2115	2115	2115	2115	2115	2115	2115	2115	2115	2115	2115	2115	2115	2115	2115	2115	2115	2115	2115	2115	2115	2115	2115	2115	2115	2115
!Sample_contact_country	USA	USA	USA	USA	USA	USA	USA	USA	USA	USA	USA	USA	USA	USA	USA	USA	USA	USA	USA	USA	USA	USA	USA	USA	USA	USA	USA	USA	USA	USA	USA	USA	USA	USA	USA	USA	USA	USA	USA	USA	USA
!Sample_supplementary_file	ftp://ftp.ncbi.nlm.nih.gov/geo/samples/GSM1303nnn/GSM1303144/suppl/GSM1303144_24M.CEL.gz	ftp://ftp.ncbi.nlm.nih.gov/geo/samples/GSM1303nnn/GSM1303145/suppl/GSM1303145_25BF.CEL.gz	ftp://ftp.ncbi.nlm.nih.gov/geo/samples/GSM1303nnn/GSM1303146/suppl/GSM1303146_25F.CEL.gz	ftp://ftp.ncbi.nlm.nih.gov/geo/samples/GSM1303nnn/GSM1303147/suppl/GSM1303147_26BM.CEL.gz	ftp://ftp.ncbi.nlm.nih.gov/geo/samples/GSM1303nnn/GSM1303148/suppl/GSM1303148_26M.CEL.gz	ftp://ftp.ncbi.nlm.nih.gov/geo/samples/GSM1303nnn/GSM1303149/suppl/GSM1303149_27F.CEL.gz	ftp://ftp.ncbi.nlm.nih.gov/geo/samples/GSM1303nnn/GSM1303150/suppl/GSM1303150_29F.CEL.gz	ftp://ftp.ncbi.nlm.nih.gov/geo/samples/GSM1303nnn/GSM1303151/suppl/GSM1303151_29M.CEL.gz	ftp://ftp.ncbi.nlm.nih.gov/geo/samples/GSM1303nnn/GSM1303152/suppl/GSM1303152_33F.CEL.gz	ftp://ftp.ncbi.nlm.nih.gov/geo/samples/GSM1303nnn/GSM1303153/suppl/GSM1303153_34F.CEL.gz	ftp://ftp.ncbi.nlm.nih.gov/geo/samples/GSM1303nnn/GSM1303154/suppl/GSM1303154_36F.CEL.gz	ftp://ftp.ncbi.nlm.nih.gov/geo/samples/GSM1303nnn/GSM1303155/suppl/GSM1303155_37M.CEL.gz	ftp://ftp.ncbi.nlm.nih.gov/geo/samples/GSM1303nnn/GSM1303156/suppl/GSM1303156_40M.CEL.gz	ftp://ftp.ncbi.nlm.nih.gov/geo/samples/GSM1303nnn/GSM1303157/suppl/GSM1303157_44BF.CEL.gz	ftp://ftp.ncbi.nlm.nih.gov/geo/samples/GSM1303nnn/GSM1303158/suppl/GSM1303158_44F.CEL.gz	ftp://ftp.ncbi.nlm.nih.gov/geo/samples/GSM1303nnn/GSM1303159/suppl/GSM1303159_45M.CEL.gz	ftp://ftp.ncbi.nlm.nih.gov/geo/samples/GSM1303nnn/GSM1303160/suppl/GSM1303160_48F.CEL.gz	ftp://ftp.ncbi.nlm.nih.gov/geo/samples/GSM1303nnn/GSM1303161/suppl/GSM1303161_51M.CEL.gz	ftp://ftp.ncbi.nlm.nih.gov/geo/samples/GSM1303nnn/GSM1303162/suppl/GSM1303162_52M.CEL.gz	ftp://ftp.ncbi.nlm.nih.gov/geo/samples/GSM1303nnn/GSM1303163/suppl/GSM1303163_61F.CEL.gz	ftp://ftp.ncbi.nlm.nih.gov/geo/samples/GSM1303nnn/GSM1303164/suppl/GSM1303164_66M.CEL.gz	ftp://ftp.ncbi.nlm.nih.gov/geo/samples/GSM1303nnn/GSM1303165/suppl/GSM1303165_70M.CEL.gz	ftp://ftp.ncbi.nlm.nih.gov/geo/samples/GSM1303nnn/GSM1303166/suppl/GSM1303166_71F.CEL.gz	ftp://ftp.ncbi.nlm.nih.gov/geo/samples/GSM1303nnn/GSM1303167/suppl/GSM1303167_77M.CEL.gz	ftp://ftp.ncbi.nlm.nih.gov/geo/samples/GSM1303nnn/GSM1303168/suppl/GSM1303168_80.6F.CEL.gz	ftp://ftp.ncbi.nlm.nih.gov/geo/samples/GSM1303nnn/GSM1303169/suppl/GSM1303169_82M-NCI-6.CEL.gz	ftp://ftp.ncbi.nlm.nih.gov/geo/samples/GSM1303nnn/GSM1303170/suppl/GSM1303170_84M.CEL.gz	ftp://ftp.ncbi.nlm.nih.gov/geo/samples/GSM1303nnn/GSM1303171/suppl/GSM1303171_86F.CEL.gz	ftp://ftp.ncbi.nlm.nih.gov/geo/samples/GSM1303nnn/GSM1303172/suppl/GSM1303172_86M-NCI-4.CEL.gz	ftp://ftp.ncbi.nlm.nih.gov/geo/samples/GSM1303nnn/GSM1303173/suppl/GSM1303173_87F.CEL.gz	ftp://ftp.ncbi.nlm.nih.gov/geo/samples/GSM1303nnn/GSM1303174/suppl/GSM1303174_89M-NCI-5.CEL.gz	ftp://ftp.ncbi.nlm.nih.gov/geo/samples/GSM1303nnn/GSM1303175/suppl/GSM1303175_90M.CEL.gz	ftp://ftp.ncbi.nlm.nih.gov/geo/samples/GSM1303nnn/GSM1303176/suppl/GSM1303176_91F.CEL.gz	ftp://ftp.ncbi.nlm.nih.gov/geo/samples/GSM1303nnn/GSM1303177/suppl/GSM1303177_91M.CEL.gz	ftp://ftp.ncbi.nlm.nih.gov/geo/samples/GSM1303nnn/GSM1303178/suppl/GSM1303178_92M.CEL.gz	ftp://ftp.ncbi.nlm.nih.gov/geo/samples/GSM1303nnn/GSM1303179/suppl/GSM1303179_93F.CEL.gz	ftp://ftp.ncbi.nlm.nih.gov/geo/samples/GSM1303nnn/GSM1303180/suppl/GSM1303180_94F.CEL.gz	ftp://ftp.ncbi.nlm.nih.gov/geo/samples/GSM1303nnn/GSM1303181/suppl/GSM1303181_103F.CEL.gz	ftp://ftp.ncbi.nlm.nih.gov/geo/samples/GSM1303nnn/GSM1303182/suppl/GSM1303182_104M.CEL.gz	ftp://ftp.ncbi.nlm.nih.gov/geo/samples/GSM1303nnn/GSM1303183/suppl/GSM1303183_105F.CEL.gz	ftp://ftp.ncbi.nlm.nih.gov/geo/samples/GSM1303nnn/GSM1303184/suppl/GSM1303184_106F.CEL.gz
!Sample_data_row_count	54675	54675	54675	54675	54675	54675	54675	54675	54675	54675	54675	54675	54675	54675	54675	54675	54675	54675	54675	54675	54675	54675	54675	54675	54675	54675	54675	54675	54675	54675	54675	54675	54675	54675	54675	54675	54675	54675	54675	54675	54675
!series_matrix_table_begin
ID_REF	GSM1303144	GSM1303145	GSM1303146	GSM1303147	GSM1303148	GSM1303149	GSM1303150	GSM1303151	GSM1303152	GSM1303153	GSM1303154	GSM1303155	GSM1303156	GSM1303157	GSM1303158	GSM1303159	GSM1303160	GSM1303161	GSM1303162	GSM1303163	GSM1303164	GSM1303165	GSM1303166	GSM1303167	GSM1303168	GSM1303169	GSM1303170	GSM1303171	GSM1303172	GSM1303173	GSM1303174	GSM1303175	GSM1303176	GSM1303177	GSM1303178	GSM1303179	GSM1303180	GSM1303181	GSM1303182	GSM1303183	GSM1303184
1007_s_at	8.05745	8.30161	8.61584	8.92659	9.16615	8.28514	8.57544	8.50566	7.92025	8.87974	9.03448	9.05027	8.45516	8.79329	8.11523	9.16206	8.84533	9.01679	8.64938	8.59702	9.12216	9.38463	9.4789	9.45485	8.84008	9.90855	9.11869	9.63436	9.41054	8.88172	9.21749	9.25421	9.04828	8.96953	10.123	8.63842	9.45796	8.91855	8.88149	8.9885	8.95322
1053_at	5.12165	4.88286	5.14771	5.3455	5.22001	4.76893	5.01039	5.00843	5.29344	5.11306	5.1215	4.9351	4.90499	4.89548	5.1772	5.35029	4.57425	4.78082	5.06862	4.99971	5.44622	4.77603	4.95118	4.73015	5.18681	5.12929	5.47364	4.48126	4.95611	4.87176	4.84559	4.49836	4.68915	4.77414	4.93618	5.04911	4.86285	4.73896	4.77544	4.92343	4.22453
117_at	5.25294	5.09135	5.03034	5.06474	5.22811	4.86032	4.9598	5.12511	5.17546	6.20521	5.15799	5.11316	4.92049	5.00456	5.05583	5.01316	4.98979	5.42434	5.14911	4.90433	5.36967	5.10019	5.2962	5.89106	5.25007	5.05102	5.37651	5.06406	5.19138	5.24402	5.18192	5.43532	5.13575	5.50278	5.41335	5.22615	5.11574	5.22568	5.12147	5.14322	5.23201
121_at	7.32458	7.41892	7.2473	7.19088	7.28016	7.3377	7.37938	7.38225	7.09045	7.26524	7.29301	7.2278	7.35153	7.34023	7.3409	6.4367	7.35965	7.45664	7.30383	7.23608	6.86167	7.56125	7.51773	7.4751	7.52226	6.69444	6.60559	7.40605	7.10878	7.38607	6.99922	7.23429	7.56109	7.3329	6.80133	7.31092	7.41623	7.26232	7.27337	7.25498	7.49886
1255_g_at	4.37406	4.8963	4.63087	4.46932	4.41359	4.406	5.25166	4.77167	4.4927	4.90344	4.39369	4.33307	4.54786	4.54419	4.54891	4.20592	4.30589	4.30061	4.35425	4.47303	4.38133	4.37909	4.34634	4.81868	4.40083	4.10899	4.30154	4.47782	4.17926	4.50986	4.39616	4.53025	4.31045	4.29937	4.69605	4.46213	4.24219	4.24918	4.38724	4.26182	4.51358
1294_at	5.61268	5.48843	5.56471	5.6779	5.64095	5.5068	5.56418	5.46222	5.53368	5.46365	5.80063	5.55594	5.5051	5.5946	5.60311	5.49704	5.6001	5.76339	5.38121	5.41894	5.7188	5.67115	5.79417	5.59674	5.59249	5.84529	5.59588	5.6856	6.05875	5.57734	5.78694	5.58899	5.64013	6.04039	5.86123	5.79723	5.53868	5.59921	5.76195	5.51796	5.57535
1316_at	5.34268	5.4498	5.15644	5.37024	5.26488	5.3153	5.46248	5.33671	5.32462	5.41162	5.33899	5.37148	5.4977	5.24779	5.62719	4.85609	5.39745	5.20165	5.24127	5.41686	5.1289	5.53144	5.25923	5.74953	5.33916	5.70315	5.22405	5.78497	5.6163	5.57106	5.87291	5.10683	5.59815	5.34228	5.20169	5.38144	5.18685	5.24305	5.3058	5.30706	5.65022
1320_at	4.73083	4.35029	4.45007	4.45298	4.49449	4.43786	4.43512	4.42127	4.48148	4.49092	4.37671	4.39208	4.43997	4.49783	4.57711	3.89078	4.2982	4.30064	4.49728	4.36877	4.40167	4.44694	4.41803	4.42598	4.54346	4.42257	4.17394	4.50831	4.14737	4.44582	4.22299	4.25931	4.46298	4.5889	4.16263	4.56568	4.41926	4.41959	4.36446	4.50712	4.66589
1405_i_at	3.43454	3.6109	3.23043	3.26763	3.34358	3.35786	3.54386	3.27159	3.59074	3.50529	3.52116	3.43823	3.5394	3.65282	3.31096	3.34947	3.75084	3.67188	3.39277	3.57185	3.38751	3.83373	3.53816	3.46187	3.53007	3.44681	3.34539	3.73119	3.46778	3.38906	3.44369	3.34108	3.59803	4.28402	3.4266	3.37914	3.52658	3.4189	3.474	3.36642	3.68354
1431_at	4.49466	4.68422	4.45642	4.37164	4.27412	4.49979	4.35392	4.69702	4.84045	4.69761	4.37628	4.67184	4.53372	4.44225	4.69331	4.66827	4.50849	4.64073	4.42413	4.45005	4.40028	4.30879	4.49894	4.22744	4.26745	3.94157	4.27178	4.28491	3.93079	4.56057	3.90383	4.53878	4.18094	4.18164	4.13903	4.63879	4.32091	4.2361	4.67504	4.47234	4.18014
1438_at	5.78673	5.8461	5.46287	5.22011	5.35869	5.40038	5.58773	5.65184	5.52963	5.44931	5.71805	5.62345	5.55117	5.5252	5.52119	4.83103	5.6025	5.71723	5.37911	5.55013	5.06749	5.48854	5.35342	5.60672	5.40388	5.2591	5.21518	5.47503	5.17843	5.41575	5.2963	5.39063	5.28793	5.7033	4.76036	5.70956	5.29604	5.2105	5.17919	5.36429	5.34952
1487_at	5.82135	6.05679	6.04875	6.06974	6.30781	6.0892	6.14926	6.08042	6.24186	6.27639	6.06548	6.13653	6.15673	6.22577	6.43879	6.68312	6.19851	6.19339	6.34121	6.03539	6.01004	6.5924	6.33056	6.75351	6.16632	6.51858	6.27643	6.37881	6.66308	6.29157	6.73653	6.00067	6.39492	6.04567	6.36054	6.33133	6.13057	6.00207	5.98199	6.07423	6.63032
1494_f_at	5.22302	5.44448	5.12332	5.24475	5.24175	5.28282	5.46629	5.41579	5.18439	5.28523	5.13716	5.32708	5.18944	5.29168	5.24025	4.98103	5.41459	5.59527	5.21226	5.31289	5.15887	5.59499	5.30923	5.25797	5.33001	5.15147	4.96375	5.51552	5.12312	5.17649	5.31617	5.79009	5.43109	5.66903	4.91042	5.1435	5.43185	5.18542	5.23709	5.30626	5.62292
1552256_a_at	6.62637	6.39886	6.63623	6.61218	6.77897	6.41601	6.40187	6.64905	6.73799	6.55968	6.65318	6.82609	6.63364	6.56685	6.52887	7.13825	6.66152	6.86764	6.7512	6.737	6.70096	6.95895	6.8531	7.32049	6.68755	6.9244	7.19394	6.68035	7.06857	6.88629	6.96964	6.25601	6.49337	7.04495	6.99138	6.85363	7.13039	6.97592	6.77306	7.12715	6.5556
1552257_a_at	7.14881	7.04214	7.08433	6.90325	7.25392	7.04761	7.71571	7.28938	7.36137	7.20815	7.37118	7.29709	7.40127	7.3438	7.38147	7.54539	7.07513	7.03845	7.3302	7.17491	7.14178	7.20597	7.17595	7.08592	7.16763	7.43102	7.61899	7.14552	7.5685	7.35589	7.16323	6.82606	7.08737	6.92308	7.05646	7.13313	7.32452	7.13911	7.21693	6.92793	6.71101
1552258_at	4.19571	4.31998	4.22965	4.23079	4.32275	4.23828	4.38747	4.1672	4.15626	4.38277	4.09344	4.09234	4.41329	4.31041	4.49382	4.22068	4.44087	4.28624	4.29579	4.34704	4.4402	4.37893	4.41345	4.27258	4.5993	4.02478	4.07079	4.61094	4.03876	4.2889	4.26712	4.16785	4.45652	4.31077	4.09169	4.18743	4.42241	4.35006	4.41781	4.1755	4.33299
1552261_at	5.48084	5.15054	5.04014	5.03038	5.19134	5.10753	5.1648	5.1943	5.1383	5.08909	5.06243	5.05367	5.12243	4.98186	5.14993	4.97796	5.26668	5.04599	5.35791	5.03026	5.1289	5.05628	5.33035	5.15836	5.33778	4.83113	4.8828	4.96966	4.87001	5.22404	4.84701	5.4927	5.11602	5.55898	5.03567	5.412	5.14474	5.18349	5.08631	5.31636	5.18246
1552263_at	3.23667	3.44002	3.32356	3.26966	3.36403	3.33795	3.27545	3.10659	3.25542	3.16136	3.65221	3.31906	3.23376	3.40335	3.21594	3.26135	3.3838	3.47923	3.14456	3.3607	3.1196	3.26753	3.27224	3.39729	3.24392	3.48534	3.39516	3.37467	3.55226	3.33752	3.48585	3.42919	3.4403	3.17579	3.73342	3.40364	3.46872	3.53707	3.3126	3.21523	3.17943
1552264_a_at	7.65321	7.14113	7.58915	7.08264	7.50535	7.12232	7.49934	7.57196	6.58311	6.85452	7.14672	6.91625	6.52912	6.97247	7.25964	5.94797	6.22768	6.86889	6.79716	6.93034	7.29721	6.00984	6.77084	6.74018	7.0167	6.56229	6.77488	6.04315	5.973	6.11732	5.99548	6.04778	6.09723	5.9393	5.7635	7.14168	6.57983	6.14666	6.30731	6.05622	6.00346
1552266_at	4.03146	4.05192	3.79526	3.84054	3.76899	3.81811	4.25694	3.75763	3.89821	4.03964	3.99274	3.92846	3.98257	4.02117	4.05961	3.45947	4.06236	4.10458	4.04355	4.07408	3.82874	4.09503	3.99128	3.85881	4.10611	3.36905	3.71649	4.07015	3.61547	3.9231	3.75439	4.08982	3.91293	4.14248	3.99432	3.89005	4.07495	4.03786	4.09225	3.9667	3.98199
1552269_at	3.34611	3.32118	3.26507	3.43062	3.32583	3.15787	3.47066	3.22517	3.32176	3.24804	3.39547	3.15313	3.08625	3.25251	3.1611	3.45978	3.35722	3.49071	3.15537	3.28152	3.41536	3.34056	3.17423	3.10606	3.29692	3.44053	3.33685	3.40253	3.31639	3.22294	3.33621	3.96489	3.32829	3.52728	3.3175	3.15518	3.32671	3.30848	3.34067	3.27562	3.3964
1552271_at	5.10544	5.00317	4.85984	5.10408	4.96075	5.0756	5.07603	4.92766	5.0808	5.25842	4.98885	5.11352	4.9236	5.17291	5.26938	4.95284	4.96202	5.37672	5.01048	4.89462	5.06379	5.05249	4.91309	5.11127	4.99624	5.01724	4.97008	5.03472	5.12612	5.12278	4.97267	4.97165	5.0434	5.03124	5.17209	5.1533	5.21245	5.02295	5.13139	5.18134	5.07138
1552272_a_at	4.98232	4.93372	4.55991	4.62075	4.77077	4.73496	5.18742	4.96134	4.91343	4.83354	4.75005	4.81501	4.97608	5.05412	4.85665	4.86639	4.97451	4.54424	4.82081	4.79969	4.89717	4.89484	4.79216	4.75443	4.88742	4.80272	4.63558	5.00627	4.77011	4.81083	4.63014	4.5397	4.76256	5.27887	4.59046	4.869	4.98164	4.89828	4.93184	5.06615	5.20864
1552274_at	5.5742	5.66041	5.69017	5.28732	5.81116	5.29912	5.71466	5.8683	5.7163	5.97285	6.04344	6.04592	5.61608	5.61845	5.82079	5.94451	5.59709	5.45484	5.72759	5.71744	6.14311	6.1095	6.38117	6.44975	5.6069	6.04726	6.51373	5.58117	6.56568	6.13126	6.33788	5.42216	5.5195	5.05637	6.14038	6.05787	5.90764	5.41775	5.9093	5.02689	5.22721
1552275_s_at	5.3431	5.27318	5.89697	5.19545	6.10468	5.13815	5.41458	5.71535	5.75238	5.78213	5.57488	6.38909	5.4839	5.50766	5.80085	5.87926	5.11088	5.43157	5.70004	5.63258	6.07086	6.49107	6.7235	6.77937	5.6895	6.13468	6.61985	5.42911	6.84313	6.06903	6.35351	6.12042	5.10534	4.75763	6.17825	6.33489	6.10882	6.15378	5.93258	5.3211	4.59324
1552276_a_at	5.51431	5.58777	5.37091	5.51547	5.69322	5.40679	5.66477	5.44042	5.42164	5.48194	5.32408	5.43895	5.72692	5.61671	5.60041	5.22038	5.41247	5.57208	5.44174	5.61251	5.61558	5.57945	5.69826	5.52043	5.64772	5.29417	5.33148	5.42356	5.28731	5.48027	5.65894	5.88044	5.45332	6.02742	5.35776	5.47339	5.64867	5.54517	5.55006	5.50396	5.56699
1552277_a_at	5.76337	6.09518	5.64956	5.67893	5.56982	5.53281	6.14519	5.84728	6.21454	5.80305	5.62482	5.69239	6.01063	5.62988	6.01272	5.99807	5.41335	5.42234	5.76079	6.13271	5.48986	5.34761	5.23241	5.32942	5.46842	5.73449	5.60787	5.38886	5.54262	5.89753	5.4758	5.63671	5.25765	5.43817	5.83911	6.04558	5.77159	5.88347	5.59577	5.70838	5.41145
1552278_a_at	4.95991	4.86475	4.77077	4.93172	4.75309	4.87193	4.99164	4.93684	4.69262	4.87815	4.89507	4.73889	4.9899	4.91629	4.64917	4.63283	4.62254	4.80577	4.72671	4.75969	4.45909	4.78491	4.63042	4.6083	4.59299	4.62159	4.96389	4.62445	4.59649	4.82498	4.62454	4.93966	4.80739	4.84238	4.1388	4.86895	4.7136	4.64324	4.77192	4.69069	4.90791
1552279_a_at	6.16801	6.15502	6.22739	6.21352	6.25986	6.02153	6.26156	6.31693	6.11402	6.21069	6.41148	6.21073	6.36125	6.47333	6.2114	5.99408	6.53638	6.25721	6.30203	6.23495	6.42309	6.4105	6.09558	6.27252	6.46514	6.59057	5.67813	6.3771	6.06271	6.22088	6.12971	6.33685	6.39279	6.87343	5.55556	6.20725	6.37382	6.39201	6.30753	6.31733	6.40152
1552280_at	4.37041	4.37449	4.14883	4.23294	4.05327	4.16802	4.32832	4.26975	4.4184	4.24923	4.80747	4.19026	4.34048	4.2697	4.34985	3.718	4.35155	4.32701	4.24597	4.28631	4.29138	4.47732	4.24808	4.31755	4.3105	4.01388	3.82732	4.52362	3.9784	4.14486	4.15815	4.28161	4.53427	4.56168	4.06141	4.42791	4.4007	4.21823	4.18175	4.45555	4.62129
1552281_at	6.52393	6.2589	6.25415	6.24258	6.32459	6.27117	6.3846	6.34754	6.40936	6.34706	6.27015	6.31781	6.17353	6.2365	6.38427	5.7388	6.28931	6.18663	6.22402	6.19854	6.33555	6.37341	6.36181	6.38312	6.534	6.11159	5.39182	6.40742	5.75635	6.22856	5.85629	6.41241	6.27488	6.50157	5.65207	6.21472	6.41847	6.41533	6.3624	6.49667	6.35523
1552283_s_at	5.28856	6.14165	4.8197	4.81582	6.36392	5.30679	4.67983	4.84036	4.96962	5.84865	4.65247	5.58465	6.55758	4.63749	5.68905	5.72754	5.51908	4.6412	4.97162	4.66804	4.58884	5.57698	5.40282	6.26016	4.35457	6.16785	5.34381	4.95469	5.68379	6.00801	6.21731	4.93464	5.00305	3.98728	6.05977	5.87794	4.58695	6.28009	5.67661	4.63718	5.04482
1552286_at	5.7701	5.52466	5.58235	5.62374	5.3084	5.52537	5.54683	5.44677	5.60376	5.37052	5.42286	5.55096	5.28604	5.46485	5.61335	5.26604	5.44675	5.62497	5.60101	5.62538	5.24135	5.44078	5.73694	5.04228	5.81744	5.19129	5.47788	5.48445	5.03047	5.6334	5.05795	5.43793	5.28576	5.15611	4.73145	5.40452	5.49754	5.3781	5.47806	5.52535	5.53302
1552287_s_at	3.8046	3.90922	3.63255	4.40009	3.68008	3.99611	3.57385	3.75242	4.12733	3.67349	3.91575	4.06471	4.10574	3.79032	4.17232	4.74793	3.75217	3.67136	3.89827	3.69718	4.14345	3.75673	3.63235	3.86527	3.68612	4.52246	4.29707	3.79465	4.50632	4.4706	3.90355	3.94291	3.76908	3.95604	4.69289	4.24265	4.09003	4.6186	4.26251	3.96749	3.58111
1552288_at	4.1805	4.16396	4.02663	4.47965	4.33029	4.25278	4.43941	4.00036	4.14984	4.17591	4.06585	4.18902	3.98016	4.26935	4.19499	3.82198	4.29534	4.2068	4.18735	3.98874	4.42655	4.5256	4.03259	4.05832	4.3148	4.02256	3.72962	4.25665	3.97938	4.14792	3.94772	4.01602	4.32243	4.73858	3.9789	3.91492	4.27136	4.19813	4.10619	4.37238	4.6514
1552289_a_at	5.0725	5.2312	4.93841	4.88189	4.85056	4.78192	5.05464	4.91031	4.9249	4.90574	4.72124	4.95441	5.00986	4.94002	4.97276	4.55072	4.93897	5.18316	4.84139	5.42408	4.86968	5.12915	4.92905	4.85167	5.06629	4.51878	4.62086	5.07293	4.71441	4.91979	4.65986	5.03806	5.0197	5.69576	4.53865	4.93261	4.96629	5.06418	5.04468	5.01684	4.963
1552291_at	5.81558	5.75558	6.2909	5.59765	5.71371	5.75342	5.83136	6.36394	6.44488	5.98958	5.98812	6.15437	6.03902	5.99442	6.32555	6.0771	5.4863	5.01275	6.29473	5.91985	5.5209	5.175	5.34737	5.55161	5.35357	6.09266	5.91136	5.364	5.69704	6.0911	5.64165	4.99572	4.85832	4.5324	5.47095	5.8884	5.21742	5.49838	5.42702	5.29659	4.99484
1552293_at	5.30036	5.39422	5.38848	5.21772	5.31528	5.39688	5.14525	5.15692	5.24018	5.17223	4.87852	5.31382	4.9167	4.98702	5.26573	4.57382	5.20831	4.96741	5.12261	5.42971	4.55812	4.98952	4.94347	4.96652	4.85878	4.54665	4.60144	4.63506	4.40545	5.11627	4.54429	4.90142	4.80531	4.4626	4.40166	4.91199	4.83943	5.03532	4.99858	4.7962	5.04815
1552295_a_at	6.45067	6.30024	6.24644	6.40314	6.23472	6.05834	6.65241	6.14904	6.34074	6.25209	6.30547	6.25067	6.41402	6.29855	6.60725	6.68768	6.25921	6.58023	6.218	6.57238	6.80015	6.21381	6.18945	6.2524	6.21579	6.48148	6.48364	6.1063	6.37011	6.45108	6.28989	6.18122	6.15427	6.71076	6.30459	6.57742	6.44088	6.56863	6.25636	6.40229	6.03946
1552296_at	3.79141	3.78974	3.74521	3.88054	3.81436	3.67057	3.73608	3.68469	3.71861	3.68556	3.89312	3.80324	3.68042	3.72709	3.81424	3.77674	3.81965	3.94056	3.77086	3.68911	4.01971	3.62807	4.07452	3.69047	3.70621	3.73587	3.81973	3.66691	3.45699	3.82998	3.71198	4.19747	3.67644	3.71476	3.81124	3.77796	3.71921	3.9488	3.82764	3.82258	3.51149
1552299_at	4.73553	4.6023	4.88728	4.37653	4.52654	4.70672	4.94266	4.49085	4.51951	4.85418	4.77921	4.84073	4.7231	4.85429	4.83094	4.89763	4.47949	4.71639	4.64795	4.61959	4.41454	4.69523	4.82061	4.471	4.57598	4.12997	4.60858	4.49208	4.07104	4.49633	4.52408	4.81317	4.62135	4.40472	4.4528	4.62331	4.65789	4.25832	4.4699	4.48202	4.53195
1552301_a_at	5.78585	6.00448	5.76934	5.84556	5.80762	5.75258	5.5542	6.21314	6.32973	5.73144	5.70849	6.43716	6.54773	6.07513	6.47618	7.09086	6.49	5.74171	5.86908	5.95839	6.45511	6.12202	5.95073	6.21889	5.67538	6.19865	6.62091	6.22286	6.83246	6.90195	6.22731	6.0974	6.11605	5.72803	6.0174	6.51193	5.73201	6.93713	6.38093	6.65087	6.19433
1552302_at	3.48863	3.62666	3.70985	3.77445	3.67972	3.70552	3.65022	3.59725	3.5422	3.59005	3.83116	3.69022	3.58863	3.575	3.78843	3.35256	3.62751	3.79495	3.62399	3.55104	3.63191	3.67897	3.63573	3.6858	3.66097	3.48262	3.55337	3.60504	3.7745	3.67495	3.44302	3.83228	3.7235	3.66242	4.06837	3.67999	3.55935	3.60261	3.67628	3.66246	3.76715
1552303_a_at	4.2344	3.9355	4.20704	4.22836	4.18226	4.29743	4.29254	4.09209	4.26012	4.13456	4.33747	4.23211	4.14544	4.19458	4.36581	3.97697	4.02835	4.1793	4.23905	4.36675	4.2302	4.17069	4.37396	4.20399	4.14458	4.03138	4.07396	4.2129	4.19523	4.21679	4.238	4.05962	3.99002	4.01805	4.67079	4.11395	4.24771	4.34559	4.19677	4.122	4.13209
1552304_at	3.20735	3.54467	3.28848	3.28574	3.20113	3.22534	3.40822	3.11539	3.21284	3.16128	3.24366	3.28758	3.30718	3.2925	3.21859	2.88478	3.14759	3.21778	3.17276	3.17572	2.94183	3.21562	3.34313	3.19053	3.43565	2.79741	2.92908	3.29673	2.84141	3.23264	3.02847	3.21282	3.32783	3.01994	2.9514	3.20473	3.19699	3.25343	3.38041	3.001	3.25645
1552306_at	3.24728	3.26586	3.04459	3.2313	3.18666	3.21116	3.10773	3.33962	3.24097	3.20051	3.2914	3.08659	3.17094	3.13381	3.15393	3.21407	3.11996	3.34319	3.05622	3.14554	3.09726	3.30077	3.18204	3.19405	3.34409	3.1379	2.97799	3.35808	3.17817	3.21594	3.29111	3.27584	3.39028	3.33509	3.27108	3.16218	3.2917	3.16916	3.12621	3.22165	3.18424
1552307_a_at	4.32239	4.57164	4.16357	4.30249	4.47781	4.25344	4.80468	4.32776	4.42456	4.32453	4.36513	4.17465	4.57074	4.49243	4.5159	4.27862	4.55654	4.49909	4.2764	4.4929	4.29263	4.3557	4.28825	4.5513	4.50975	3.94895	3.85556	4.44327	4.11463	4.30746	4.20313	4.61915	4.42292	4.62785	4.00608	4.18804	4.4089	4.34694	4.42618	4.48919	4.43591
1552309_a_at	3.44512	3.86239	3.61851	3.55164	3.48892	3.99175	3.84483	3.73331	3.54047	3.67387	3.80624	3.36849	3.96549	3.92011	4.00589	3.56564	3.79999	3.87394	3.69757	3.47635	3.31337	4.27449	3.67043	3.89209	3.80529	3.43337	3.7401	3.91457	3.58426	3.83768	4.05711	3.79991	4.50879	4.62225	3.95708	3.62938	4.07974	3.70771	3.61552	3.61089	4.17697
1552310_at	4.74164	4.82307	5.09723	5.74482	5.40593	5.07528	4.90609	5.04889	4.90121	4.97289	5.31657	4.94029	5.33636	5.26703	4.74763	5.7465	4.85584	5.25841	5.32799	4.76919	5.35421	5.12056	5.06426	4.70616	4.9939	5.34945	5.01291	4.69541	5.57548	5.02217	5.14249	5.52831	4.88807	4.31328	5.44751	5.06096	5.18216	4.20703	4.70922	4.6083	4.05365
1552311_a_at	5.54627	5.49611	5.5184	5.73005	5.56807	5.62661	5.34125	5.5748	5.55678	5.50509	5.3908	5.50775	5.64824	5.28808	5.58836	5.52838	5.59889	5.58884	5.52025	5.37835	5.78744	5.33861	5.53186	5.57824	5.38558	5.57984	5.69713	5.31814	5.54879	5.80595	5.5916	6.25734	5.51783	5.58539	5.68837	5.59071	5.38354	5.56233	5.67717	5.57999	5.78416
1552312_a_at	3.99194	3.80773	4.0578	3.36552	4.15207	3.75349	4.08392	3.72479	3.59323	3.39795	3.76669	3.61688	3.44162	3.81173	3.77873	3.62442	3.5475	4.05873	3.68614	3.97958	3.35091	3.53863	4.11573	3.57174	3.85862	4.09362	4.23968	3.41818	3.97451	3.46047	3.64345	3.54927	3.65293	3.42922	3.43021	3.53916	3.6787	3.53963	3.13837	3.4445	3.47952
1552314_a_at	3.73625	3.88421	3.79292	3.74703	3.72801	3.66479	3.86125	3.66978	3.74181	3.69289	3.66926	3.59285	3.72971	3.75144	3.7237	3.68994	3.83253	3.9557	3.69867	3.6593	3.80439	3.72487	3.87258	3.62669	3.77427	3.46087	3.89106	3.61306	3.60603	3.70941	3.49509	4.18848	3.60132	3.95753	4.16861	3.82054	3.78867	3.54671	3.69539	3.80276	3.92419
1552315_at	4.82524	4.42836	4.40616	4.67099	4.55659	4.3852	4.42904	4.6763	4.58737	4.09725	4.55502	4.78848	4.20096	4.36753	4.39108	4.91826	4.50605	4.8528	4.50389	4.37114	4.86692	4.86678	4.52411	4.58769	4.53478	5.20959	4.78824	4.597	4.92522	4.49752	4.92684	4.29968	4.66131	4.91271	5.05642	4.50468	4.4062	4.36079	5.01628	4.55248	4.66788
1552316_a_at	3.69334	3.68046	3.91622	3.81683	3.99112	3.89616	3.59638	3.60617	3.76707	3.41075	4.4841	4.0471	3.6005	3.66146	3.89731	3.93558	3.9402	4.14123	3.56069	3.83698	3.76673	4.20678	4.17035	3.98104	3.70268	4.99328	4.09652	4.00779	4.22894	3.82188	4.56857	3.37817	4.08491	4.02534	4.68254	3.74294	3.86691	3.651	3.81271	3.69831	3.93727
1552318_at	4.6183	4.4508	4.32133	4.38851	4.46821	4.58072	4.43076	4.52084	4.5412	4.53367	4.53474	4.66766	4.55859	4.46738	4.75792	4.33221	4.51927	4.38735	4.51884	4.54363	4.31527	4.69758	4.50696	4.56719	4.50865	4.76666	4.31959	4.65501	4.43327	4.73166	4.65352	4.63148	4.73394	4.81374	4.42066	4.6057	4.50876	4.5187	4.53281	4.48968	4.74035
1552319_a_at	5.25714	5.08084	5.08638	5.01835	5.12301	5.03718	4.99222	5.25625	5.20298	5.15525	4.8865	5.02999	4.77065	5.03799	5.01491	4.78559	5.00366	5.10224	5.12105	4.97747	5.20799	5.02611	4.89977	5.03962	5.05895	4.7382	4.68355	5.08192	4.7392	5.1055	4.69551	5.06392	5.02638	5.53929	4.43644	5.1362	4.9465	5.07213	5.16538	5.23079	5.32426
1552320_a_at	4.99552	5.05744	4.79604	4.75689	4.7352	4.82162	4.8285	4.82783	4.75481	4.8846	4.85057	5.01756	5.08022	4.87981	4.87329	4.80264	5.04611	4.93428	5.09876	4.69417	4.7876	4.91987	4.94197	4.76892	4.9425	4.89313	4.48483	4.94185	4.65527	4.97093	4.78243	5.30001	5.154	5.07478	4.88245	4.9491	5.01575	4.82732	5.00671	5.10294	5.09061
1552321_a_at	4.13552	4.12673	3.86163	3.94712	3.79537	3.92125	4.04502	3.95694	4.26945	3.97082	3.87928	3.80151	4.04013	4.06663	3.90694	4.27838	4.1694	4.47068	3.96151	3.96498	4.13201	3.88759	3.62041	3.83037	4.01679	3.94653	4.09715	3.99613	4.11504	4.07083	3.83781	4.17899	3.99322	4.19333	3.90176	3.92307	4.10307	3.73474	3.94975	4.16125	4.10656
1552322_at	2.93628	2.9663	2.8013	2.90396	2.94684	2.93841	2.95392	2.72563	2.94019	2.87747	2.7703	2.85118	3.07487	2.9882	2.9537	2.91038	2.97045	2.92441	2.89086	2.90526	2.85749	3.04141	2.71749	2.88316	2.89644	2.81437	2.87202	2.98317	2.69105	3.06963	2.88537	2.96821	2.8675	3.25395	2.85628	2.93201	2.91915	3.04368	2.77023	3.02972	2.9223
1552323_s_at	3.70479	3.95268	3.50277	3.85006	3.73507	3.88329	4.01412	3.8392	3.84406	3.83789	3.94252	3.7716	3.95582	3.93703	3.89876	3.68839	3.99006	3.89797	3.90147	3.89412	3.82811	3.79945	3.82387	3.69642	3.81527	3.56475	3.73998	3.96946	3.88001	3.79388	3.48955	4.07691	3.92989	3.76244	3.61987	3.70477	4.01787	3.90254	3.78703	3.59969	4.09838
1552325_at	3.15962	3.1369	3.22564	3.31718	3.40769	3.40409	2.97745	3.19688	3.15667	3.10133	3.0562	3.27193	2.97278	2.99598	3.19863	3.06343	3.15555	3.23655	3.43968	2.99169	3.14026	3.02164	2.98986	3.24177	3.00532	3.11044	3.0648	2.93309	2.97502	3.16138	2.93723	3.30734	2.9701	2.90798	3.2418	3.20734	3.09179	3.12693	3.31447	3.17974	3.44898
1552326_a_at	4.49285	4.46493	3.99712	4.19421	4.28244	4.18873	4.44498	4.22689	4.31144	4.28797	4.4745	4.30168	4.46358	4.32273	4.43722	3.87066	4.64757	4.76845	4.25825	4.59942	4.58187	4.71955	4.54097	4.42865	4.47577	4.03446	4.21876	4.56064	3.84013	4.50252	4.19516	4.4371	4.61686	4.91393	4.48365	4.19501	4.22011	4.18905	4.34998	4.24812	4.67711
1552327_at	3.76896	3.9934	3.74835	3.93314	4.0738	3.8147	3.81424	3.87871	3.95631	3.87743	3.84064	3.9656	4.23254	3.70897	4.03361	4.23672	3.90031	3.65124	3.80178	3.99216	3.79896	3.88574	4.0756	3.86855	3.87309	3.7285	3.81968	3.93463	3.98502	4.25597	3.69425	3.52598	3.9331	3.83439	4.05635	4.48216	4.14672	4.54652	4.15908	3.86989	4.14915
1552329_at	3.70846	3.91556	3.95175	4.01478	4.06427	4.35049	4.01077	3.93272	3.91847	4.17414	4.18954	4.03559	4.06352	4.40015	3.9436	4.3515	3.78713	4.23403	4.56356	4.02916	3.71061	3.99853	4.20048	4.29481	4.50111	4.7364	4.44299	4.21856	4.77535	3.87965	4.35435	3.92979	3.96686	3.68352	5.47722	3.9601	3.83622	4.15531	3.77656	4.02315	3.66791
1552330_at	4.83188	5.31902	4.96935	5.05058	4.80667	4.58955	5.20886	4.9177	5.1063	4.96888	5.70836	4.52598	4.79776	4.96995	4.97321	5.18053	4.74645	4.44824	5.29139	4.9956	5.41331	4.59626	4.86461	4.74541	4.65922	4.95001	5.66488	4.4219	4.84737	4.78551	5.04483	4.42169	4.2561	3.88494	4.31354	4.52831	4.44788	4.52834	4.89806	4.57676	3.79932
1552332_at	6.48013	6.49128	6.23667	6.38369	6.39644	6.20706	6.48097	6.41933	6.2586	6.4107	6.26736	6.44378	6.4014	6.63689	6.45154	6.19658	6.57773	6.34485	6.2953	6.11281	6.43316	6.55127	6.57722	6.38111	6.57783	6.13461	5.6616	6.56938	6.22112	6.34752	6.29426	6.78949	6.52549	6.32869	6.18162	6.438	6.53009	6.54869	6.49978	6.35396	6.73065
1552334_at	3.44378	3.79418	3.54186	3.55472	3.47111	3.46898	3.68346	3.43942	3.4872	3.40247	3.59813	3.55437	3.59305	3.74976	3.58162	3.43802	3.59699	3.65992	3.54629	3.55688	3.70483	3.61803	3.60011	3.38009	3.48922	3.46814	3.47044	3.50324	3.61112	3.52557	3.59655	3.66568	3.5593	3.80321	3.3511	3.45669	3.65757	3.83875	3.37605	3.43914	3.57721
1552335_at	5.29493	5.2569	5.11397	5.06886	5.04668	5.01188	5.19792	5.2351	5.20378	4.89655	5.00077	5.10133	5.03115	4.96615	5.0821	4.48215	5.03695	4.95898	5.1045	4.86907	5.03624	5.11368	5.0142	4.79013	5.17547	4.7339	4.4385	5.31694	4.71449	5.0275	4.76811	4.95951	5.27359	5.40583	4.32467	4.78418	5.27451	5.01548	5.02355	5.11354	5.17456
1552337_s_at	4.49266	4.57364	4.03202	4.26035	4.35672	4.30167	4.49755	4.15828	4.27928	4.46266	4.18423	4.06398	4.41849	4.39112	4.49992	3.93132	4.50806	4.64421	4.16266	4.68384	4.20781	4.55068	4.16087	4.3513	4.36052	4.01765	3.67648	4.49984	4.13055	4.29469	4.14745	5.00405	4.65544	4.84649	4.29739	4.27072	4.46268	4.0875	4.26591	4.21176	4.74504
1552338_at	4.58002	4.47173	4.13768	4.30671	4.30531	4.27165	4.7123	4.14235	4.45225	4.34934	4.33975	4.14913	4.46574	4.27045	4.41605	4.25043	4.53962	3.83172	4.30481	4.52169	4.80854	4.45685	4.42978	4.08367	4.43549	4.33377	4.15882	4.50694	4.24625	4.38451	4.30404	4.16949	4.24719	4.56774	4.16921	4.29042	4.7987	4.01734	4.2715	4.30013	4.655
1552340_at	4.53568	4.47437	4.43231	4.48103	4.48387	4.57187	4.63647	4.49972	4.50627	4.39311	4.48951	4.42086	4.47159	4.65682	4.42378	4.48656	4.60536	4.58128	4.39766	4.60211	4.39866	4.51027	4.35887	4.18828	4.41918	4.38243	4.006	4.497	4.19956	4.43325	4.37394	4.59032	4.35838	4.54193	4.10064	4.43627	4.28128	4.16228	4.49717	4.40183	4.49714
1552343_s_at	3.60694	3.56937	3.75244	3.6655	3.80946	3.92054	3.60846	3.70522	3.75924	3.72243	3.6943	3.74175	3.969	3.52875	3.86589	4.01905	3.68765	3.99386	3.52977	3.61288	3.88207	3.73602	3.68051	3.64117	3.60914	3.5781	3.81911	3.67179	3.96676	3.65327	3.87242	3.99317	3.58466	3.70759	4.63491	3.89099	3.63179	3.90611	4.10117	3.80038	3.8186
1552344_s_at	5.28093	5.11386	5.35738	4.95593	5.09846	5.03362	5.35788	5.13693	4.97969	5.02576	4.82269	4.88618	5.02961	4.74263	5.54396	4.54496	4.3909	4.64395	5.05766	5.09539	4.93324	4.29708	4.99096	4.26171	5.07338	4.14105	5.116	4.13516	4.48652	4.60237	4.02964	4.01124	4.4648	3.82549	4.35091	5.25051	4.40056	4.88062	4.67318	4.62327	4.04997
1552347_at	4.67337	4.62692	4.9395	4.77732	4.83315	4.81983	4.69051	4.89262	4.70128	4.79033	5.07691	5.08516	5.15972	4.81514	4.91262	6.0263	4.75147	5.19392	5.09147	4.65637	4.71312	4.86787	5.07612	5.12103	4.89433	5.32607	5.72373	4.99028	5.18554	5.21707	5.21282	4.49862	5.01186	4.0771	5.8429	5.13521	4.80246	5.16842	5.11509	4.83531	4.82982
1552348_at	5.88782	6.06325	5.8102	5.69363	5.76345	5.92281	6.28239	5.86459	5.88596	5.79362	5.95564	5.88469	6.0409	6.14789	6.00003	4.91155	6.03123	6.0411	5.82711	5.99011	5.37177	6.10392	6.02935	6.01268	6.25819	5.19664	4.67338	6.14935	5.29741	5.89021	5.45041	6.34188	6.05725	6.22498	5.17184	5.7173	6.16628	5.86661	5.95731	5.98364	6.3567
1552349_a_at	4.44982	4.37098	4.38047	4.59909	4.43297	4.53093	4.45184	4.36907	4.32927	4.42759	4.18784	4.51702	4.42463	4.2091	4.3894	3.9037	4.46319	4.22922	4.44203	4.59781	4.81854	4.45522	4.32308	4.35934	4.38687	4.15911	3.93066	4.31055	4.24478	4.27784	4.2618	4.37726	4.21621	4.61388	3.9279	4.38252	4.46426	4.40593	4.39505	4.43805	4.40481
1552354_at	4.75421	4.40056	4.32131	4.39608	4.34121	4.3466	4.51858	4.22214	4.35039	4.41645	4.55779	4.38671	4.38786	4.4825	4.53589	4.20689	4.68451	4.49175	4.35925	4.38563	5.06549	4.46761	4.14937	4.47724	4.48785	4.3137	4.76659	4.29065	4.46479	4.83049	4.57761	4.83053	4.47456	5.32368	4.24694	4.41077	4.35399	4.25209	4.45923	4.59656	4.49421
1552355_s_at	5.38969	5.65379	5.11501	5.14415	5.29611	5.4407	5.37297	5.39955	5.30043	5.45729	5.07462	5.09221	5.39685	5.49437	5.38906	4.68306	5.71619	5.4456	5.29727	5.26223	5.44593	5.47332	5.30927	5.56977	5.3619	5.04317	5.20305	5.57733	5.11295	5.58289	5.32967	5.61161	5.4918	5.77041	5.1143	5.39157	5.36857	5.31964	5.66661	5.54104	5.79883
1552359_at	3.23074	3.25048	3.1063	3.09337	3.03629	3.20442	3.23123	3.36929	3.1179	3.31732	3.08106	3.13942	3.2203	3.29757	3.25327	3.01227	3.487	3.12901	3.18542	3.33116	3.28456	3.33399	3.16799	3.36418	3.19492	3.03675	3.05877	3.14346	3.06713	3.14644	3.15525	3.38281	3.38343	3.35629	2.92472	3.23348	3.27227	3.15787	3.20855	3.1335	3.42303
1552360_a_at	4.48233	4.60296	4.52104	4.20819	4.42043	4.53629	4.46708	4.42138	4.51304	4.55201	4.49037	4.5614	4.48526	4.64188	4.49555	4.37192	4.8173	4.56432	4.51789	4.70834	4.43632	4.73467	4.43295	4.71013	4.42185	4.18352	4.12402	4.58464	4.56745	4.61038	4.32898	4.78269	4.69102	4.64782	4.43974	4.41367	4.56425	4.24386	4.36958	4.44438	5.21787
1552362_a_at	4.7278	4.63549	4.55804	4.6953	4.67416	4.55797	4.61832	4.51737	4.53149	4.57697	4.51203	4.60989	4.59299	4.7463	4.65321	4.47854	4.527	4.75934	4.44942	4.62116	4.56792	4.71538	4.66799	4.59683	4.5162	4.29379	4.48704	4.78112	4.46688	4.56582	4.57387	4.71453	4.69945	4.64006	4.50342	4.49057	4.69688	4.66228	4.606	4.39805	4.61821
1552364_s_at	4.07189	3.91851	3.94452	4.04601	4.03831	3.96153	3.98297	4.03814	3.84123	3.9064	4.2373	4.15043	3.95356	3.95619	3.94613	4.19557	3.84255	3.70238	3.85929	3.74933	4.56191	3.89494	4.14511	3.78986	4.0166	5.08137	4.13325	4.32365	4.43673	3.99834	4.12999	3.5534	4.24424	4.65966	4.05679	3.72666	3.91187	3.95752	3.9792	3.96341	3.67832
1552365_at	2.93822	3.01275	3.10529	3.95055	6.23291	2.94548	3.11615	3.03348	3.2508	3.20601	7.02635	3.11342	3.06798	5.0009	3.19852	4.25132	2.91625	6.9947	3.01409	3.46905	3.78262	5.84476	6.88983	3.56811	3.62691	4.19094	4.46235	4.20905	6.0219	2.8662	4.86577	3.58891	5.03487	5.08921	5.64408	3.11155	5.00942	4.97609	3.73048	4.68611	5.34067
1552367_a_at	3.44964	3.64971	3.37918	3.60841	5.22519	3.39148	3.53178	3.39322	3.39851	3.44157	5.29172	3.48759	3.32252	3.99848	3.58494	3.53667	3.41556	4.87374	3.46203	3.58431	3.62349	4.76702	5.22034	3.7182	3.73876	3.8759	4.20585	3.82385	4.92631	3.27708	4.36731	3.87699	4.15394	4.5718	4.6006	3.41811	4.22889	3.9076	3.73684	3.99873	4.20418
1552368_at	3.65792	3.45181	3.60187	3.59239	3.60281	3.60335	3.70007	3.71505	3.73172	3.5603	3.56945	3.61247	3.55866	3.50553	3.50146	3.27575	3.63424	3.82845	3.62983	3.61819	3.5636	3.67584	3.75826	3.57152	3.55204	3.41141	3.32506	3.68122	3.42158	3.4558	3.55237	3.66937	3.78221	4.30206	3.34228	3.64396	3.60841	3.69561	3.50084	3.90884	3.48349
1552370_at	4.13514	4.41222	4.25671	4.47332	4.28344	3.95525	4.32208	4.43238	4.47535	4.61097	4.31527	4.62762	4.08209	4.16717	4.3815	4.51116	4.2008	4.04193	4.14299	4.16312	4.05864	4.03028	4.43518	4.04503	4.16922	4.23367	4.02382	4.16616	4.43846	4.20041	4.14083	3.76182	3.76409	4.24854	4.20818	3.96771	4.33657	4.18175	4.24211	3.94154	4.30008
1552372_at	2.47894	2.54726	2.49246	2.52936	2.56564	2.54332	2.57064	2.475	2.46137	2.46985	2.62817	2.46562	2.578	2.5781	2.48593	2.68699	2.49865	2.41301	2.4513	2.51372	2.42153	2.52243	2.5517	2.6224	2.4943	2.5397	2.84268	2.48409	2.58339	2.5117	2.51408	2.49777	2.52027	2.44146	2.60611	2.52158	2.5621	2.49318	2.53089	2.37405	2.55414
1552373_s_at	2.92477	2.9278	2.94512	3.19695	2.97931	2.92218	3.11052	3.06169	2.99241	2.88815	2.98208	2.96611	3.15504	3.25031	3.02734	3.09772	2.90459	2.89819	2.98956	3.05967	3.17603	2.90874	3.07178	2.82087	2.95556	2.85845	3.00885	2.94037	2.85619	2.89413	2.8671	2.94107	2.98279	3.0155	3.00719	2.99716	2.91989	2.94078	3.09097	2.95364	2.96035
1552375_at	4.13735	4.22369	3.90765	3.81432	3.88806	4.1399	4.14025	3.89798	3.93058	4.01934	4.2556	3.96387	4.08545	4.18134	4.08002	3.68185	4.33342	4.03174	4.00309	4.26209	3.5847	4.34977	4.00051	4.25136	4.09626	3.66863	3.55195	4.17918	3.69598	3.99249	3.86152	4.00881	4.09247	3.98848	3.76872	4.06559	4.01449	4.2203	4.00348	3.88842	4.23449
1552377_s_at	5.9092	5.85547	5.75537	5.92246	5.75968	5.93172	5.99056	5.9062	5.85712	5.89612	6.02962	5.80443	5.89971	5.99481	5.88304	5.41016	6.13704	5.91057	5.87076	5.98738	5.72179	6.27215	5.9302	5.98867	6.05648	5.69391	5.41031	6.05995	5.75944	5.87605	5.90061	5.87446	6.14737	6.2202	5.44961	5.9247	6.28275	5.89101	6.00276	6.00177	6.1995
1552378_s_at	4.29766	4.17372	4.36131	4.27974	4.25266	4.21872	4.38468	4.19657	4.22309	4.14886	4.23883	4.34911	4.241	4.31567	4.13351	4.31778	4.16012	4.27595	4.16428	4.2552	4.11307	4.10729	4.32582	4.46031	4.28074	4.28919	4.27443	4.21251	4.4592	4.17716	3.95728	4.4587	4.2927	4.40609	3.93657	4.24804	4.18963	4.20749	4.38653	4.23441	4.34851
1552379_at	2.83553	2.69015	2.84829	2.72427	2.76178	2.7092	2.75268	2.75706	2.7507	2.79492	2.66919	2.73929	2.55995	2.69271	2.64125	2.86354	2.67424	3.11401	2.67514	2.79465	2.72771	2.70327	2.6904	2.69995	2.68452	2.80877	2.74571	2.71155	2.79242	2.85424	2.67715	3.11736	2.63545	2.69473	3.25372	2.78139	2.7901	2.65989	2.69031	2.83882	2.76175
1552381_at	3.93387	3.63833	3.76787	3.83214	3.79473	3.74575	3.96283	3.98332	3.89277	3.7849	3.32815	3.74969	3.80867	3.6168	3.74011	4.28167	3.54302	3.696	3.89336	4.03436	4.11149	3.55081	3.61069	3.45903	3.56345	3.72371	3.97062	3.46181	3.8792	3.53364	3.65923	3.32856	3.4595	3.30929	3.93957	3.80377	3.60871	3.53469	3.89853	3.45575	3.58293
1552383_at	6.00242	5.50247	5.69045	5.76233	5.79852	5.80349	5.10295	5.73998	5.84703	5.55831	5.35421	5.81726	5.2187	5.4147	5.91915	5.45613	5.55133	5.398	5.76307	5.47233	5.9722	5.7757	5.62878	5.39522	5.82174	5.42587	5.33034	5.82155	5.45876	5.78185	5.42342	5.39079	5.78843	6.61638	5.55298	5.51141	5.20727	5.77068	5.86333	5.96643	6.10483
1552384_a_at	4.49249	4.37931	4.6194	4.53575	4.55643	4.59528	4.51969	4.39397	4.48077	4.3258	4.41472	4.54543	4.42359	4.35637	4.38274	3.88749	4.43649	4.44853	4.36656	4.29974	4.58484	4.32	4.35959	4.3777	4.52667	4.10444	4.13115	4.30542	3.9724	4.26015	4.25013	4.34794	4.45975	4.81903	4.08353	4.25343	4.48827	4.17741	4.39925	4.54482	4.63373
1552386_at	3.72989	3.97453	3.58984	3.44202	3.57689	3.73235	3.84844	3.7144	3.65201	3.56338	3.66709	3.54256	3.94534	3.8459	3.55785	3.45505	3.81358	3.65658	3.56059	3.79201	3.39962	3.79737	3.72516	3.71765	3.73063	3.43962	3.28598	3.84507	3.60742	3.56313	3.72797	3.57057	3.99064	3.38809	3.7037	3.66322	3.89932	3.52748	3.62984	3.69093	3.96657
1552388_at	5.34262	5.30888	5.16624	5.11221	5.18641	4.83425	5.2208	5.13015	5.08961	5.08168	4.92183	5.01322	4.81569	5.09897	4.98398	4.74582	5.09204	5.35827	5.14069	4.85829	5.30238	5.04369	5.42896	5.0595	5.22739	5.14898	5.00976	4.97028	4.88829	4.75911	4.85758	5.61128	4.91352	5.42459	5.02455	5.0159	5.08193	5.12017	5.13913	5.02253	5.02864
1552389_at	3.04665	2.96214	3.109	3.16355	3.10375	2.98504	2.96102	3.07919	3.27893	2.95661	2.94575	3.02666	3.16365	2.79796	3.21449	2.95833	3.00834	2.98919	3.13545	2.9334	3.22507	2.74984	2.80579	3.10471	2.75003	2.86952	3.12929	2.75281	2.81227	2.9996	2.88558	2.98098	2.76894	3.0622	3.08113	2.98515	2.7955	3.00508	3.00932	2.98257	3.12845
1552390_a_at	3.20055	3.27121	3.43886	3.48574	3.28171	3.53215	3.2763	3.23429	3.29285	3.19901	3.38299	3.31996	3.29935	3.2392	3.34349	3.33996	3.22823	3.26784	3.39904	3.30141	3.13322	3.20568	3.34162	3.23841	3.35218	3.25842	3.2768	3.08926	3.11172	3.48946	3.26328	3.42267	3.21361	3.18082	3.40453	3.45928	3.32724	3.25127	3.29053	3.20312	3.0753
1552391_at	3.94297	3.83123	3.87997	3.95534	3.95932	3.83661	3.71031	4.16171	4.01032	3.69095	3.74361	3.97221	3.49902	3.68692	3.8409	3.69849	3.70146	3.55099	3.82703	3.70328	4.37999	3.47556	3.41738	3.77041	3.72645	3.90478	4.12255	3.52941	3.73715	3.75347	3.74503	3.86192	3.57748	3.63568	3.74417	3.74977	3.73286	4.02981	3.83715	4.00908	4.47681
1552393_at	2.76521	2.97498	2.84575	2.99379	2.90671	2.90611	2.87002	2.81369	2.93797	3.04143	2.82563	2.94018	2.83124	2.99171	2.91679	3.01722	3.03747	2.76719	2.663	2.87183	2.85442	2.91226	2.82096	2.82314	2.7815	3.00247	3.02273	2.96814	3.10617	2.90665	3.00443	2.82262	2.93613	2.82863	3.21468	2.75377	2.75837	2.99174	2.86388	2.98212	2.97098
1552394_a_at	2.96801	2.92915	2.99178	2.89382	3.04304	2.8968	2.95505	2.93132	2.96621	2.85036	2.94321	2.76823	2.78289	2.90567	2.98258	2.9093	2.93221	3.11637	2.86321	2.96672	2.82193	2.81334	2.92837	2.93673	2.78915	2.79979	2.90709	2.82791	2.81822	2.84641	2.9133	2.83993	2.85563	2.90528	2.74016	2.86996	2.90468	2.85961	2.92568	2.90692	3.00794
1552395_at	6.76618	6.65581	6.49433	6.58711	6.54549	6.50489	6.82154	6.61957	6.64772	6.63947	6.67156	6.61642	6.65629	6.84569	6.66985	5.98957	6.84477	6.79392	6.51137	6.62507	6.48299	6.60436	6.72568	6.495	6.81092	6.08565	5.92539	6.56746	6.09572	6.58918	6.27261	6.73815	6.72754	6.98926	6.39309	6.77932	6.81053	6.7093	6.83596	6.71246	6.73254
1552396_at	4.6232	4.84665	4.50464	4.75893	4.72829	4.72835	4.9981	4.75544	4.37526	4.63339	4.55015	4.68085	4.57271	4.54993	4.52667	4.30665	4.66499	4.82168	4.70674	4.55694	4.734	4.6082	4.84194	4.65336	4.87107	4.50148	4.04607	4.58014	4.23628	4.58468	4.25973	4.69591	4.73884	5.02965	4.46808	4.27145	4.88444	4.54001	4.76728	4.73459	4.95578
1552398_a_at	3.75395	3.69429	3.60526	3.67614	3.7195	3.76233	3.6536	3.73588	3.68588	3.7383	3.74571	3.50105	3.67234	3.71737	3.74119	3.54274	3.75373	4.38692	3.65924	3.61471	3.51441	3.81631	3.80809	3.81329	3.78015	3.574	3.47306	3.72452	3.72707	3.77321	3.33257	4.31313	3.71465	3.73185	3.49869	3.70354	3.66749	3.6981	3.7654	3.74484	3.83925
1552399_a_at	3.84767	3.98301	4.07732	3.83618	3.9493	3.661	3.80311	3.89612	3.67673	3.92642	3.57481	3.69395	3.99736	3.59922	4.03854	3.90086	3.70892	3.87296	3.65002	3.93041	4.2417	3.7322	3.8141	3.56309	3.7617	4.02885	4.18894	3.55991	3.96123	3.8445	3.83209	3.65577	3.62268	3.78566	3.95687	4.01251	3.60932	3.98791	3.75273	3.67526	4.10114
1552400_a_at	5.60944	5.37378	5.72471	5.19552	5.39656	5.46456	5.58666	5.24425	5.31555	5.72257	5.10334	5.45513	5.53924	5.7179	5.23971	4.70185	5.28644	5.37027	5.52247	5.54888	4.89323	5.37068	5.33884	5.54642	5.38657	5.41692	5.03992	5.35465	5.52364	5.80342	5.58924	5.22662	5.57465	5.17795	4.8568	5.73257	5.41556	5.53571	5.64791	5.36097	5.64709
1552401_a_at	4.3312	4.21206	4.13318	4.09175	4.16661	4.16722	4.31871	4.19179	4.17951	4.03969	4.03775	4.09526	4.15865	4.16276	4.30006	3.98052	4.05553	4.04365	4.17393	4.01022	4.22962	4.0564	4.24327	4.26281	4.18659	3.96574	3.89878	4.14072	3.93244	4.11154	4.07876	3.94062	4.29208	4.46954	3.9206	4.27099	4.18883	4.09129	4.26538	4.14308	4.01063
1552402_at	4.12872	4.04056	4.06985	4.11935	4.03979	4.06854	4.06761	4.28178	4.02852	4.20563	3.83442	4.1511	3.88065	4.07588	4.09744	3.9612	4.23725	3.77541	4.26468	3.81755	4.29484	3.96127	3.87725	3.91298	4.06166	3.99425	3.81593	4.02402	3.75126	4.12036	3.94198	3.9666	4.19072	4.01066	4.20811	3.98231	3.91497	3.85909	3.94875	4.13469	4.23792
1552405_at	5.08782	5.07575	4.98393	4.79339	4.93237	4.95536	4.90829	5.11624	5.05013	5.04589	4.91455	4.99436	4.95019	5.09609	5.16873	4.66921	5.11426	5.21884	5.00101	5.08201	4.28909	5.10888	5.09584	5.26727	5.11006	4.50589	4.29721	5.26085	4.57979	5.24944	4.60144	5.49449	5.04672	5.26084	4.28067	5.18147	5.08624	4.75918	4.95225	5.04534	5.55112
1552408_at	4.02536	4.41105	3.96554	4.14795	4.10813	4.14915	4.1258	4.02508	4.1921	4.20882	4.13872	4.24987	4.24011	4.03084	4.02891	3.92002	4.24331	4.15928	4.14668	4.1614	4.03326	4.27995	4.0867	4.0168	4.12323	3.85762	3.98499	4.1964	3.88238	4.20394	3.98083	4.4263	4.27891	4.18365	4.19246	3.99218	4.28501	4.18586	4.20431	4.2243	4.54168
1552409_a_at	5.23698	5.31166	5.21944	5.19155	5.30978	5.32726	5.32698	5.30909	5.30957	5.16554	5.09798	5.0719	5.07138	5.02061	5.45014	4.67449	5.25003	5.09932	5.18586	5.13634	4.9036	5.34171	5.3776	5.33065	5.52066	4.52234	4.38044	5.65815	4.8031	5.23319	4.74707	5.31957	5.28837	5.51914	4.82455	5.20747	5.54404	5.11776	5.1638	5.05306	5.55163
1552410_at	5.42961	5.42818	5.31	5.19743	5.30763	5.30137	5.53085	5.34488	5.23389	5.40219	5.26734	5.62518	5.28347	5.44631	5.26264	5.01946	5.41889	5.64291	5.16248	5.19737	5.02267	5.24394	5.56167	5.32171	5.54643	4.76151	4.26376	5.33384	4.53704	5.22061	4.71225	5.28972	5.32026	5.44809	4.18761	5.395	5.42402	5.4203	5.42896	5.09872	5.17518
1552411_at	6.22962	6.49072	6.13241	6.21483	6.19406	6.40671	6.85213	6.41788	6.27608	6.51517	6.49905	6.17159	6.59533	6.42241	6.5493	5.1044	6.33573	6.31915	6.51105	6.56924	5.11982	6.68198	6.68546	6.37617	6.69893	5.29266	4.74359	6.63963	5.33198	6.46671	5.58247	6.45822	6.73622	6.39512	4.92692	6.6137	6.73699	6.50571	6.25077	6.07824	6.74657
1552412_a_at	3.95509	4.01599	3.80588	4.0218	3.89331	4.01848	3.95453	3.99423	3.9975	3.93701	4.04457	4.05682	3.82405	3.8537	3.91301	3.64319	4.07484	3.88389	4.00514	4.00826	3.60403	3.71658	4.02866	3.81398	3.99338	3.50674	3.5678	4.00732	3.59362	3.96249	3.59682	3.92958	3.88247	3.9863	3.83482	3.80666	3.95642	3.96731	3.96254	3.84708	3.89811
1552414_at	4.77583	4.63622	4.42077	4.58693	4.38874	4.54424	4.80281	4.65231	4.54168	4.67715	4.4907	4.49281	4.56034	4.63074	4.65841	4.09365	4.69025	4.57277	4.56063	4.64649	4.25486	4.86384	4.53405	4.57806	4.71608	4.21835	4.27993	4.79611	4.30224	4.6364	4.21747	4.58393	4.8029	4.80505	4.33828	4.57623	4.68499	4.50829	4.50336	4.65956	4.75021
1552415_a_at	4.70147	4.36252	4.38648	4.48264	4.35436	4.47116	4.60667	4.5692	4.42934	4.6335	4.39178	4.52564	4.44879	4.29174	4.38131	3.95402	4.62248	4.45484	4.48452	4.50322	4.24204	4.5479	4.66412	4.56525	4.73946	3.91445	4.00899	4.60085	3.91453	4.36433	3.98163	4.08271	4.49089	4.89588	3.78426	4.24412	4.24976	4.43214	4.43036	4.44162	4.51252
1552417_a_at	3.7045	3.8956	3.77606	3.8233	3.78952	3.74483	3.91924	3.88305	3.72583	3.72357	3.98157	3.78493	3.90304	4.04179	3.79957	3.87951	3.76511	3.79826	3.76207	3.58765	3.50552	3.98571	3.95909	3.90206	3.8213	4.20283	3.77455	3.85193	3.90456	3.78851	3.8414	3.80571	3.94438	3.98795	3.91484	3.80018	3.94356	3.81105	3.99357	3.93577	3.99065
1552418_at	4.6945	4.48301	4.57201	4.53931	4.63531	4.64276	4.71924	4.58365	4.58152	4.64662	4.68704	4.63959	4.81874	4.47054	4.70764	4.47521	4.66706	4.68793	4.5535	4.49205	4.57715	4.85396	4.80217	4.75926	4.84461	4.38911	4.43578	4.91353	4.37784	4.40485	4.89099	4.29957	4.86001	5.19799	4.65696	4.67989	4.73932	4.73239	4.74022	4.62607	5.16854
1552419_s_at	5.95807	5.78416	5.80232	5.69191	5.64496	5.92695	5.88169	5.6226	5.82588	5.60238	5.63864	5.80904	5.83947	5.62315	5.78746	5.48763	5.65696	5.43604	5.61423	5.44244	5.48551	5.88872	5.74961	5.75906	5.68765	5.05826	5.32318	5.99966	5.41344	5.70499	5.35998	5.54317	5.82345	6.0627	5.31384	5.8255	5.69089	5.77685	5.7125	6.03535	6.05259
1552421_a_at	3.9343	3.66762	3.75453	3.9419	3.79545	3.6934	3.76876	3.7452	3.64794	3.45967	3.65884	3.93199	3.6306	3.63103	3.75792	3.36776	3.83668	3.60227	3.69702	3.65853	3.6622	3.65759	3.88782	3.77487	3.78008	3.54002	3.42518	3.70962	3.61568	3.72663	3.51077	3.53677	3.89589	4.10527	3.59468	3.77733	3.64359	3.6085	3.76288	3.71463	3.87146
1552422_at	5.40003	5.53978	5.0939	5.23134	4.98965	5.43915	5.78114	5.26097	5.43667	5.44989	5.096	5.24384	5.4619	5.45868	5.63893	5.06096	5.30671	5.51205	5.60659	5.39329	5.10649	5.7848	5.21374	5.5192	5.49403	4.85442	4.75749	5.80811	5.23385	5.25874	5.17664	5.34489	5.49217	6.01611	4.47666	5.36417	5.05458	5.15594	5.50504	5.52627	6.09913
1552423_at	4.85409	5.0986	4.6626	4.6465	4.78945	4.84738	5.28369	4.81132	4.89375	4.92247	4.97745	4.7746	5.06091	5.2268	5.12663	4.40443	5.15	4.93087	4.80786	5.02445	4.56946	5.41859	4.93448	5.04031	5.10883	4.21832	4.3775	5.34515	4.47467	5.05915	4.76427	5.16264	5.38979	5.15559	4.13019	4.90268	5.14966	4.80671	4.85607	4.91475	5.37198
1552424_at	3.50762	3.46708	3.49784	3.85065	3.65955	3.65886	3.44448	3.37042	3.59004	3.45153	3.02808	3.50799	3.56807	3.18689	3.4784	3.44917	3.47533	3.40348	3.47419	3.59768	3.44725	3.50018	3.04891	3.69411	3.24617	3.25737	3.25695	3.38056	3.39118	3.30798	3.15705	3.5604	3.5678	3.32978	3.13768	3.32244	3.52541	3.55729	3.49221	3.68876	3.85696
1552425_a_at	4.98673	5.04205	4.86616	4.61663	4.58099	4.82112	4.8169	4.82288	4.84691	4.73151	4.78304	4.78731	4.89047	5.03465	4.83755	4.20183	4.90475	4.60703	4.88973	4.91591	4.7722	4.7074	4.634	4.74174	4.59684	4.22583	4.43929	4.54312	4.24957	4.80199	4.56594	4.83859	4.84406	4.52303	4.58427	4.87352	4.70639	4.63659	4.70181	4.68795	5.15986
1552426_a_at	8.85015	8.34007	8.95004	9.03208	8.59748	8.65392	8.43516	8.81219	9.07629	8.54202	8.59521	8.46342	8.51204	8.52461	8.61849	8.63074	7.7647	8.02426	8.91631	8.59681	8.74549	7.56934	8.40484	7.82119	7.90401	7.85313	8.45163	8.04243	7.73753	8.40124	7.96753	8.25138	7.54242	7.35807	7.66112	8.5772	8.33406	8.38666	8.35821	8.46507	6.54844
1552427_at	3.09478	3.10885	3.29161	3.06153	3.18674	3.06132	3.13933	3.31575	3.14957	3.20356	3.21387	3.19189	3.16592	3.15105	3.15417	3.37533	3.05356	3.24992	3.17136	2.99736	3.17282	3.09276	3.05288	3.13403	2.96953	3.27342	3.0998	3.08394	3.14035	3.06051	3.08334	3.24252	3.15901	2.91959	3.25127	3.21704	3.02986	3.0552	3.05994	3.10976	3.10185
1552430_at	5.3773	4.93847	4.79364	4.21435	5.04267	5.05506	4.80025	4.55815	4.61587	4.73791	4.8612	4.10543	5.07445	4.8976	5.71586	4.57556	4.03412	4.59165	5.15766	4.16148	4.22738	4.13	4.79948	4.47258	4.70074	4.56345	4.87955	4.19752	3.77133	4.69187	3.70403	3.93646	4.1889	3.46369	3.71718	5.28205	3.67904	4.47156	4.41007	4.2307	3.54147
1552432_at	5.11944	5.19829	5.0484	5.02847	5.14281	5.12671	5.40391	5.05054	5.15527	4.79627	5.02676	5.03535	5.14028	4.94421	5.07531	4.87738	5.30574	5.21123	5.00201	5.04417	5.19294	5.08541	5.14691	5.02183	5.18757	5.07446	4.85195	5.0799	4.82781	4.99577	4.87643	4.78688	5.34749	5.52025	4.50532	5.21823	5.14061	5.15673	5.17982	5.23703	5.02516
1552436_a_at	4.93228	4.58719	4.57896	4.63361	4.68556	4.65561	4.76087	4.69123	4.62141	4.50419	4.61848	4.71921	4.78791	4.72895	4.66166	5.05621	4.58628	4.46315	4.87239	4.73689	4.91163	4.56592	4.76592	4.9875	4.7705	5.19995	4.64187	4.64659	4.59444	4.70098	5.03475	4.31844	4.59453	5.32882	4.81817	4.84317	4.61156	4.73988	4.71079	4.77323	4.6723
1552438_a_at	4.16048	4.53749	4.15347	4.36139	4.32905	4.34524	4.48437	4.41673	4.25013	4.36571	4.3126	4.24457	4.50706	4.52915	4.27123	3.83534	4.54507	4.45887	4.26659	4.33805	3.94971	4.51303	4.36878	4.40876	4.39726	3.8873	3.91603	4.58844	4.09518	4.44638	4.04492	4.72262	4.58859	4.47905	3.92194	4.46314	4.79771	4.53371	4.41688	4.31261	4.71361
1552439_s_at	4.2394	4.0062	4.53028	4.4505	4.28386	4.14849	4.17287	4.19512	4.31872	4.02559	4.46092	4.35884	4.14079	4.09466	4.42947	5.18344	4.67963	4.32016	4.5499	4.43202	4.15182	4.28345	4.39982	4.92228	4.15656	5.54818	4.85622	5.10001	6.18713	4.37876	5.38961	4.49482	4.29239	4.07559	6.33801	4.10698	4.07843	4.45024	4.23674	4.67507	4.59737
1552440_at	4.1987	3.98624	4.17013	4.124	4.18355	4.08765	3.83943	4.25847	4.12288	3.81485	3.86461	4.07626	3.88488	4.00086	4.15709	3.84032	4.14225	3.71521	4.05487	4.00466	4.21688	3.90327	3.96349	4.0946	3.94197	3.66381	3.93639	3.88042	3.9524	3.91807	3.7548	3.94426	3.93944	3.9761	3.87209	4.16811	3.89239	4.11358	4.03997	3.94412	3.99683
1552445_a_at	4.02427	4.09247	4.07481	4.12386	4.16581	3.94912	4.1145	4.25069	4.04896	4.25781	4.22783	4.04477	4.16983	4.00062	4.1929	3.81346	4.07354	4.12809	3.97657	4.07524	4.05938	4.15105	4.1555	4.11919	4.11739	3.82677	3.83774	4.06174	3.834	4.03411	3.94517	4.14791	4.15682	4.01415	3.94186	4.1348	4.18074	3.99293	3.97756	4.06387	4.00801
1552448_a_at	4.22459	4.19264	4.20904	4.17437	4.04754	4.23421	4.36346	4.27054	4.14473	4.09387	4.16858	4.10179	4.16047	4.23447	4.27258	3.85876	4.04186	4.24619	4.2419	4.35836	3.96236	4.31657	4.22431	4.30103	4.41849	3.77454	4.0543	4.24632	3.99229	4.39737	4.10294	4.48396	4.42609	4.07092	4.18296	4.3493	4.37319	4.13883	4.17403	4.1183	4.66552
1552449_a_at	3.65868	3.58006	3.53108	3.73922	3.62122	3.77943	3.81492	3.64483	3.76425	3.81814	3.88803	3.72625	3.76693	3.98876	3.79784	3.72503	3.82119	3.63887	3.61878	3.64497	3.68235	3.79692	3.78641	4.18053	3.79285	3.66711	3.50014	3.78738	3.54341	3.65144	3.57095	4.09794	3.95385	4.20756	3.82126	3.69001	3.6324	3.78631	3.8284	3.79717	3.69865
1552450_a_at	5.67829	5.60979	5.36672	5.3842	5.31585	5.43552	5.61158	5.53198	5.5141	5.63432	5.17266	5.53634	5.33942	5.70957	5.43992	4.88574	5.59236	5.39046	5.42491	5.66821	5.12367	5.73857	5.43213	5.40374	5.64194	5.08151	4.69068	5.57606	4.8282	5.60058	5.1144	5.53465	5.49908	5.73979	4.80386	5.38562	5.55681	5.701	5.65833	5.81807	5.65479
1552452_at	3.99537	3.97062	4.15957	4.07087	4.08633	4.01529	4.24964	4.15576	4.05673	3.95543	4.07159	4.14804	4.09801	4.03517	3.96952	4.04114	3.87049	3.98197	3.87947	3.82682	3.78264	4.03951	4.13036	4.32103	4.01788	3.76823	3.73207	4.04424	3.86398	4.17997	3.84833	3.93244	4.14297	3.87755	4.22403	4.08046	4.10605	3.91229	3.85146	4.07251	4.13291
1552453_a_at	4.26805	4.16029	3.97411	4.28612	4.33528	4.12729	4.24331	4.27414	4.25138	4.30648	4.18126	4.2301	4.31283	4.2361	4.23695	4.14077	4.37207	4.45816	4.13819	4.35265	4.13035	4.10454	4.42436	4.16606	4.36263	3.99745	3.9639	4.31573	4.04062	4.26741	4.1049	4.73575	4.29342	4.31157	3.83795	4.237	4.47612	4.1498	4.15497	4.12289	4.33012
1552455_at	3.61617	3.76478	3.69018	3.45466	3.54279	3.84269	3.65111	3.82575	3.77459	3.68914	3.89988	3.68773	3.85837	3.77238	3.77765	3.87442	3.82272	3.78501	3.61252	3.84346	3.90841	3.9745	3.90324	3.7845	3.78597	3.56993	3.796	3.7899	3.9379	3.69128	4.02247	4.03813	3.8407	3.63447	3.44034	3.89643	3.97779	3.88551	3.8247	3.7502	3.67616
1552456_a_at	4.43662	4.58107	4.27811	4.50687	4.35906	4.68919	4.34167	4.66732	4.52319	4.26488	4.31198	4.5798	4.32138	4.34657	4.57745	4.11407	4.46962	4.41373	4.58409	4.47644	4.74742	4.44505	4.31287	4.59427	4.50908	4.42015	4.17527	4.57396	4.26096	4.61516	4.4224	4.43423	4.50077	4.61327	4.02676	4.27425	4.40629	4.30825	4.4549	4.6662	4.83637
1552457_a_at	3.26881	3.42877	3.32923	3.20424	3.41288	3.32633	3.58662	3.37819	3.43847	3.3945	3.5197	3.43586	3.45047	3.73977	3.46094	3.50192	3.38564	3.27838	3.27676	3.50367	3.33402	3.25082	3.1706	3.28558	3.28352	3.31372	3.38022	3.35189	3.18477	3.61198	3.38948	3.4235	3.49337	3.25935	3.196	3.23499	3.48178	3.35256	3.37541	3.31281	3.3525
1552458_at	4.52643	4.58286	4.46756	4.64265	4.39245	4.57595	4.55067	4.60153	4.57842	4.43151	4.59554	4.51049	4.50135	4.54213	4.46447	4.28046	4.89621	4.67371	4.52701	4.63634	4.46051	4.7161	4.57511	4.64585	4.60238	4.56491	4.48505	4.6997	4.31749	4.69878	4.50856	4.54327	4.75021	4.59508	4.53845	4.47417	4.47065	4.4726	4.64139	4.62853	4.9665
1552459_a_at	4.34326	4.00111	3.76264	4.12077	4.25008	3.90339	4.117	3.99139	4.25112	3.99099	3.80824	4.2829	3.96777	4.01752	3.99236	4.0055	4.05497	3.93567	3.95904	3.97202	4.41798	4.06172	4.12691	4.41005	4.16576	4.16893	3.94476	3.92854	3.82733	4.10387	3.85223	4.05273	3.74462	4.27396	3.87422	3.9441	3.918	3.87054	4.21972	4.19939	4.21379
1552461_at	3.42132	3.4339	3.20579	3.47245	3.45486	3.40637	3.52926	3.42241	3.24253	3.4343	3.37479	3.22181	3.40713	3.40518	3.29762	3.21441	3.55459	3.42542	3.32887	3.30129	3.34739	3.44599	3.43725	3.16476	3.43802	2.96633	3.04274	3.3254	3.13111	3.27433	3.08784	3.45064	3.29673	3.41875	3.34296	3.36545	3.63966	3.27435	3.24432	3.30078	3.722
1552463_at	3.98406	4.1276	3.84428	3.97657	3.94307	4.02899	4.20636	4.00676	4.15656	4.13085	3.97903	3.93853	4.08896	3.95323	4.14652	3.46575	4.21477	4.34415	4.09277	3.93513	3.8986	4.15316	3.94058	4.13069	4.09719	3.81033	3.87234	4.20702	3.68888	4.06263	3.726	4.26018	4.04479	4.24236	3.64261	4.00833	4.29253	3.98938	4.14616	4.21772	4.15896
1552466_x_at	3.56221	3.62044	3.49761	3.44033	3.41486	3.53995	3.53644	3.49484	3.47142	3.50488	3.534	3.61685	3.56207	3.46109	3.61324	3.32366	3.58395	3.62495	3.54653	3.47585	3.50767	3.46703	3.58576	3.65936	3.46805	3.2832	3.35912	3.44045	3.29873	3.63658	3.33938	3.81986	3.58045	3.57558	3.29931	3.76182	3.46313	3.45878	3.54413	3.547	3.66765
1552467_at	5.69074	5.72403	5.45297	5.58204	5.5926	5.64871	5.85239	5.7907	5.6045	5.65698	5.73424	5.6409	5.81597	5.81509	5.60799	5.46027	5.82117	5.84808	5.60582	5.73666	5.62626	5.77896	5.70169	5.66971	5.76105	5.42381	5.42562	5.7735	5.47186	5.69323	5.4036	5.71495	5.65466	5.78733	5.36962	5.74007	5.92318	5.71984	5.80567	5.79019	5.75442
1552468_a_at	5.04258	5.42099	5.02848	4.9649	5.10579	5.01005	5.48866	5.00814	5.1394	5.24226	5.3075	5.28029	5.23398	5.2107	4.90944	4.84413	5.1328	5.38991	5.12633	5.34475	4.9883	5.26906	5.47161	5.19548	5.39376	4.92461	4.58772	5.39187	4.6856	4.9676	4.9184	5.18528	5.25086	5.00581	4.57598	5.03437	5.47349	5.31929	4.98148	5.11842	5.14992
1552470_a_at	2.95928	3.27523	3.07334	3.14711	3.06002	2.92662	3.35174	2.92901	2.82	3.16474	3.03833	2.99227	3.0524	2.98477	2.898	3.10236	3.10298	2.98784	2.93099	3.06086	4.11128	2.90766	2.99556	3.01946	2.98157	3.38316	3.23676	2.88178	3.16532	3.12892	3.03432	3.38607	2.76696	3.26264	2.85219	3.18042	3.07541	2.89778	3.01913	2.97393	3.09291
1552472_a_at	4.3078	4.2534	4.31608	4.19908	4.68597	4.51125	4.16444	4.46664	4.23379	4.53232	4.33236	4.39123	4.07526	4.28896	4.43706	4.03157	4.0675	4.55007	4.25635	4.39085	4.02322	4.36393	4.37507	4.38669	4.47955	4.26794	4.7775	4.35985	4.2136	4.37404	4.21097	4.68235	4.28673	4.35684	4.07769	4.5679	4.23658	4.39169	4.28718	4.36871	4.23843
1552473_at	7.36546	7.41705	7.12353	7.11264	6.96203	7.49217	7.50727	7.38265	7.39463	7.14798	7.1241	6.92651	7.40671	7.25383	7.20229	6.73149	7.50687	6.79405	6.92926	7.18213	7.08717	7.02015	6.96375	6.71311	7.1027	6.44635	6.70582	7.03125	6.45377	7.09349	6.57591	6.65091	7.34829	6.89673	7.09108	7.19938	6.90249	6.99475	7.31744	7.60898	7.69912
1552474_a_at	7.05607	7.35849	6.93437	7.15526	6.88154	6.98693	7.307	7.12538	6.99703	7.20997	7.0922	7.13813	7.03921	6.90633	7.37356	7.22307	7.28722	7.14034	6.99669	7.20634	7.34715	7.32992	7.14572	7.48891	7.00827	7.38507	7.24443	7.17125	7.29472	7.10233	7.59474	7.24159	7.22356	6.58492	7.52516	7.18894	7.29669	6.57198	7.12491	6.6999	7.22768
1552476_s_at	5.98836	6.1055	5.89921	5.86645	6.33895	5.84636	5.96391	5.92857	5.85405	6.08248	5.98175	5.70894	5.86197	5.97103	6.11884	6.11939	5.91432	6.21477	5.86131	6.15575	5.09874	6.08604	6.16344	6.36913	6.04549	5.83946	5.8988	5.99876	5.76949	6.10933	5.69483	5.68824	5.76433	6.74518	5.92512	6.102	6.18264	6.02912	6.00013	5.93632	6.20585
1552477_a_at	3.89126	3.94374	3.92814	3.77545	3.83603	3.99297	3.97755	3.83678	3.87644	3.91059	3.9643	3.80311	3.8604	3.94218	3.81408	4.0552	3.79576	4.25445	3.78357	4.04318	3.99409	3.96279	3.90187	3.6535	4.03251	3.73401	3.54638	3.89137	3.58306	3.70695	3.54052	4.14868	3.91856	4.20838	3.8489	3.71914	3.82679	3.80393	3.8763	3.96686	3.90392
1552478_a_at	4.05533	3.92543	3.87497	4.02776	4.20835	3.92222	4.17638	3.98292	4.17063	3.98306	3.92451	3.91513	3.93496	4.00425	3.93712	3.78093	4.28465	3.89211	3.88276	4.08336	3.92151	3.91465	4.13381	3.95648	4.11407	3.72592	3.81797	3.9949	3.83299	4.08297	3.82651	3.76897	4.04643	4.16779	3.86873	3.94988	4.07833	4.05815	3.89702	3.92117	4.21071
1552480_s_at	2.57264	2.52221	2.53483	2.70141	2.64487	2.59685	2.61821	2.62896	2.6522	2.67945	2.6573	2.57214	2.55934	2.5707	2.7154	2.76038	2.57928	2.86972	2.58758	2.57767	2.66602	2.64086	2.62388	2.71232	2.61864	2.57826	2.59976	2.59373	2.5741	2.68675	2.64099	3.0385	2.57384	2.59963	2.69626	2.51604	2.64557	2.49971	2.66942	2.6247	2.76015
1552481_s_at	4.5344	5.01625	4.48202	4.32531	4.35958	4.44965	4.9824	4.41644	4.30965	4.49954	4.15131	4.49458	4.48604	4.46009	4.27901	3.5665	4.62425	3.73261	4.30395	4.58839	4.01989	4.45682	4.6357	4.04807	4.57919	4.09603	3.74861	4.45469	3.71359	4.40612	3.8864	3.86227	4.30149	3.82048	3.69366	4.26747	4.53353	4.36893	4.29715	3.98401	4.10697
1552482_at	3.80782	3.89207	3.93962	3.77862	3.99323	3.89972	3.6892	3.83796	3.82164	3.77942	3.70366	4.02117	3.94901	3.84331	3.91745	3.95616	3.96295	3.68352	3.88383	3.71189	3.56097	3.92444	3.69377	3.98857	3.91328	3.6476	3.84158	4.07341	3.7282	3.93761	3.95185	3.65673	4.04556	3.77462	4.0515	4.00289	3.78088	3.8274	3.82283	3.93182	4.4995
1552484_at	5.92178	5.95808	5.61236	5.81994	5.89757	5.70779	6.19805	5.83033	5.72531	5.90307	5.6932	5.79991	5.78957	5.99851	5.84226	5.04573	5.80761	6.23234	5.73898	6.0319	5.31618	5.80083	5.96577	5.80112	6.03019	5.15089	4.93221	5.84885	5.1906	5.75181	5.49326	6.16145	5.87677	5.98616	5.20275	5.89835	5.88782	5.8585	5.7749	5.86777	5.76538
1552485_at	4.48683	4.66364	4.62788	4.49543	4.5755	4.4884	4.58965	4.59013	4.55297	4.73875	4.83727	4.55444	4.48829	4.68903	4.48081	4.43729	4.51221	4.44131	4.44017	4.49445	4.02002	4.5076	4.50894	4.61627	4.79013	4.16344	4.13704	4.54011	4.74846	4.51522	4.39085	4.67272	4.46519	4.15262	4.40298	4.53441	4.51171	4.48405	4.45062	4.38035	4.38464
1552486_s_at	3.73539	3.58743	3.66651	3.56953	3.69932	3.54888	3.3605	3.52104	3.70735	3.61586	3.94732	3.52608	3.46835	3.57885	3.39033	3.59221	3.37644	3.85452	3.60073	3.6178	3.56421	3.4276	3.64506	3.48875	3.73559	3.87662	3.78075	3.51008	3.66631	3.45787	3.5226	3.75029	3.56683	3.39104	3.98602	3.4131	3.65875	3.52398	3.53325	3.94061	3.46598
1552487_a_at	2.83094	2.77604	2.76197	2.78885	2.85522	2.7473	2.83531	2.69417	2.80895	2.76593	2.83302	2.77557	2.7289	2.84235	2.72504	2.89497	2.86604	2.83178	2.92035	2.8758	2.91433	2.86486	2.69202	2.80126	2.73806	2.77361	2.61711	2.84463	2.63794	2.80137	2.78635	2.92371	2.81865	2.91323	2.60635	2.73769	2.92906	2.89766	2.73154	2.80496	2.80114
1552489_s_at	3.13034	3.29096	3.25831	3.20227	3.35692	3.20685	3.2903	3.21459	3.34115	3.16841	3.29362	3.24815	3.20944	3.19036	3.15898	3.2485	3.22161	3.224	3.19154	3.31734	3.37407	3.17426	3.20648	3.24281	3.22496	3.1636	3.28135	3.13882	3.07164	3.27977	3.21915	3.39188	3.17089	3.27865	3.30565	3.43038	3.32736	3.39418	3.209	3.26273	3.27807
1552490_at	3.84229	3.76077	3.67257	3.81889	3.83308	3.71884	3.64893	3.49959	3.73915	3.69311	3.7087	3.71398	3.80802	3.79104	4.02015	3.49138	3.82013	3.41292	3.81844	3.82178	3.61073	3.83634	3.7337	3.89023	3.78965	3.58397	3.59111	3.93655	3.62414	3.69123	3.62714	3.6844	3.76445	3.99887	3.47881	3.9256	3.84551	3.70987	3.78318	3.80131	3.77328
1552491_at	4.65029	4.78469	4.43683	4.48603	4.52028	4.51283	4.67006	4.67264	4.49847	4.66786	4.46992	4.57927	4.70471	4.54479	4.59157	4.34206	4.7673	4.8048	4.65863	4.77685	4.65739	4.90166	4.5922	4.50241	4.7687	4.35897	4.1869	4.70643	4.30639	4.56466	4.2742	5.0156	4.66393	4.50788	4.11692	4.64418	4.67398	4.49784	4.42444	4.60681	4.79839
1552493_s_at	4.44405	4.39424	4.17329	4.42314	4.29688	4.3242	4.62821	4.37207	4.2982	4.32558	4.30273	4.41198	4.32661	4.34542	4.37128	4.47752	4.38196	4.36593	4.28122	4.31098	4.79376	4.29787	4.50575	4.40666	4.37776	4.25218	4.45783	4.39941	4.37574	4.24744	4.27655	4.93723	4.39722	4.39333	4.66035	4.31348	4.33608	4.3703	4.35788	4.45414	4.13244
1552494_at	5.56703	5.60899	5.18719	5.39411	5.35919	5.21921	5.42709	5.21992	5.0885	5.19787	5.30649	5.28408	5.31236	5.26791	5.26357	4.85451	5.3075	5.22826	5.23728	5.18178	5.56445	5.15872	5.38523	5.22412	5.48829	5.1113	5.36855	5.24419	5.0573	5.12773	4.98746	5.36945	5.27563	6.09703	4.93794	5.11177	5.21493	5.26378	5.31138	5.51624	5.40767
1552496_a_at	5.91007	6.11971	6.27474	5.38141	6.414	5.80499	5.91744	6.38731	6.23908	6.38929	6.07531	6.11249	5.62614	5.71625	6.56053	5.97713	5.18012	5.79418	5.78673	5.95253	6.27745	5.34124	6.20343	6.49093	6.12435	6.48706	6.94221	4.84527	6.37262	5.67417	6.85245	5.80177	4.90127	4.76505	6.04007	6.39864	5.91045	5.95314	5.51626	5.76175	4.6678
1552497_a_at	6.28525	6.44202	5.74909	6.01246	6.10946	6.24373	6.69638	6.37192	6.23174	6.51773	6.44178	6.22525	6.61375	6.60464	6.37697	4.87914	6.68514	6.58613	6.26672	6.50885	5.29946	6.77016	6.28886	6.43748	6.61864	4.98945	5.09747	6.94045	5.12478	6.63891	5.74954	6.94316	6.76045	6.63704	5.06736	6.5184	6.61429	6.32569	6.1271	6.25519	7.1623
1552498_at	5.27672	5.53984	5.12757	5.26418	5.21524	5.44	5.38582	5.36362	5.29249	5.34042	5.32301	5.30895	5.48013	5.39985	5.35772	4.81399	5.43515	5.18353	5.37135	5.47907	5.07029	5.60066	5.30198	5.52165	5.30456	5.12713	4.86472	5.59043	5.20419	5.28496	5.37356	5.21877	5.62089	5.48718	5.05283	5.36506	5.41262	5.369	5.54824	5.45538	5.91733
1552499_a_at	4.02276	4.03428	3.7641	3.75318	3.68884	3.62336	3.90447	3.73484	3.86663	3.89987	3.84486	3.85422	3.96176	4.0722	4.01422	3.72041	3.93081	3.60196	3.69087	4.17132	3.52927	3.96418	3.914	3.9349	4.07331	3.7105	3.33255	3.75238	3.26018	3.8938	3.62359	3.53178	3.73113	3.50881	3.40301	3.95308	3.88201	3.80108	3.79958	4.12522	3.70029
1552501_a_at	5.64793	5.50885	5.23132	5.54097	5.42816	5.55901	5.56401	5.60951	5.38696	5.6313	5.55937	5.53415	5.44009	5.50133	5.61343	5.27359	5.63372	5.39743	5.53851	5.54586	5.43236	5.72609	5.51405	5.27739	5.63637	5.35142	5.1799	5.80165	5.48004	5.4517	5.46906	5.4087	5.60216	6.29945	5.29421	5.49229	5.60902	5.35023	5.68395	5.44213	5.88608
1552502_s_at	3.06137	3.1605	3.32173	3.12099	3.35366	3.26841	3.3142	3.28515	3.35699	3.52737	3.36311	3.45157	3.26303	3.35271	3.23946	3.09013	3.29406	3.35348	3.1534	3.44299	3.21645	3.65174	3.56174	3.29851	3.35656	3.38453	3.25035	3.45298	3.23965	3.32681	3.51195	3.68758	3.37627	3.32065	3.63152	3.09041	3.71395	3.39731	3.37877	3.38978	3.51503
1552503_at	4.67358	4.7715	4.67591	4.70273	4.83098	4.60006	4.76964	4.68101	4.94073	4.76627	4.75328	4.68603	4.97668	4.71566	4.74974	4.38057	5.22963	4.61019	4.70314	4.81656	4.88964	4.8259	4.73254	4.77274	4.78091	4.28036	4.26292	4.65981	4.18516	4.87169	4.578	4.63696	4.85529	4.90371	4.07807	4.67665	4.96472	4.81585	4.62605	4.63556	4.87986
1552504_a_at	7.66068	8.22381	7.54128	7.71068	7.9084	7.81121	7.97646	8.11141	8.22447	8.19754	7.79917	7.84673	8.28974	7.84167	8.4935	8.32686	8.2233	7.7675	8.11859	8.20804	7.40779	7.99351	7.35556	8.41245	7.66048	8.11932	8.31188	7.88796	8.46797	8.52668	8.36894	8.16112	7.95681	7.06409	8.48367	8.39699	7.83351	8.012	8.18651	8.51715	8.57808
1552506_at	4.52921	4.32775	4.39556	4.40983	4.44243	4.50603	4.66144	4.45735	4.31934	4.69919	4.64399	4.59347	4.45107	4.49409	4.3852	4.47858	4.30508	4.67553	4.52898	4.25926	4.41809	4.58277	4.45418	4.69245	4.59483	4.81005	5.00118	4.90492	4.31366	4.40673	4.70725	4.39183	4.61951	4.6819	4.9788	4.66564	4.45463	4.5365	4.71126	4.62307	4.82361
1552507_at	4.6195	4.71585	4.58353	4.8159	5.09025	4.81065	4.87828	4.52304	4.67894	5.08628	4.78099	4.65295	5.06861	5.14747	4.71194	4.10923	4.67076	5.20772	4.63807	4.62851	4.31925	4.88948	5.22119	5.09186	4.95301	4.69332	4.43138	4.9404	4.69765	4.70798	4.59938	4.82423	5.05053	5.51971	4.64769	4.5553	5.15066	4.88689	4.81052	4.72061	4.87314
1552508_at	3.79997	4.06845	3.81828	4.03762	4.1842	4.14737	4.08068	3.82966	4.04175	4.1967	3.91576	3.87031	3.93527	4.68146	3.88072	3.89785	4.05224	4.32039	4.05996	3.81464	3.8183	4.00775	4.51316	4.42099	4.17361	3.97797	4.08638	3.99623	4.08106	4.01454	3.92945	3.81287	4.31932	4.50904	4.65125	3.8944	4.3089	4.09646	3.92031	3.934	3.88038
1552509_a_at	4.32427	4.45835	4.28517	4.15674	4.20031	4.37524	4.38576	4.34528	4.34504	4.37566	4.3257	4.31065	4.40734	4.43849	4.24346	3.89292	4.47434	4.51973	4.2822	4.36089	4.14831	4.48743	4.43162	4.24363	4.43762	3.9568	3.79583	4.47606	4.25683	4.30341	4.0515	4.97529	4.57433	4.7088	4.05001	4.41101	4.39177	4.33461	4.30616	4.29468	4.53607
1552510_at	6.82713	6.72367	6.52336	6.57713	6.54754	6.75514	6.68514	6.66604	6.54649	6.85906	6.63216	6.528	6.73358	6.82843	6.80296	6.04865	6.63443	6.7922	6.5512	6.69586	6.46733	6.81193	6.79605	6.60209	6.95188	6.28842	6.07914	6.76355	6.19985	6.68678	6.3626	6.83808	6.66803	7.15144	6.04781	6.82204	6.72863	6.73034	6.62536	6.80123	6.82511
1552511_a_at	3.4983	3.24036	3.24506	3.30106	3.3975	3.13213	3.47563	3.24921	3.28621	3.17004	3.28376	3.22788	3.1893	3.26373	3.3724	3.15123	3.19958	3.34035	3.33646	3.35666	3.48431	3.13579	3.38928	3.23624	3.33686	3.33075	3.18247	3.34514	3.09437	3.20932	3.02094	3.32507	3.24436	3.41765	3.37553	3.29382	3.14371	3.36453	3.24458	3.23809	3.16813
1552514_at	3.49909	3.61961	3.13937	3.41131	3.23949	3.50081	3.48977	3.54511	3.35202	3.5762	3.57861	3.39356	3.54169	3.64746	3.48818	3.09277	3.57431	3.47198	3.44048	3.55954	3.5364	3.77222	3.52468	3.38091	3.59204	3.46755	3.4745	3.60323	3.5631	3.44553	3.45071	3.8104	3.54877	3.6988	3.36939	3.42815	3.59228	3.45237	3.34356	3.43288	3.49827
1552515_at	4.77235	4.48594	4.65675	4.76632	4.65878	4.61197	4.77234	4.5155	4.70932	4.72841	4.67485	4.64116	4.81249	4.75248	4.60635	4.42913	4.75022	4.56147	4.61396	4.69222	4.71956	4.65748	4.77946	4.39618	4.77989	4.48718	4.43552	4.56906	4.46618	4.54041	4.48987	4.5064	4.70074	4.95758	4.40357	4.58843	4.89175	4.6433	4.62628	4.62379	4.51307
1552516_a_at	5.25463	5.49278	4.98018	4.79884	5.43045	5.09391	5.36566	5.30965	4.82318	5.18522	5.40978	4.89077	5.18851	5.42731	5.27558	4.16686	5.08419	4.81072	4.99612	5.19405	5.32468	4.59575	5.02543	4.98416	5.22149	4.58324	5.66009	4.92211	4.55057	5.04643	4.42435	4.59096	5.18799	5.30986	5.16319	5.31973	4.79112	4.9271	5.02355	5.14244	5.0646
1552518_s_at	2.91193	3.16167	2.98543	3.12917	3.01772	2.96703	2.86982	2.90602	2.96934	3.01776	2.95555	3.10938	3.15679	2.84026	3.12916	3.02126	2.89335	2.79954	2.91339	2.98165	3.02326	2.99222	3.06527	3.14843	2.96685	2.87136	3.12946	3.13396	2.96853	3.08028	2.87825	3.01028	3.2057	2.85302	3.04463	3.0871	2.86311	2.95664	2.87265	2.96553	2.99274
1552519_at	5.72433	5.77326	6.19596	5.88708	5.47074	5.8326	6.09977	5.32062	5.58561	5.70121	5.69088	5.63477	5.87765	6.27944	6.19587	6.61981	5.84615	6.28052	5.8001	5.73212	5.69857	5.32668	5.50671	5.17353	5.9811	5.08761	5.76057	5.31303	5.33323	5.07394	5.24216	5.23481	5.43589	4.94355	4.87851	5.30589	5.95277	5.60431	5.78006	5.77873	5.2126
1552520_at	4.75755	5.08001	4.78999	4.19975	4.55207	4.63547	4.86054	4.83148	4.75894	4.72183	4.72867	4.36801	4.69024	4.74515	4.5656	4.2121	4.58705	4.507	4.69849	4.71116	3.65215	4.44842	4.735	4.77632	4.49039	3.94124	4.04021	4.45817	3.94909	4.52765	4.1138	4.53151	4.67442	3.91248	4.27315	4.51854	4.64446	4.57041	4.50763	4.0215	4.53619
1552521_a_at	4.0534	4.06835	4.24277	3.60724	3.96199	4.21419	4.00285	4.21117	3.91806	3.97519	4.21109	3.74856	3.97647	4.08307	4.28257	4.08168	3.89087	3.8395	4.27708	3.99386	3.38835	3.56422	3.83248	4.17823	3.61785	3.59645	4.06106	3.62574	3.6567	4.2032	3.68008	3.95589	3.94167	3.29085	4.03117	4.14196	3.65375	3.61297	3.9565	3.66184	3.53563
1552522_at	4.09808	4.12586	3.92437	3.90642	3.9326	4.1609	4.16263	4.22287	4.10021	3.98387	4.04965	4.06113	4.02249	4.21543	4.22169	3.86777	4.3306	4.36598	4.12536	4.14348	3.71966	4.24468	3.95507	4.44253	4.09422	3.84174	3.71328	4.28326	3.81042	4.26517	3.76273	4.40224	4.32736	4.34231	3.96431	4.17666	4.13249	3.83036	4.07833	4.00774	4.36163
1552523_a_at	4.1106	4.07328	4.07992	4.32492	4.06166	4.20803	4.14679	4.11991	4.09847	4.0897	4.13861	4.11434	4.02872	4.02027	4.09049	3.70147	4.17441	4.14384	3.95747	3.85497	4.07774	4.1894	4.24815	4.22134	4.13081	4.18629	3.89169	4.22116	3.90152	4.10794	4.01413	3.82666	4.25252	4.08801	3.72901	4.13277	4.08257	4.27636	4.13079	4.1919	4.33474
1552524_at	5.79857	5.53952	5.56886	5.63657	5.5638	5.6122	5.72545	5.70287	5.72179	5.54059	5.48896	5.51034	5.68699	5.5687	5.80933	5.10403	5.26212	5.5945	5.62589	5.31342	5.46683	5.55081	5.60389	5.33425	5.77531	5.23204	5.01967	5.69274	5.23105	5.41656	5.23464	5.39177	5.5314	5.80563	4.84772	5.50944	5.57971	5.51622	5.53749	5.67193	5.65155
1552526_at	4.37235	4.07973	4.07449	4.21826	4.35967	4.12792	4.04745	4.13758	4.07107	4.0923	4.08525	4.07416	4.09954	4.45529	4.1953	3.50904	4.14866	4.11117	4.37092	4.1806	3.93851	4.17745	4.06545	4.21285	4.22985	3.72387	3.65691	4.37658	3.85414	4.09815	3.84936	4.11151	4.11148	4.38597	3.67012	4.21831	4.40608	4.18412	4.06543	4.31224	4.6534
1552528_at	6.05371	5.90021	6.07337	5.89567	5.95234	5.99781	6.13567	6.05782	6.08383	5.95732	5.79414	5.93038	5.97179	5.98596	6.01661	5.99755	5.93177	6.10445	5.92355	5.91597	6.01553	6.10248	5.97903	6.15125	6.10745	5.90404	5.90707	6.11143	6.12912	5.98666	6.02759	5.86449	6.00666	6.09824	6.06694	6.09021	5.91211	5.91624	6.13626	6.12254	5.9788
1552531_a_at	4.00294	4.16826	3.83504	3.8878	3.98176	3.9665	4.26817	3.84791	4.02535	4.05881	3.89136	3.98464	4.31218	4.02317	3.94046	3.50641	4.00479	3.85781	3.82356	4.03073	3.73875	4.14001	4.14302	4.07013	3.90174	3.79748	3.3963	4.07406	3.85526	3.83394	3.73921	3.84998	4.01392	4.54377	3.7042	3.68713	3.87632	3.97309	4.14312	4.09094	4.23479
1552532_a_at	3.7188	3.57712	3.73234	3.64175	3.79078	3.6462	3.74374	3.86068	3.63161	3.84102	3.44901	3.61064	3.64923	3.54668	3.66879	3.74067	3.63812	3.48094	3.75075	3.75047	3.74969	3.62098	3.63701	3.59227	3.58213	3.60246	3.56533	3.66817	3.57733	3.81611	3.70007	3.62713	3.60785	3.68368	3.53163	3.70114	3.60787	3.68012	3.73559	3.75227	3.97001
1552535_at	5.59067	5.59776	5.38065	5.33201	5.52205	5.46309	5.82824	5.3346	5.44713	5.44555	5.38634	5.31884	5.40262	5.40083	5.55223	5.16085	5.56102	5.58934	5.38061	5.72505	5.32396	5.53592	5.60346	5.47111	5.67328	4.82569	5.10682	5.58307	5.25686	5.41799	5.39412	5.29347	5.49957	5.57868	4.77617	5.31934	5.71701	5.33686	5.42095	5.38057	5.9152
1552536_at	4.57479	4.35998	4.11205	3.94775	4.15004	4.33287	4.2885	4.31643	4.32406	4.23596	4.06631	4.31632	4.61988	4.34483	4.31107	3.78071	4.39462	4.02985	4.37867	4.00931	3.93114	4.33987	4.27975	4.66334	4.2971	4.18524	4.39232	4.44165	4.22775	4.56201	4.15039	3.97062	4.34308	4.72213	4.30888	4.53566	4.32465	4.09437	4.21565	4.02736	4.63439
1552538_a_at	3.75298	3.65367	3.72937	3.85644	3.8934	3.85602	3.36588	3.72194	3.87171	3.80998	3.51092	3.84761	3.48952	3.47439	3.61564	3.69144	3.60473	3.95095	3.72065	3.68349	4.0998	3.73767	3.73183	3.72781	3.77632	3.94558	3.64711	3.82449	3.66158	3.9907	3.92593	4.19668	3.82775	3.868	4.06177	3.5992	3.81048	3.58207	3.49104	3.64755	3.9831
1552540_s_at	4.33813	4.16636	4.31148	4.82946	4.746	4.42125	4.13819	4.48636	4.33702	4.39872	4.13101	4.38302	4.29439	4.08369	4.50218	4.34842	4.33315	4.10653	4.2234	4.62224	4.97263	4.25011	4.2139	4.54553	4.27199	4.63354	4.77313	4.02502	3.99938	4.38001	4.33175	4.35647	4.17437	4.18176	4.58292	4.17406	3.97957	4.30542	4.45612	4.5733	4.49126
1552541_at	5.73219	6.02645	5.85087	5.84018	5.91979	5.91193	5.81095	5.87668	5.96173	5.85561	5.94877	5.73289	5.97227	6.0899	5.86737	5.24415	5.76871	5.94337	5.93924	5.89965	5.64065	5.95604	5.98662	5.89146	6.13022	5.58786	5.57646	5.92054	5.45547	5.73908	5.7064	6.06429	5.98056	5.73184	5.39674	6.10144	5.90051	6.06166	6.14212	5.86023	5.81636
1552542_s_at	3.97688	4.09825	4.0605	4.02213	3.92141	4.02275	4.09436	4.09776	4.24142	4.01525	4.14765	4.16758	3.98796	4.11457	4.09478	3.56428	4.05651	4.00625	3.98929	4.02537	3.94018	4.17001	4.21223	4.10066	4.12725	3.68119	3.65862	4.17909	3.79369	3.87073	4.03538	3.8134	3.98519	4.12208	3.5468	4.01035	4.29437	4.13024	4.29731	4.2612	4.18229
1552543_a_at	4.78244	4.71051	4.36991	4.53084	4.48286	4.34998	4.64417	4.52124	4.39923	4.4472	4.6434	4.43209	4.68815	4.86024	4.29553	4.48507	4.7037	4.50955	4.63209	4.39527	4.56458	4.6794	4.55726	4.46513	4.60048	4.33547	4.15067	4.70006	3.97935	4.49884	4.18598	4.29386	4.41613	5.47199	3.84192	4.4299	4.70801	4.50095	4.64569	4.67751	4.68114
1552544_at	4.67629	4.69535	4.48086	4.37058	4.37638	4.49717	4.72542	4.56655	4.50085	4.46398	4.41577	4.27835	4.60959	4.50377	4.36415	4.1339	4.47238	4.61666	4.43322	4.52516	4.41319	4.55925	4.60164	4.34985	4.64664	3.87856	4.03147	4.53359	4.29549	4.31302	4.0794	4.56567	4.6207	4.521	3.76	4.46942	4.44607	4.61076	4.47748	4.53419	4.59246
1552546_a_at	4.4697	4.71523	4.25389	4.43653	4.23682	4.27248	4.51272	4.35358	4.37727	4.46911	4.32716	4.44834	4.47739	4.60624	4.37505	4.10378	4.69645	4.5004	4.49536	4.34344	4.28642	4.58966	4.54054	4.29647	4.38056	4.18619	3.86801	4.59522	4.09187	4.346	4.02107	4.48055	4.56896	4.32573	4.39395	4.29787	4.32166	4.47216	4.59046	4.53044	4.74767
1552548_at	4.41878	4.47383	4.39858	4.40811	4.26192	4.54465	4.67788	4.36024	4.50952	4.36145	4.45274	4.67358	4.74696	4.32103	4.61545	4.04493	4.5758	4.1699	4.56875	4.4498	4.36999	4.8239	4.54287	4.69374	4.45308	4.02003	4.26903	4.64022	4.45883	4.37961	4.21666	4.30176	4.77944	4.58083	4.06684	4.28695	4.40885	4.2361	4.59349	4.52674	5.08062
1552549_a_at	5.50936	5.39968	5.43126	5.47657	5.40313	5.49956	5.33373	5.56686	5.69154	5.41966	5.31233	5.45901	5.20179	5.26314	5.66973	5.29606	5.47933	5.90987	5.29731	5.39291	5.61211	5.42335	5.59137	5.47297	5.68011	5.14374	4.85956	5.50664	5.37807	5.36908	5.29857	5.99614	5.67443	6.02565	5.06412	5.72395	5.35163	5.48421	5.79479	5.72216	5.87739
1552552_s_at	3.90348	3.6477	3.4317	3.62895	3.65254	3.6813	3.58757	3.5608	3.59173	3.51113	3.73606	3.56772	3.58433	3.7198	3.6053	3.34737	3.50724	4.14054	3.47176	3.5822	3.63393	3.60659	3.48904	3.46318	3.55396	3.33104	3.32743	3.55988	3.20019	3.74324	3.49733	4.01266	3.61476	3.66175	3.41018	3.55898	3.57786	3.63334	3.72954	3.66921	3.76038
1552553_a_at	3.85486	3.7973	3.74816	3.56339	3.88876	3.77099	3.82349	3.7468	3.75726	3.61353	3.77403	3.81866	3.65424	3.6846	3.46897	3.45738	3.65063	3.52968	3.6267	3.77165	3.88861	3.60326	3.89791	3.60831	3.71188	3.82947	3.28029	3.67494	3.69025	3.7678	3.81579	3.37253	3.75319	3.88553	3.50728	3.54893	3.65913	3.86594	3.73426	3.73282	3.77515
1552554_a_at	3.79822	3.86015	3.73725	4.24844	3.94395	4.17596	3.91682	3.69568	3.83927	3.66441	3.90099	3.83779	4.04167	3.81189	4.03518	3.82896	4.03321	4.03599	3.94303	3.80883	3.87725	3.82475	3.66291	4.14693	3.87277	3.82597	3.48152	3.8712	4.05486	3.99117	3.77818	4.36971	3.75434	3.83337	3.77888	3.91988	4.23738	4.05086	3.99926	4.09802	4.39271
1552555_at	5.64101	5.723	5.61485	5.56767	5.59725	5.37009	5.74874	5.41571	5.57711	5.52827	5.68581	5.33441	5.3691	5.69251	5.58031	5.32607	5.61434	5.55369	5.3661	5.52392	5.33616	5.58221	5.56411	5.47653	5.68685	5.41824	5.14858	5.46669	5.40812	5.43158	5.32389	5.79018	5.38551	6.01037	5.33456	5.65468	5.82514	5.68654	5.58143	5.66179	5.283
1552557_a_at	3.67169	3.7021	3.542	3.56807	3.83281	3.64886	3.76336	3.67501	3.53211	3.77698	3.65774	3.65067	3.47621	3.69238	3.82003	3.42235	3.3982	3.74361	3.61008	3.7288	3.33251	3.78249	3.7989	3.43676	3.75285	3.28556	3.38337	3.78371	3.33912	3.49965	3.43613	3.7027	3.94657	3.51928	3.35249	3.48351	3.8023	3.72406	3.493	3.58486	3.74948
1552558_a_at	6.15216	6.11015	5.95224	6.06669	5.87544	5.87208	5.98574	6.07112	6.04051	6.14678	6.0007	5.85169	5.73126	5.87064	6.20817	5.81555	5.83522	6.03912	6.16241	5.93835	6.1266	6.04783	5.97924	5.8818	6.14713	5.87108	5.86057	6.02814	5.59139	6.11808	5.83866	5.99266	5.94342	6.23652	5.67349	6.12002	6.0521	6.08094	6.03771	5.96074	6.30549
1552559_a_at	5.71239	5.6194	5.32029	5.45918	5.29964	5.59781	5.72105	5.32449	5.63642	5.52227	5.58596	5.32881	5.26426	5.38823	5.72437	5.01151	5.68534	5.72193	5.52859	5.52811	5.61364	5.7024	5.44972	5.43126	5.71342	5.03486	4.96594	5.61056	5.14189	5.41906	5.18279	5.69295	5.45381	6.33973	5.30459	5.53578	5.51071	5.39236	5.50182	5.53708	5.79321
1552562_at	4.21749	4.47892	4.07381	3.99987	3.95408	4.18131	4.223	3.99003	4.17579	4.21283	4.13204	4.13688	4.19608	4.21071	4.3542	3.98116	4.5296	3.83714	4.19034	4.09237	3.78116	4.28184	4.30101	4.3299	4.41753	3.71136	4.10652	4.08851	3.66119	4.45631	4.17578	4.2947	4.65107	4.20182	3.86416	4.26889	4.37867	4.08882	4.19001	4.04592	4.5986
1552563_a_at	4.11837	4.29332	3.89688	3.93806	3.99533	4.00416	4.41306	4.09259	4.044	4.14589	4.13078	4.05374	4.22826	4.23947	4.22572	3.99685	4.60728	4.50652	3.96972	4.24791	3.80332	4.29772	4.15133	4.19788	4.23065	4.123	3.91576	4.42261	4.07624	4.39883	4.23582	4.49503	4.36496	4.34155	4.11609	4.03364	4.17	4.26984	4.22992	4.36103	4.37102
1552564_at	3.68553	3.58541	3.59885	3.65423	3.58369	3.66425	3.4876	3.77417	3.53903	3.42575	3.43837	3.61581	3.57712	3.46976	3.60733	3.72512	3.48141	3.76969	3.73747	3.61061	3.76584	3.61876	3.76276	3.50388	3.49531	3.76268	3.49143	3.50818	3.8244	3.64979	3.73162	4.01789	3.6364	3.77348	3.70247	3.44029	3.45002	3.50277	3.60483	3.66043	3.82671
1552566_at	4.03292	4.09709	4.08693	4.07422	3.85069	3.83574	4.36048	3.99705	3.96376	4.05711	3.84454	3.98769	3.95536	4.18601	3.98205	3.92668	3.84271	3.9636	4.00591	3.75259	4.24752	4.15558	4.22517	3.97426	4.19074	4.13999	3.85078	3.89972	3.93166	4.06687	3.97065	4.22131	4.13431	4.15245	4.01023	4.04317	4.33617	3.96318	4.06146	3.98994	4.06453
1552568_at	5.47979	5.85519	5.61344	5.5794	5.59964	5.46522	5.99229	5.50657	5.44548	5.61612	5.65753	5.57886	5.72358	5.5873	5.71524	4.81896	5.75152	5.79522	5.64004	5.46932	5.51175	5.65704	5.69442	5.64438	5.69602	5.03011	4.73664	5.71245	4.9685	5.69142	5.28695	5.84714	5.7323	5.97493	4.99729	5.53567	5.92693	5.52559	5.53715	5.51908	6.22142
1552569_a_at	3.99136	4.24975	3.88847	3.95698	4.0091	3.96552	4.23381	3.96727	4.11279	3.95615	3.81008	3.97622	3.95087	4.23598	4.01932	3.88027	4.0151	3.97868	3.72288	3.93789	4.33918	3.94494	3.9973	4.21964	4.0048	3.69353	3.56839	3.89302	3.82175	4.15776	3.90489	4.00759	4.06536	4.34144	3.82296	3.8692	3.95771	3.62456	3.76013	3.9907	4.13272
1552570_at	4.84649	4.73059	4.71865	4.63533	4.73156	4.83649	4.98007	4.94543	4.66275	4.80299	4.53001	4.84865	4.78922	4.72979	4.78027	4.46504	4.78762	4.70849	4.78269	4.88123	4.56123	4.8007	4.93547	4.7773	4.70966	4.48013	4.6055	4.85813	4.65398	4.69971	4.50624	4.81075	4.78147	4.9017	4.79122	4.79951	4.74241	4.63942	4.62898	4.61486	4.82157
1552572_a_at	3.01827	3.17327	2.90991	2.96565	2.94161	2.94038	3.12709	2.90799	2.98602	3.09037	2.96099	3.03565	3.01132	3.00556	2.93103	2.90804	3.01631	3.05087	2.92188	3.17811	2.9931	3.05874	2.88214	2.97712	3.00863	2.99973	2.92347	2.93097	2.79542	2.93298	2.93839	3.00011	2.98085	2.9414	3.00265	3.09865	2.99941	2.91508	2.99523	3.07589	3.11041
1552573_s_at	3.59874	3.77177	3.58988	3.6659	3.76726	3.60787	3.58706	3.78046	3.64927	3.72905	3.65542	3.53608	3.59018	3.83352	3.65018	3.5405	3.63385	3.80278	3.66926	3.71166	3.66143	3.62937	3.5236	3.48985	3.76394	3.58766	3.62347	3.71473	3.52251	3.58254	3.5218	4.5314	3.6485	3.71902	3.48585	3.73396	3.74811	3.63259	3.61236	3.56914	3.76505
1552575_a_at	4.64347	4.65343	4.43812	4.32458	4.19899	4.72351	4.72585	4.32397	4.21693	4.37658	4.31557	4.45791	4.26539	4.36933	4.55947	4.0389	4.38713	4.77546	4.35654	4.34799	4.10066	4.38699	4.30889	4.24744	4.3971	3.86659	4.02061	4.48069	3.85589	4.13252	4.15638	4.7458	4.36315	4.74214	3.96887	4.15066	4.45933	4.19189	4.26615	4.15128	4.63125
1552576_at	5.12745	4.97545	4.91681	5.12352	5.04067	4.95419	5.02011	4.98616	4.89192	4.98644	4.84586	4.84412	4.99046	4.9534	4.88991	4.70491	5.16958	5.06288	4.95377	5.0528	5.28733	5.21325	4.99613	4.9289	5.32602	4.92793	4.69148	5.15546	4.90389	5.07034	4.92465	5.05658	5.04789	5.33637	4.8128	4.89452	5.0701	4.98375	5.10499	5.28512	5.13917
1552578_a_at	3.252	3.33854	3.33958	3.42712	3.25959	3.36101	3.41977	3.37581	3.5165	3.29601	3.25546	3.41067	3.29382	3.61612	3.30604	3.22837	3.33317	3.19793	3.41843	3.30296	3.34774	3.30319	3.10338	3.22064	3.31041	3.16394	2.93761	3.38723	3.25994	3.39718	3.21553	3.35964	3.36072	3.76969	3.59023	3.17956	3.4515	3.28904	3.36922	3.24211	3.48891
1552579_a_at	4.56781	4.4969	4.48165	4.44536	4.5327	4.56865	4.89449	4.66953	4.72234	4.72699	4.48741	4.39951	4.54154	4.39541	4.54781	4.1529	4.50959	4.337	4.49036	4.57702	4.41864	4.59654	4.94827	4.22004	4.85536	4.0614	4.02878	4.68722	3.96734	4.58111	4.17343	4.68804	4.57456	4.82864	3.83481	4.43999	4.66537	4.52812	4.25548	4.46877	4.44582
1552580_at	4.22936	4.23318	4.27501	4.04712	4.13628	4.34726	3.97987	4.24769	4.36192	4.10296	4.21048	4.25093	4.04376	4.08521	4.18712	4.43626	4.24966	4.41578	4.32235	4.23921	4.38601	4.18361	3.92275	4.16919	4.13512	4.30375	4.71544	4.11786	4.17408	4.24964	4.27432	4.69147	4.09539	4.23483	4.60703	4.08752	4.06678	3.94823	4.21552	4.27893	4.36
1552582_at	3.43152	3.42893	3.06058	3.21333	3.48715	3.07215	3.73451	3.28424	3.45241	3.30691	3.33209	3.21667	3.3017	3.32808	3.31143	3.40337	3.21442	3.2062	3.18503	3.45911	3.51718	3.41752	3.33116	3.16319	3.28248	3.12344	3.59128	3.39077	3.03425	3.42758	3.4178	2.95466	3.30191	4.08573	3.26918	3.05777	3.41717	3.28444	3.39454	3.40047	3.67553
1552583_s_at	4.55363	4.71578	4.35361	4.14847	4.44492	4.46849	4.59637	4.67144	4.49544	4.70231	4.5881	4.39957	4.35617	4.63545	4.6607	4.15339	4.79016	4.7442	4.52923	4.60182	4.2427	4.71637	4.56721	4.47362	4.69979	3.95832	3.97455	4.5845	3.999	4.32945	4.13415	4.37968	4.84708	4.9613	4.02151	4.40725	4.59646	4.32826	4.45601	4.39254	4.23203
1552584_at	4.32972	4.0218	4.02252	4.14865	4.20646	3.98473	4.08224	4.09287	4.21851	4.0151	4.0836	4.20582	4.11473	4.10316	4.14061	3.91887	3.9133	4.01345	4.05962	3.98349	4.15312	4.10167	4.1965	3.98609	4.09143	3.92233	4.05528	4.11207	4.03446	4.0668	3.99957	4.06283	4.05954	4.30456	3.92182	4.07634	4.46332	4.3733	4.11446	4.05957	4.39863
1552585_s_at	4.06464	4.32986	4.10839	4.16246	4.21224	4.14294	4.42717	4.02993	4.14192	4.08108	4.33495	4.12732	4.18692	4.23886	4.18205	3.77201	4.1171	4.30745	4.14605	4.1921	4.00238	4.36098	4.32001	4.19706	4.31949	3.99914	3.71313	4.30605	3.92676	4.1381	3.80451	4.37445	4.23048	4.37817	4.23465	4.1805	4.2665	4.24946	4.18867	4.26069	4.38775
1552586_at	5.4514	4.99106	5.11891	5.30913	5.2785	5.31189	5.24015	5.34491	5.10007	5.17509	5.06184	5.13215	5.05695	5.15929	5.02135	5.01273	5.19881	5.00796	5.12582	5.29001	5.29781	5.31357	5.34909	5.22653	5.27145	4.93914	5.00825	5.48846	5.15146	5.22384	4.96883	5.17353	5.32368	5.87986	4.79475	5.11784	5.18816	5.30605	5.12851	5.26032	5.4846
1552587_at	3.03666	3.20374	3.12458	3.36179	3.17488	3.13899	3.07009	3.18003	3.09392	3.15114	2.97718	3.32612	3.1998	3.03099	3.06523	3.08044	3.25003	3.27426	3.1007	3.0316	2.89538	3.41596	3.17846	3.21222	3.1468	3.00836	2.86055	3.40176	2.94684	3.17036	2.89298	3.29327	3.22734	3.75843	3.1352	3.11282	3.2824	3.28494	3.20388	3.32362	3.65369
1552588_a_at	3.4153	3.43274	3.37582	3.18491	3.25203	3.17495	3.25461	3.38508	3.32384	3.26996	3.33057	3.35656	3.43846	3.3818	3.36342	3.29114	3.48187	3.51355	3.45111	3.44137	3.32309	3.42527	3.38517	3.48165	3.43936	3.05168	3.0728	3.51601	3.16598	3.36373	3.09318	3.51409	3.45124	3.5471	3.1464	3.3357	3.2949	3.41335	3.29363	3.43798	3.36879
1552590_a_at	3.95078	4.05396	3.67834	3.69897	3.69427	3.90921	4.00269	3.69948	3.84192	4.01306	3.46273	3.8321	3.79953	3.83565	3.83468	3.63519	3.82523	3.56367	3.55833	3.72221	3.40206	3.93989	3.63171	3.52222	3.69822	3.46927	3.28366	3.93522	3.30803	3.73779	3.31551	3.58612	3.76706	3.77812	3.48206	3.81424	3.7176	3.71384	3.51651	3.61432	4.1197
1552592_at	3.76834	3.80696	3.7605	3.68904	3.72799	3.66063	3.64309	3.68108	3.8619	3.86651	3.71523	3.65916	3.65577	3.70706	3.82424	3.51017	3.81489	3.83728	3.67762	3.67841	3.52771	3.91902	3.70287	3.74771	3.66485	3.50552	3.43764	3.76314	3.38385	3.72598	3.50459	3.79803	3.9284	3.76203	3.5619	3.83636	3.72759	3.72068	3.72608	3.69099	4.02128
1552594_at	5.00145	4.86941	4.89167	4.90772	4.99039	4.85113	5.19958	4.90899	4.97012	4.92229	4.88951	5.02621	4.77976	4.95273	5.03017	4.94843	4.93477	5.05538	4.90099	4.80938	5.47452	5.26118	4.80512	4.89092	5.21168	5.18847	5.27192	4.92117	5.02554	5.0237	5.22673	5.07655	4.99086	5.50438	5.54282	4.81823	5.2546	5.1057	5.29523	5.27758	5.13918
1552596_at	5.59229	5.35164	5.44996	5.54378	5.53924	5.52579	5.8337	5.63829	5.71738	5.50784	5.2837	5.58561	5.49783	5.36458	5.57608	5.35911	5.37349	5.67999	5.51541	5.52784	5.93527	5.39476	5.61605	5.70686	5.63683	5.35543	5.34216	5.41707	5.3298	5.63655	5.3665	5.61619	5.55613	5.64088	5.36955	5.46561	5.49746	5.62957	5.81229	5.70327	6.05722
1552598_at	4.99065	4.79185	4.78574	4.68017	4.76669	4.95208	5.18991	4.91981	5.02515	4.78541	4.94594	4.6487	5.07453	4.84374	4.70519	4.25122	5.2435	4.81395	4.87003	4.71181	4.90445	5.06512	4.79154	4.93715	5.15112	4.6712	4.22979	4.97573	4.48326	4.87716	4.61799	4.78079	5.07892	5.67707	4.3468	4.88168	4.91886	4.85782	5.08847	5.1652	5.2227
1552599_at	3.90724	3.88218	3.87475	3.91808	4.05985	3.83925	4.11773	3.99067	4.14555	3.92256	3.96064	3.80439	4.00414	4.13277	4.01691	3.57484	3.88565	4.09278	3.95906	4.04223	3.67372	4.06182	4.29714	3.91388	4.13149	3.47463	3.67419	4.14783	3.85093	3.94663	3.71836	4.40037	4.06393	3.94093	3.69916	4.06253	4.17418	3.9791	3.72337	3.9453	4.14042
1552602_at	5.72439	5.6969	5.39759	5.48011	5.40341	5.58489	5.64964	5.49552	5.52925	5.62453	5.51605	5.64417	5.71965	5.62027	5.41456	5.02147	5.76808	5.55296	5.41067	5.67666	5.68389	5.80172	5.58724	5.33425	5.61414	5.31192	4.93834	5.71269	5.43976	5.57802	5.36516	5.7156	5.63152	6.22088	5.57987	5.44611	5.47256	5.43624	5.77401	5.62619	5.87914
1552604_at	4.45238	4.68621	4.43692	4.66487	4.51156	4.57224	4.88169	4.68153	4.63685	4.62329	4.65847	4.54059	4.65866	4.61426	4.65422	4.37717	4.92428	4.41233	4.70231	4.52974	4.34967	4.61211	4.8346	4.40423	4.4531	4.04317	4.03707	4.51776	4.32684	4.62874	4.23413	4.50135	4.65346	4.41559	4.10729	4.46304	4.67082	4.54836	4.74912	4.82321	4.7824
1552605_s_at	5.04305	4.97027	4.94206	4.91783	4.89258	4.96598	4.78696	4.93191	5.09461	4.87233	4.60512	4.99854	4.71828	4.91258	5.0286	4.73144	4.94442	4.69553	4.95823	4.74393	4.50417	4.875	4.93611	4.98792	4.79873	4.53726	4.18366	5.0257	4.41361	5.10619	4.64841	4.94458	4.81114	5.07923	4.38231	4.88499	4.79856	5.08733	4.85603	5.10458	4.83859
1552607_at	4.20939	4.28873	4.19039	4.08868	3.87597	3.99729	4.41157	4.03297	4.03775	4.17374	4.1972	4.00066	4.2218	4.25419	4.13591	3.68408	4.15902	4.37878	4.13449	4.35704	4.20638	4.20783	4.03878	4.21821	4.30214	4.06196	4.02442	4.14688	3.72489	4.13274	4.03181	4.25744	4.0368	4.5349	3.70005	4.18881	4.29094	4.0064	4.02039	4.09261	4.43412
1552608_at	4.48682	4.48519	4.28016	4.54672	4.58805	4.35539	4.6278	4.4323	4.44122	4.51912	4.4783	4.48659	4.37501	4.55521	4.3483	3.99365	4.81428	4.53034	4.40409	4.7353	4.54815	4.56981	4.46541	4.40187	4.49577	4.06896	3.86257	4.47956	4.15087	4.69718	4.18414	4.79869	4.51222	4.67961	4.14378	4.28516	4.83737	4.4759	4.44743	4.35617	4.51566
1552609_s_at	4.29201	4.15203	4.04152	4.09127	4.06945	4.15994	4.24463	4.29726	4.12392	4.17845	4.09861	4.14913	4.37985	4.17923	4.25494	3.89663	4.29956	4.11871	4.16049	4.08076	4.22671	4.25419	4.07645	4.13344	4.14394	4.32498	4.12875	4.12655	4.08294	4.20758	4.1505	3.93654	4.14689	4.51926	4.04783	4.21255	4.18431	4.25719	4.04416	4.17002	4.47329
1552610_a_at	6.8713	6.71679	7.34141	7.04252	6.9271	6.98348	6.96197	6.93625	6.85783	6.53738	6.79523	6.92675	6.67668	6.94729	6.46279	6.65255	6.30454	6.91719	6.63227	6.96847	7.42296	6.37123	7.01112	6.23596	7.15543	7.06926	7.02851	6.52712	6.69138	6.39475	6.45759	6.38536	6.23594	6.94014	6.60984	6.7506	7.15212	7.11877	6.66137	6.72627	6.01066
1552611_a_at	5.58614	5.37638	5.46725	5.35957	5.40923	5.48445	5.52403	5.57604	5.23979	5.41954	5.545	5.57163	5.33545	5.71945	5.53491	4.96357	5.06041	5.40705	5.28243	4.92051	5.19799	5.26913	5.42863	5.41607	5.72862	5.62489	5.5144	5.2893	5.40898	5.45186	5.38864	4.84734	5.50634	5.70982	4.9198	5.604	5.28285	5.38318	5.53902	5.19717	5.66412
1552612_at	6.53287	7.02429	7.0925	6.70291	6.93159	6.7983	7.36848	7.05956	6.03075	6.24007	6.29101	6.17222	6.78673	6.2647	7.05101	6.1922	6.06529	6.53049	6.16394	6.84428	6.64413	5.81208	7.05387	5.77573	6.94001	5.65609	6.68828	5.76496	5.07213	6.28828	5.66468	6.08311	5.55747	5.24428	5.73763	7.14873	6.26586	5.762	6.39702	5.90683	5.74799
1552613_s_at	5.81761	6.19624	6.74524	5.95285	6.3144	5.99602	6.24328	6.5146	5.15129	5.33733	5.59234	5.54514	5.88891	5.26	6.4126	5.45336	4.95016	5.66701	5.27278	6.08274	5.99602	4.60576	5.90477	4.62427	5.80004	5.00062	6.09736	4.31795	4.22762	5.36899	4.87337	4.97427	4.33393	4.16523	4.94062	6.45602	5.17843	4.74812	5.46557	5.09825	4.03394
1552615_at	7.48117	7.43241	7.16876	7.49479	7.40207	7.53625	7.55413	7.48566	7.33919	7.35265	7.36373	7.42284	7.42855	7.51641	7.41982	6.81102	7.49703	7.41968	7.3427	7.48432	7.35196	7.56334	7.58433	7.30547	7.77748	7.03718	6.86479	7.69755	6.94311	7.53408	7.08197	7.47756	7.66123	7.98049	6.82973	7.3657	7.66245	7.5898	7.72149	7.61132	7.75834
1552616_a_at	4.72106	4.82233	4.70717	4.71713	4.50046	4.78927	5.02212	4.84928	4.53141	4.9436	4.75686	4.74903	4.99199	4.92346	4.62313	4.62057	5.07423	4.58228	4.75574	5.0046	4.91355	4.84378	4.73091	4.81476	4.9521	5.42367	4.9889	5.10192	4.8706	4.89223	4.73457	4.77397	5.14493	5.19893	5.06468	4.80404	4.88552	4.94285	5.25405	4.83394	5.24827
1552617_a_at	6.08675	6.33603	6.32678	6.35306	6.56826	6.2635	6.55914	6.19812	6.41772	6.09648	6.22355	5.77651	6.05648	6.29587	6.19936	6.46521	5.64962	6.20343	6.20573	6.18732	6.49653	5.46982	6.15666	5.49475	6.00282	6.0298	6.05137	5.37194	5.68567	5.79899	5.54411	5.43681	5.2131	5.10164	4.90632	6.00915	6.00405	6.12669	5.46971	5.59346	4.85925
1552618_at	7.11392	6.74683	7.00092	6.71679	6.85161	6.77006	7.28968	6.81072	6.7277	6.9047	6.92929	6.82715	6.82135	6.70986	7.2074	6.25226	6.49321	6.71589	6.78232	6.93881	6.69605	6.4367	7.044	6.79983	6.90736	6.39048	6.61881	6.32699	6.47708	6.54304	6.51365	6.38827	6.51778	6.74733	5.71499	6.9003	6.66488	6.60749	6.66121	6.42708	6.47257
1552619_a_at	4.67499	4.73811	5.7869	4.57058	6.38056	4.26882	5.93556	6.30622	6.09498	6.07445	6.37218	7.58998	5.03158	5.01668	6.26756	6.29315	4.7611	4.8286	5.21256	5.81692	6.01626	7.3158	7.69406	7.9864	5.63948	7.34697	7.53663	6.27061	7.78524	6.45264	8.30476	6.2951	5.15888	3.88484	6.64777	6.05267	6.70963	5.09002	5.60406	4.73581	4.89767
1552620_at	6.6875	7.11107	6.53219	6.51065	6.65429	6.97178	7.18097	6.69667	6.60167	6.87581	6.87822	6.67503	7.11234	7.10592	6.87076	5.87617	7.1178	6.83863	6.53152	6.91793	6.34795	7.14972	6.86349	6.80158	7.15922	6.20361	5.48309	7.21395	6.41951	6.90812	6.56958	6.86189	7.18659	7.11325	5.82331	6.83873	6.95829	6.89031	6.93899	6.69088	7.15607
1552621_at	5.41637	5.10911	5.09452	5.11602	5.23654	5.66552	5.10388	5.30475	5.28677	5.56792	5.75188	5.29523	6.56314	5.23968	6.29066	5.57634	5.48939	5.91642	5.58543	4.88688	5.58066	5.61856	5.59985	5.92822	5.38309	5.597	6.36984	5.69889	7.08163	6.18846	5.90235	5.68919	5.68068	6.45062	5.80907	7.1199	5.26884	6.31604	5.62003	5.5498	5.31837
1552622_s_at	4.22374	4.44964	4.129	3.99992	4.37761	4.6249	4.26952	4.21328	4.03205	4.32831	4.76011	4.18774	5.68975	4.24137	5.28667	4.50304	4.7403	4.54206	4.47097	4.38139	4.60072	4.67239	4.3238	4.8725	4.24993	4.64077	5.5283	4.45268	6.28103	5.0578	5.04337	4.34584	4.4075	4.71924	5.47868	5.97622	4.14601	5.19954	4.63418	4.41512	4.56073
1552623_at	4.51396	4.30893	4.17867	4.10583	4.22349	4.30322	4.40149	4.16246	4.39028	4.21502	4.27163	4.31582	4.4252	4.18966	4.06941	4.30122	4.24907	4.1308	4.23869	4.37586	4.14838	4.48717	4.19619	4.28048	4.39593	4.30953	4.34361	4.54411	4.07858	4.13179	4.34199	4.3442	4.42947	4.22761	4.39756	4.18167	4.19818	4.37269	4.30516	4.34734	4.49627
1552625_a_at	4.83708	4.70912	5.24239	4.06533	4.68253	4.89057	5.00032	5.0575	4.94692	4.43933	4.65234	4.47421	4.40369	4.66196	4.58892	4.65283	4.35022	4.15107	4.76875	4.92186	4.27796	4.23897	4.72065	4.02569	4.70171	4.59671	4.63483	4.04897	4.63291	4.48054	4.39307	4.10434	4.3699	4.26112	4.21348	4.55946	4.35835	4.07827	4.32049	3.98555	4.23949
1552626_a_at	6.52968	6.77037	6.33746	6.2348	6.37684	6.65115	6.53748	6.44651	6.64848	6.25286	6.36262	6.03954	6.22355	6.4382	6.45726	6.90431	6.52703	6.25861	6.41071	6.42793	6.61939	6.26481	6.25462	6.38422	6.16182	5.87364	6.1328	5.92013	6.70308	6.30957	6.36635	6.09718	6.07046	5.37916	6.87179	5.98398	6.23613	6.23838	6.10509	6.37192	5.84937
1552627_a_at	5.32553	5.41844	6.36428	5.38659	5.68808	6.22774	5.68465	6.01948	4.58881	5.24641	6.43676	6.39975	5.58687	5.83699	5.19742	5.67933	5.12164	6.31402	5.94879	5.36418	6.11241	5.72696	6.04282	6.38467	5.91205	7.28938	6.64062	5.83692	6.09353	5.99358	5.98543	6.08817	6.16835	4.40469	5.64078	5.47611	5.83848	5.07497	5.60423	4.84336	5.6648
1552628_a_at	5.90641	5.61867	6.28139	5.73039	6.08411	6.07406	5.85366	5.70744	6.0006	5.51643	5.95948	5.60883	5.82337	6.00571	5.89322	6.30826	5.77832	5.57249	5.96005	5.52179	5.68169	5.54989	5.92781	5.8959	5.83283	6.64651	6.49896	5.2721	6.08678	5.90885	5.7488	5.24024	5.97549	4.99591	6.24404	5.80052	5.81588	5.76006	5.92154	5.88332	5.04402
1552629_a_at	4.67934	4.75993	4.4258	4.26994	4.29862	4.47693	4.58572	4.29782	4.32096	4.69205	4.53187	4.47778	4.42438	4.41661	4.44788	4.04593	4.66882	4.57801	4.42482	4.38405	4.05687	4.45356	4.6778	4.42127	4.60679	3.87838	4.17175	4.5642	4.0044	4.39672	4.12324	4.11946	4.5307	4.56638	3.68048	4.48831	4.44457	4.46515	4.2474	4.12516	4.64153
1552630_a_at	4.63577	5.16258	4.40323	4.84132	4.78158	4.77615	4.83238	4.57104	4.75208	4.69512	4.6031	4.67652	4.82172	4.83676	4.90118	4.93165	4.84999	4.66357	4.84736	4.87804	4.96816	4.63601	4.67889	4.90838	4.69223	4.8545	5.19757	4.71143	5.03651	4.87247	5.13493	4.98351	4.75011	5.14555	4.6138	4.70317	5.02679	4.79054	4.75207	4.90635	4.94369
1552631_a_at	4.71568	4.44386	4.39222	4.51466	4.77274	4.51057	4.20744	4.56463	4.56769	4.36476	4.61331	4.43165	4.66022	4.54523	4.63573	4.69264	4.31799	4.90557	4.4532	4.48158	5.11468	4.45667	4.45958	4.53098	4.5976	4.7135	4.92453	4.6495	4.8371	4.79051	4.82258	5.05733	4.43665	4.94352	4.53063	4.6466	4.19253	4.66992	4.6992	4.94249	4.61816
1552632_a_at	4.319	4.09524	4.23531	4.0997	4.02587	4.1314	4.26757	4.1381	4.34547	4.19037	4.17473	3.88463	4.0895	4.25402	4.24023	4.22407	4.18689	4.19761	4.13752	4.04182	4.16659	4.41652	4.26744	4.16579	4.36441	3.97072	4.01143	4.03977	3.83073	4.07699	3.82793	4.20851	4.47139	4.64837	3.93443	4.20598	4.16753	4.04947	4.29171	4.21922	4.26256
1552633_at	4.78371	4.66549	4.73692	4.59413	4.70625	4.77298	4.69636	4.81702	4.63283	4.7007	4.78708	4.80631	4.61104	4.56965	4.65324	4.59413	4.69384	4.56217	4.58885	4.67135	4.79632	4.62194	4.55653	4.59612	4.56488	4.5326	4.69374	4.49557	4.59666	4.72704	4.55175	4.59718	4.71488	4.70503	4.59776	4.70609	4.60423	4.72717	4.78462	4.65898	4.68091
1552634_a_at	3.99388	3.97913	3.83148	3.92221	3.81125	3.86272	4.18192	4.06387	3.86235	3.96905	3.79982	4.00744	4.15396	3.96898	3.78042	4.346	3.98146	3.86396	3.92324	4.03509	3.94235	4.0607	3.92217	3.76997	4.07019	3.90833	3.95227	3.99246	3.87884	4.0242	3.74749	3.76279	3.81687	3.82932	3.8516	3.87321	3.94861	3.70089	4.27123	4.05517	3.97115
1552637_at	4.28942	4.37008	4.11241	4.17009	4.08953	3.99615	4.19845	4.23345	4.23702	4.02566	4.07326	4.22053	4.13885	4.11865	4.13898	3.71037	4.234	4.05103	4.0653	4.04474	3.95486	4.33373	4.36504	4.0027	4.19437	3.80976	3.70917	4.42991	3.85893	4.06979	4.03891	4.3304	4.45864	4.11632	3.51616	4.10686	4.07501	4.02192	4.29424	4.18025	4.65165
1552639_at	5.23712	4.87282	4.90739	4.72334	4.82684	4.8844	5.00055	4.86386	4.99884	4.87959	4.89243	4.82465	4.89726	4.96613	4.80071	4.62696	4.8804	5.0446	4.86088	4.74164	4.84987	5.06977	4.79	4.83503	5.07463	4.60399	4.71726	5.13719	4.79733	4.77171	4.79208	4.85758	5.03337	5.61014	4.65828	4.74711	4.81023	5.12377	4.77752	5.18043	4.96176
1552641_s_at	5.3661	5.23953	5.00385	5.06122	5.27437	4.76478	5.16609	5.30349	5.23655	5.04447	4.83366	5.20594	4.97228	5.03202	5.37053	5.56865	5.09163	4.71563	5.28523	5.43894	5.55564	4.7878	4.88857	5.08196	5.03716	5.41005	5.37046	4.84806	5.34848	5.06553	5.32276	4.50483	4.68163	5.46647	4.9237	5.17396	4.94585	5.10017	5.06931	4.98256	4.99333
1552643_at	4.74227	4.79903	4.77059	4.72265	4.60407	4.75994	4.97675	4.69557	4.83385	4.68023	4.89956	4.60369	4.62248	4.68143	4.82406	4.26077	4.59723	4.75157	4.69125	4.7596	4.41855	4.99027	4.72937	4.71884	4.76238	4.2416	4.14587	4.81836	4.30812	4.67045	4.16067	4.75029	4.62424	4.1952	4.58319	4.7639	4.68079	4.56783	4.66	4.60448	4.77117
1552644_a_at	3.63014	3.53128	3.58615	3.64482	3.83082	3.60848	3.7137	3.69177	3.62008	3.69258	3.69043	3.48536	3.67633	3.6841	3.80373	3.75812	3.78937	3.65273	3.66387	3.56959	3.73636	3.55865	3.71405	3.62135	3.81146	3.60615	3.96707	3.61454	3.67496	3.67429	3.65407	3.36497	3.7319	3.66164	3.91802	3.70296	3.46761	3.61099	3.78747	3.74464	3.72731
1552646_at	6.16032	5.95242	5.88183	5.99118	5.90202	6.0853	6.14757	5.97245	5.93135	5.91022	5.83123	5.92476	5.97341	6.17686	6.0107	5.23619	6.04244	5.7711	6.05705	6.02564	5.6488	6.21123	6.10018	5.92275	6.09517	5.51464	5.14944	6.27782	5.48275	5.84408	5.61402	6.04327	6.06677	6.42912	5.22557	5.98642	5.91175	5.9844	5.93066	6.15758	6.35554
1552648_a_at	4.65947	4.49477	4.36552	4.48394	4.30707	4.2815	4.46516	4.45494	4.4504	4.69634	4.50399	4.1331	4.30759	4.32015	4.24972	4.34086	4.36324	4.41352	4.40945	4.33126	4.73469	4.36306	4.39531	4.42198	4.67076	4.60591	4.83489	4.54137	4.40436	4.15388	4.44643	4.17933	4.4733	5.15161	4.44496	4.29982	4.19029	4.47132	4.27505	4.5373	4.57838
1552649_a_at	4.01332	4.36185	4.25958	4.29488	4.24101	4.09375	4.51575	4.19733	4.33823	4.25792	4.59234	4.04727	4.16887	4.35533	4.46313	4.09926	4.1066	4.65454	4.2912	4.18717	4.119	4.12493	4.58306	4.44801	4.4416	4.25728	4.26319	4.13484	4.25333	4.39793	4.13921	4.31056	4.19587	4.31113	3.92676	4.29377	4.4755	4.44496	4.23832	4.45379	4.18464
1552651_a_at	4.95368	4.96555	4.6896	4.82046	5.07804	4.84769	4.97854	4.99956	4.97518	4.90059	4.96919	4.88488	4.88525	4.92967	4.85895	4.62681	4.96058	5.04784	4.92805	5.03321	4.781	5.03681	5.10263	5.26421	5.24094	4.74908	4.8213	5.0597	5.08494	5.02051	4.90653	4.84884	5.03097	4.93384	4.6133	5.14994	5.27124	4.83988	4.81868	4.89299	5.00514
1552652_at	5.6559	5.26985	5.36398	5.73294	5.58023	5.47629	5.27491	5.57959	5.38501	5.69275	5.38181	5.44649	5.53438	5.35839	5.33534	5.41572	5.55986	5.58095	5.52595	5.46677	5.56579	5.57855	5.64237	5.74412	5.4692	5.52467	5.47808	5.6739	5.53052	5.19092	5.43667	5.64106	5.62347	6.24604	5.61229	5.33912	5.56325	5.37015	5.53277	5.44456	5.68358
1552656_s_at	5.8639	5.60219	5.45482	5.17659	5.33859	5.24723	5.54508	5.55654	5.29028	5.44964	5.27352	5.00144	5.65462	5.24811	5.72181	4.34999	5.3299	5.38938	5.23092	5.38993	5.19054	5.24773	5.19579	5.27124	5.48944	4.76936	4.8606	5.43664	4.67795	5.24105	4.7065	5.12872	5.49035	5.84499	4.66916	5.5074	5.33935	5.18814	5.40353	5.12474	5.71903
1552657_a_at	6.11438	6.03778	6.02437	5.92219	5.97092	6.19992	6.09688	6.03618	6.04061	6.05867	5.9641	6.09987	5.8246	5.94449	6.20883	5.63221	6.16098	5.71625	6.03029	6.17986	5.8753	6.16604	6.01727	6.04737	6.24004	5.5419	5.41332	6.14267	5.43769	6.14361	5.57965	5.70452	6.05477	5.98386	5.74094	6.05599	5.98607	5.94559	6.09586	6.26432	6.22489
1552658_a_at	6.65459	6.71471	6.7718	6.2712	6.77881	6.62838	6.57968	6.97844	6.46245	6.53921	6.11494	6.7827	6.60569	6.21598	6.47406	6.20247	5.78766	5.93896	6.66254	6.44457	6.21289	5.26668	6.28095	5.88241	5.79514	5.81151	6.2676	5.06426	5.34677	5.87201	5.60264	5.97965	5.06521	4.30864	5.76913	6.59459	6.05088	6.03894	5.85571	5.54741	4.33939
1552660_a_at	5.90559	5.83759	5.91437	5.79786	5.68275	5.64806	6.11048	5.9731	5.66741	5.8883	5.542	5.382	5.49995	5.87185	5.59385	4.82454	5.14396	5.45287	5.82761	5.69385	5.80196	5.01241	5.42272	4.75685	5.65204	4.68691	5.16095	4.93	4.68216	5.23901	4.59525	5.0607	4.80382	4.93844	4.49021	5.90505	5.58751	5.10245	5.23746	5.34753	4.92745
1552661_at	2.31437	2.49307	2.32601	2.37196	2.42305	2.37331	2.41241	2.35353	2.38663	2.35341	2.44834	2.31071	2.4693	2.51574	2.34902	2.81343	2.36259	2.5806	2.41242	2.46571	2.46011	2.30808	2.38826	2.40034	2.37511	2.54731	2.49074	2.39069	2.51991	2.3953	2.4583	2.53283	2.3876	2.38257	2.68537	2.3874	2.55353	2.43427	2.31811	2.4105	2.43362
1552662_a_at	4.67333	4.99049	4.53965	4.55287	4.62948	4.61971	4.73718	4.6734	4.4337	4.67736	4.70328	4.64945	4.50797	4.65713	4.58399	4.11153	4.58044	4.7825	4.65356	4.59863	4.61625	4.61744	4.68825	4.69988	4.93455	4.51309	4.36023	4.72865	4.49039	4.69347	4.38654	4.96239	4.77954	5.20837	4.53047	4.68107	4.94303	4.91078	4.65525	4.84142	4.81778
1552663_a_at	6.31414	6.6705	6.17882	5.99591	5.94816	6.25025	6.22497	6.56977	6.01011	6.3698	6.41322	6.11311	6.55329	6.47385	6.25907	5.39176	6.23974	6.51374	6.12312	6.2316	5.7366	6.23364	6.51805	6.17681	6.52509	5.84815	5.34508	6.27314	5.69946	6.17722	5.80938	6.07289	6.47683	5.87206	5.35462	6.37637	6.3894	6.14327	6.24202	6.27992	6.37191
1552664_at	5.27153	4.96392	5.38731	6.01503	5.57522	5.10113	5.32269	5.4419	5.40369	5.53631	6.12588	5.43426	5.31248	5.44356	5.75116	6.01092	5.23179	5.84759	5.84334	5.26468	4.92073	5.97595	6.23566	5.94183	5.15952	6.26418	5.4667	6.02431	5.49179	5.80345	5.86468	5.80222	6.10832	4.79513	4.77463	5.55966	5.92549	5.35012	5.12493	5.52828	5.24529
1552665_at	4.5833	4.64992	4.29575	4.49444	4.44736	4.49447	4.54092	4.50131	4.48977	4.35978	4.42317	4.54507	4.52075	4.40735	4.5168	4.46217	4.87849	4.24102	4.27727	4.52549	4.87169	4.70481	4.45113	4.6337	4.49779	4.35307	4.41773	4.73818	4.2632	4.3576	4.64894	4.38062	4.70128	4.90979	4.10843	4.46258	4.58238	4.4845	4.42295	4.76449	4.81217
1552666_a_at	6.05615	5.79258	6.00221	5.19593	5.76373	5.95599	5.6623	5.89904	5.41583	5.49037	5.41823	5.49159	5.60148	5.4212	6.01158	4.53149	5.0797	5.2277	5.5897	5.22555	4.56724	4.58045	5.50976	5.18471	5.27151	4.48577	5.42824	4.73778	4.59141	5.06925	4.54104	4.96362	4.64711	4.45104	4.75382	5.80986	4.99278	5.24986	5.01179	5.05168	4.57183
1552667_a_at	5.13152	5.82358	5.22821	5.35562	5.41366	5.34917	5.60347	5.47086	5.56983	5.6511	5.55487	4.97925	5.66388	4.89401	5.20001	5.54262	5.40438	5.66121	5.20211	5.52159	5.38445	5.2921	5.35378	5.27145	5.09833	5.02826	5.81465	4.82117	5.25	5.44157	5.47229	5.39827	5.11196	4.82983	5.64336	5.56021	5.41946	5.14682	5.42934	5.32631	4.92907
1552669_at	4.73514	4.77301	4.50217	4.69006	4.72039	4.6567	4.84739	4.57316	4.65296	4.56271	4.50625	4.79447	4.79017	4.73104	4.67713	4.35536	4.70042	4.86725	4.72386	4.84591	4.48146	4.75412	4.75531	4.49807	4.96922	4.37141	4.41455	4.82973	4.27955	4.58844	4.43764	5.00397	4.80438	4.80599	4.64464	4.4614	4.93116	4.77096	4.82818	4.79399	4.82296
1552670_a_at	4.3228	4.32299	4.39963	4.2248	4.24375	4.37068	4.3602	4.33058	4.35224	4.49884	4.39882	4.19339	4.2504	4.44618	4.43499	4.30288	4.45621	4.42487	4.33176	4.44613	4.08403	4.59966	4.60049	4.22108	4.38496	4.22292	4.16878	4.58092	4.18294	4.2064	4.20649	4.56561	4.50381	5.05618	4.69418	4.31243	4.29349	4.38886	4.15344	4.42999	4.30776
1552671_a_at	4.33885	4.26703	4.36802	4.07021	4.05675	4.21167	4.21648	4.19479	3.98106	4.09644	4.01044	4.19881	4.09381	3.97174	4.40771	3.90298	4.06752	4.40807	4.09728	4.24583	4.29386	3.98791	3.95832	3.83797	4.12301	3.89103	3.93528	3.99119	3.83174	4.09964	4.04363	4.62591	3.96358	4.60456	3.79465	4.11256	4.05505	3.74237	4.11191	4.20871	4.09005
1552672_a_at	5.15983	5.28062	4.95289	5.11979	5.01165	5.19051	5.52909	5.16483	5.1278	5.27969	5.09889	4.96679	5.27013	5.27166	5.23331	4.67373	5.16105	5.05722	5.21816	5.16154	4.92586	5.05565	4.95017	5.1315	5.12635	4.6996	4.83369	5.07204	4.74777	4.94475	4.812	4.99227	5.01472	5.38652	4.76896	5.0956	5.37967	5.0798	5.16337	5.21376	5.37792
1552673_at	3.38249	3.69639	3.50196	3.79865	3.57455	3.58875	3.67528	3.42844	3.42341	3.53855	3.53575	3.61083	3.56	3.7616	3.7261	3.37839	3.56103	3.9656	3.42775	3.71933	3.45494	3.71131	3.75707	3.54761	3.4508	3.22682	3.31249	3.56934	3.31605	3.51803	3.30618	4.00574	3.70651	3.78193	3.41947	3.56806	3.77056	3.64579	3.61862	3.465	4.04628
1552674_at	4.37754	4.451	4.29589	4.25296	4.2528	4.35541	4.46175	4.36402	4.35784	4.24128	4.28044	4.33905	4.45506	4.30955	4.29379	4.08384	4.38116	4.45088	4.27008	4.23793	4.46621	4.35866	4.3792	4.33845	4.36261	4.13481	4.33184	4.35027	4.23067	4.33649	4.33295	4.59912	4.4032	4.49896	4.26279	4.32151	4.50162	4.35587	4.32348	4.56911	4.56052
1552675_at	2.81577	2.69684	2.73481	2.62889	2.72531	2.73002	2.65481	2.70518	2.69152	2.76781	2.66927	2.68317	2.60667	2.80806	2.8772	2.68045	2.72001	2.92622	2.90868	2.80094	2.81915	2.72565	2.67735	2.71835	2.70545	2.809	2.82308	2.76845	2.64233	2.70425	2.69398	2.98165	2.71025	2.80855	2.77726	2.83103	2.62626	2.77018	2.73183	2.76799	2.85406
1552676_at	6.00484	5.9335	5.54062	5.63178	5.66032	5.87762	5.68075	5.78325	5.6028	5.60378	5.48148	5.5672	5.6509	5.73754	5.69404	5.12958	5.88765	5.78837	5.64981	5.59415	5.80254	5.81396	5.79721	5.74132	5.9579	4.94753	5.3816	6.09189	5.30228	5.62003	5.56354	6.15443	5.87886	6.31384	4.60726	5.65909	5.72274	5.40864	5.49693	5.73595	6.13335
1552677_a_at	5.06861	5.09671	5.00862	4.96943	5.15094	5.15426	5.03306	5.06942	4.90442	5.06659	5.15687	5.09977	4.83519	4.80676	5.15241	4.18947	4.84462	5.13987	5.01064	4.78295	4.59158	5.07839	5.06063	5.09134	4.93257	4.59996	4.75737	4.82082	4.79195	5.02777	4.59918	5.26582	4.98259	5.02894	4.67423	5.31696	5.11668	5.03162	5.01973	4.79638	5.22565
1552678_a_at	4.96279	4.88167	4.84337	4.49577	5.06126	4.87592	4.83025	4.78288	4.90564	4.99876	5.21663	4.7627	4.85943	4.92806	4.79996	4.62163	4.85945	5.68474	4.883	4.78678	4.69669	5.10981	5.23578	4.96553	5.19047	4.51133	5.04908	4.82165	4.31477	4.95579	4.78815	5.05379	4.86935	5.38251	4.42231	5.12064	4.85358	4.79629	4.78663	4.85143	5.05514
1552680_a_at	3.58203	3.65243	3.49722	3.51211	3.58575	3.56548	3.60139	3.65377	3.65544	3.49514	3.48288	3.48675	3.86318	3.6292	3.7232	3.45865	3.72341	3.79871	3.82674	3.79745	3.58886	3.47973	3.87221	3.58596	3.76506	3.29733	3.37114	3.67924	3.40273	3.44753	3.42792	3.74307	3.68712	4.13095	3.79376	3.65344	3.54634	3.60129	3.66841	3.69388	3.95678
1552682_a_at	4.07217	4.15384	3.85411	3.84556	4.01872	4.09958	3.99406	4.31085	4.11938	4.07434	4.0063	4.1656	4.15303	4.02588	4.3099	3.83325	4.21547	4.30016	3.90655	4.04335	3.75948	4.14798	3.77868	4.09148	4.02385	3.7046	3.89378	4.2408	3.72893	4.17407	3.82229	4.4464	4.26382	4.14367	3.83862	4.1337	4.05731	4.01816	4.25714	4.07876	4.27458
1552684_a_at	4.15521	3.94032	3.76461	4.02442	3.7292	4.14527	3.88788	3.79324	3.87404	3.89529	4.11782	3.89392	3.6991	3.86658	3.71431	3.84359	3.75556	3.63963	3.7709	3.73169	4.00759	3.91488	4.00611	3.83367	3.883	3.73888	3.83822	3.77178	3.90284	3.73667	3.65937	3.66318	4.06054	3.88197	3.55704	3.87667	3.76714	3.91221	3.79233	4.04181	3.77552
1552685_a_at	4.43828	4.27507	4.38155	4.18025	4.24434	4.36568	4.44513	4.05027	4.21205	4.25795	4.36147	4.20485	4.24511	4.24362	4.27023	3.49245	4.44451	4.06671	4.11796	4.2256	4.30557	4.35988	4.25992	4.07007	4.20672	3.76903	3.96845	4.00676	3.5131	4.17107	3.86251	4.60122	4.21616	4.69446	3.7008	4.17364	4.37133	4.35759	4.14791	4.32002	4.16087
1552686_at	4.77446	4.83897	4.66259	4.83622	4.61362	4.7403	4.614	4.6011	4.72882	4.43253	4.65129	4.75142	4.5706	4.66628	4.51216	4.04853	5.07297	4.70208	4.70887	4.86184	4.49217	5.0585	4.57996	4.76541	4.8745	4.05671	3.92652	5.20974	4.06436	4.71326	4.24363	5.07491	5.15185	4.91655	4.19675	4.58931	4.73943	4.5699	4.82398	4.85389	5.63271
1552687_a_at	4.37604	4.2687	4.22491	4.29147	4.22952	4.3505	4.46516	4.37143	4.40145	4.36087	4.02799	4.39647	4.38171	4.29537	4.23603	3.80246	4.18607	4.49622	4.07438	4.15126	4.11986	4.32702	4.33028	4.09388	4.51606	3.78202	3.85731	4.25462	3.9877	4.15098	3.99093	4.19014	4.30805	4.39968	3.91608	4.37755	4.21276	4.52408	4.41299	4.26597	4.13263
1552689_at	7.65569	7.70015	7.65641	7.54863	7.43512	7.55801	7.7201	7.71754	7.95606	7.8124	7.26139	8.0932	8.04259	7.42265	7.97324	8.19177	7.69986	7.36557	7.87553	7.8441	7.70563	7.82149	7.30287	8.11041	7.35952	8.62357	8.02382	7.73585	8.25463	7.96365	8.35543	7.59628	7.74111	6.76588	8.17208	7.93926	7.52941	7.42191	7.61682	7.746	7.61743
1552690_a_at	4.3907	4.52182	4.30252	4.32981	4.39171	4.35291	4.5206	4.35655	4.41845	4.45283	4.44451	4.53891	4.41136	4.36388	4.48031	4.20843	4.37481	4.25689	4.30366	4.25076	4.63456	4.58288	4.52107	4.2287	4.4935	4.27977	4.00631	4.79631	4.31396	4.28718	4.28962	4.33875	4.44984	4.78719	4.07588	4.48047	4.6152	4.4991	4.5094	4.49535	4.75575
1552691_at	2.67349	2.6542	2.66156	2.64465	2.78972	2.5929	2.77262	2.80077	2.64625	2.60084	2.97246	2.64913	2.67784	2.71634	2.69342	2.69251	2.58897	2.94806	2.6211	2.68177	2.76417	2.77451	2.72162	2.62467	2.67395	2.70839	2.67955	2.69083	2.64334	2.64936	2.68632	2.83496	2.75861	2.82817	3.13162	2.73148	2.78811	2.77229	2.64837	2.69699	2.8521
1552693_at	2.92777	2.92259	3.08055	2.83053	3.07976	2.84248	3.02114	2.99723	3.00026	3.09555	2.84601	2.97337	2.86757	2.88883	2.86331	3.19085	3.16619	3.26867	2.84355	3.36111	3.14976	3.03658	2.90896	3.15353	2.92798	3.15891	3.02593	2.97948	3.02108	2.88061	3.08185	3.14342	2.9883	2.90813	3.07003	2.81263	2.97677	3.05231	3.08967	3.08486	2.99047
1552694_at	4.22678	3.7642	3.94411	3.35437	3.73447	4.15547	3.73115	3.69954	3.15277	3.41007	3.41803	3.463	3.55537	3.33614	3.95417	3.45742	3.31943	3.59978	3.529	3.26615	3.63304	3.04817	3.35307	3.46524	3.47004	3.39064	3.47951	3.30174	3.32786	3.25631	3.25872	3.38458	3.22078	2.89394	3.24328	3.61545	2.92691	3.13625	3.11841	3.24328	2.77419
1552695_a_at	6.53614	6.03866	6.09566	4.71794	5.47021	6.0911	5.78778	5.88761	4.87013	5.30101	5.62376	5.30105	5.61512	5.30345	6.10907	4.66415	5.20679	5.20433	5.36218	5.16282	4.58221	4.93711	5.448	6.14185	5.55981	4.90874	5.40082	5.3043	5.00743	5.12385	5.12869	4.31759	5.38591	4.13588	4.69933	5.63508	4.52942	4.72156	4.94438	4.82096	5.12441
1552696_at	4.0445	3.92348	4.13201	3.87323	3.78465	3.91801	4.25088	3.93519	3.64558	3.78448	3.57426	4.10249	3.65631	3.61441	4.18513	3.36213	3.51981	3.39235	3.68593	3.92252	3.74319	3.61889	3.82915	3.53477	3.75193	4.08763	3.75326	3.38488	3.64415	3.87495	3.36099	3.50507	3.42565	3.33343	3.34769	3.94913	3.80385	3.46489	3.54908	3.41867	3.45909
1552698_at	5.28181	5.25844	5.00377	5.12492	5.12218	5.27758	5.48221	5.37759	5.35419	5.16892	5.04604	5.28462	5.34528	5.34823	5.35903	4.83121	5.59584	5.16646	5.10251	5.5407	5.1231	5.57464	5.23607	5.44721	5.32921	4.76328	4.85333	5.65881	5.18267	5.41302	5.27707	5.37709	5.77626	5.48173	4.61294	5.26724	5.33406	5.02245	5.07371	5.33706	5.80993
1552701_a_at	3.36196	3.25545	3.15687	3.25176	3.24021	3.56517	3.26849	3.05874	3.11634	3.33771	4.22381	3.1902	3.17782	3.8019	3.24087	3.49129	3.26538	4.73608	3.15292	3.21573	3.22032	4.0372	3.53645	3.34451	3.25905	3.07997	3.49022	3.68386	4.74895	3.07508	3.54962	3.25054	3.84003	4.5737	3.81702	2.99195	3.35421	2.98682	3.37766	3.26917	4.05365
1552703_s_at	3.87279	3.81326	3.75893	3.92027	4.12943	3.96562	3.54839	3.63526	3.94331	3.79553	4.48181	3.5663	3.61417	3.97731	4.04195	4.00326	3.66612	4.29812	3.57677	3.49664	3.69055	4.16658	4.18905	3.90241	3.72352	4.00069	4.22811	3.66914	5.28041	3.52429	4.1554	3.98721	4.13095	4.34341	5.2461	3.6603	3.73233	3.58179	3.78058	3.67832	3.99585
1552705_at	3.66017	3.74112	4.05029	3.24625	3.30377	3.66624	3.41245	3.43805	3.79376	3.82292	3.95216	3.64068	4.0075	3.93438	3.76394	3.50171	3.66917	4.24376	4.0129	3.75474	3.18796	3.35295	3.46262	3.5026	3.39737	3.69297	3.72523	3.53967	3.92339	3.58029	3.81607	3.56032	3.63391	3.04113	3.15598	3.64317	3.63327	3.35499	3.25075	3.31417	3.17441
1552708_a_at	3.71297	3.75919	3.78607	3.46564	3.53825	3.73402	4.10021	3.57951	3.45111	3.67144	3.54327	3.68348	3.53712	3.66517	3.52017	3.46226	3.62869	3.36047	3.52109	3.99665	3.71981	3.48024	3.55443	3.82384	3.56345	3.48817	3.68531	3.62112	3.74076	3.53522	3.54338	3.35006	3.71187	3.71764	3.48693	3.69536	3.52566	3.69722	3.60579	3.54255	3.54778
1552711_a_at	5.40506	5.6494	5.94183	5.76471	5.89427	5.36874	5.42193	5.5747	5.5087	5.68533	5.68492	5.63659	5.39818	5.36906	5.44797	6.15721	5.45748	5.41187	5.56315	5.61217	5.65219	5.40538	5.71831	5.3232	5.53135	5.96934	5.98004	5.37467	5.63711	5.65995	5.52295	5.7844	5.5538	4.65531	5.64809	5.59355	5.63838	5.75086	5.59862	5.40996	5.35207
1552712_a_at	7.6288	7.0907	6.73903	5.97436	7.40863	6.68348	7.34849	7.12262	6.71588	7.15434	6.95229	6.69167	7.10202	7.27559	8.39022	7.59499	6.64572	6.58169	7.15326	6.79205	7.03376	7.41859	7.59548	7.61957	8.09823	7.09927	7.37091	7.10853	7.1222	7.80116	7.89494	6.12968	7.39707	5.51198	6.16075	7.8791	6.46871	6.91908	6.74395	6.48399	6.67702
1552713_a_at	4.65013	5.01899	4.51796	4.56981	4.65076	4.73632	4.95276	4.76871	4.6682	4.72118	4.71054	4.71641	4.90661	4.8277	4.92006	4.55573	4.82572	5.02871	4.70461	4.87445	4.52077	4.87256	4.90547	4.72853	5.04526	4.38281	4.47176	4.90397	4.49768	4.84316	4.43581	5.08501	4.86362	5.02597	4.59175	4.88547	4.88852	4.88914	4.63394	4.78343	5.21392
1552714_at	7.53547	7.52105	7.4653	6.43665	7.12978	7.34692	7.61311	7.26256	7.05553	7.04844	7.25063	6.35966	7.08584	7.34392	7.91623	6.66904	5.86173	6.18485	7.0258	6.71566	6.8376	5.18296	7.44107	6.59624	8.06601	6.59934	7.96608	5.87039	6.36545	6.58173	6.77655	4.67785	5.94853	4.34637	4.90372	7.60337	6.10711	7.37527	6.53137	7.36585	4.5033
1552715_a_at	5.81789	6.07827	5.21162	3.62647	6.06196	4.5422	5.68908	6.71742	5.97661	5.60651	5.18549	5.58938	5.46934	4.36907	5.49475	4.78939	3.91304	3.49961	5.79734	6.01184	5.68581	4.20253	5.88507	4.90507	5.31702	4.12843	5.67144	4.15161	3.95724	5.091	4.47959	4.67149	4.00403	4.28927	3.18877	6.28967	4.74459	4.89473	4.76435	4.28624	4.06694
1552716_at	3.70996	3.82082	3.62584	3.75806	3.77263	3.76283	3.78363	3.87761	3.60324	3.72597	3.77937	3.70482	3.77936	3.74113	3.71658	3.95903	3.87464	3.80834	3.85853	4.03674	3.835	3.7256	3.95603	3.75894	3.64514	3.91601	3.92469	3.74575	3.86127	3.81406	3.95648	3.83359	3.81542	3.70696	3.82627	3.97276	3.90762	3.6713	3.76305	3.8087	3.74274
1552717_s_at	5.53959	5.34607	5.82629	5.51276	5.83886	5.61147	5.49934	5.66835	5.41435	5.30172	5.51321	5.67258	5.57135	5.70032	5.58614	5.45277	5.15238	5.44861	5.69347	5.36362	5.45576	5.16007	5.75021	5.09433	5.51295	4.94533	5.17788	4.97762	5.02128	5.28637	5.0629	5.31062	5.0442	5.14541	4.74111	5.66839	5.28885	5.52781	5.08419	5.09527	4.74406
1552718_at	4.71988	4.98105	4.65683	4.86388	4.67138	4.88823	4.93813	4.77911	4.76909	4.80308	4.89511	4.92413	4.86072	4.93456	4.8153	4.07068	4.93561	5.05866	4.84713	4.80534	4.44175	5.04765	5.02441	4.63471	5.04293	4.59696	3.96376	4.96806	4.57392	4.84753	4.45697	5.14535	5.29351	4.8767	4.3214	4.8126	4.87034	5.10998	4.93158	4.85326	5.15632
1552719_at	4.14597	4.47972	4.2146	4.41044	4.36757	4.3259	4.45155	4.27052	4.25058	4.18501	4.22793	4.36637	4.58789	4.3014	4.24979	4.39092	4.57116	4.64005	4.22765	4.27878	4.03882	4.22953	4.45587	4.45053	4.49043	4.27946	4.0566	4.17496	4.7268	4.45672	4.48716	4.21066	4.3488	4.35884	4.78624	4.42977	4.16287	4.65162	4.21352	4.13255	4.28987
1552721_a_at	5.62124	5.50985	6.18793	7.0242	6.63327	5.6224	5.86327	5.99199	5.40612	6.00221	6.60533	7.51	5.98379	5.90885	6.11393	6.57489	5.89822	4.95341	6.21444	5.92985	7.43388	6.96442	7.55039	7.37989	6.63407	7.94397	6.55655	6.51099	7.94149	6.26268	7.14515	6.86674	6.18112	5.05872	8.30601	6.0851	6.98833	5.58455	6.75259	5.26827	6.55552
1552722_at	6.86035	6.03369	6.57773	6.82963	6.22399	6.69285	6.50183	5.69891	5.72868	5.60668	4.68187	5.25232	5.85339	6.17026	6.64359	4.85947	4.69708	4.94848	6.31952	5.21383	5.0361	3.74502	5.31015	3.81993	4.85058	3.30841	4.56504	3.73787	3.41356	4.00037	3.5415	4.23654	3.83814	3.24906	3.284	5.04542	4.1954	4.05448	4.08985	3.98219	3.61286
1552724_at	5.14989	4.84475	5.03496	5.1893	4.82005	4.96716	5.048	5.11112	4.91485	4.93729	5.09227	5.39865	5.12956	5.21039	4.98409	5.18061	5.03805	5.15375	5.2425	5.0593	5.18711	5.25174	5.433	5.13439	5.49546	5.12272	5.16163	5.21772	4.80949	5.11809	5.07365	5.4345	5.08979	5.22724	5.16064	5.14206	5.02691	5.15616	5.18016	5.21069	5.01217
1552725_s_at	4.30515	4.06497	4.10562	4.08016	4.05071	4.29223	3.99527	4.42694	4.16117	4.13122	4.19043	4.01993	4.14914	4.02392	4.15216	3.92641	4.15515	4.00173	4.25754	3.95779	4.49878	4.10215	4.15804	4.22283	4.33213	4.08215	4.19742	4.16444	3.78821	4.1349	3.92101	3.81316	4.16766	4.2872	4.08605	4.21559	3.96952	4.10308	4.08534	4.22677	4.17994
1552726_at	4.98279	4.87224	5.06218	4.77368	4.88498	5.01832	4.96599	4.95959	5.00365	4.92556	4.95994	5.04488	5.10784	4.98417	4.98386	4.57109	4.93517	4.99664	4.9456	4.85721	4.67125	5.05213	4.87176	4.94435	4.93827	4.8103	4.65825	4.98326	4.69647	5.16302	4.55195	5.19296	4.88007	5.11226	4.61518	5.0701	4.93951	4.95629	4.81782	4.91871	5.05536
1552727_s_at	4.28936	4.5536	4.33914	3.94794	4.04664	4.28896	4.22262	4.15742	4.07981	4.21828	4.27133	4.24994	4.62921	4.1355	4.0555	4.10925	4.32344	4.44424	4.05291	4.23177	4.17927	4.35159	4.0617	4.0408	4.09936	4.35872	3.82537	4.23023	4.4359	4.36063	4.17745	4.18886	4.15333	4.29831	3.92694	4.23033	4.28268	4.20443	4.3637	4.22102	4.04657
1552729_at	5.07257	5.3351	5.13803	5.23847	5.24089	5.29459	5.56836	5.26827	5.29657	5.22026	5.13705	5.08219	5.32515	5.4576	5.29811	5.00007	5.55176	5.13015	5.23902	5.20666	5.03361	5.25795	5.02273	5.40919	5.44411	5.28141	5.50978	5.32482	5.28288	5.32356	5.2136	5.21651	5.37208	5.35198	4.95691	5.33295	5.31048	5.37424	5.47747	5.13493	5.37097
1552730_at	4.40678	4.32327	4.24383	4.17535	4.40469	4.24613	4.44547	4.24691	4.17169	4.25604	4.24239	4.25623	4.41159	4.32421	4.22185	4.54548	4.46534	4.03889	4.37083	4.50657	4.54181	4.24693	4.3151	4.28415	4.43985	4.3258	4.39605	4.52992	4.26835	4.29355	4.47227	4.32743	4.43536	4.65178	4.692	4.44726	4.05254	4.09179	4.24272	4.36314	4.35787
1552731_at	3.78958	3.7794	3.77619	3.51355	3.51323	3.6569	3.6798	3.72605	3.71052	3.79245	3.67909	3.6152	3.56386	3.61729	3.48001	3.82165	3.75123	4.00788	3.64798	3.68119	3.71393	3.68895	3.6398	3.59598	3.80055	3.53971	3.39396	3.70319	3.53474	3.62929	3.62681	3.8167	3.63906	3.88804	3.42443	3.73283	3.64955	3.515	3.70931	3.82077	3.72334
1552732_at	3.33157	3.11368	3.12696	3.18922	3.18538	3.25852	3.16747	3.24623	3.23505	3.24584	3.27721	3.20631	3.19109	3.18333	3.39739	3.07953	3.18436	3.27328	3.43276	3.32153	3.0115	3.16779	3.27909	3.04997	3.08702	3.0129	2.98082	3.13968	2.94102	3.42976	2.9028	3.57936	3.3124	3.11115	2.96461	3.30037	3.07697	2.94652	3.21564	3.20054	3.3594
1552733_at	4.99164	5.13349	5.32525	5.44512	5.09999	5.27375	5.11417	5.24535	5.16737	5.18003	5.07058	5.21359	5.3768	5.46808	4.90877	5.73869	5.23771	5.44129	5.66438	5.26917	5.29617	5.52853	5.7304	5.0079	5.29166	6.09109	4.93373	5.86782	5.69031	5.64963	5.24617	5.87056	5.59013	5.15163	5.28151	5.73995	5.47391	5.77115	5.24957	5.34102	5.0493
1552734_at	3.09712	3.26684	3.06617	3.33088	3.18015	3.12724	3.16485	3.32979	3.2843	3.12816	3.17985	3.28361	3.03194	3.15569	3.27077	3.47056	3.21553	3.24911	3.17846	3.12762	3.06618	3.10006	3.17523	2.94657	3.22391	2.89625	3.62836	3.10988	3.13154	3.35467	3.06265	3.31449	3.22949	3.11646	3.51424	3.41699	3.18119	3.31785	3.00032	3.29428	3.37258
1552735_at	4.46733	4.39705	4.38375	4.32782	4.42916	4.50913	4.58256	4.30757	4.45521	4.4295	4.21558	4.4838	4.47121	4.46644	4.46365	4.43003	4.61817	4.46754	4.45363	4.4602	4.43891	4.47402	4.68913	4.50506	4.38809	4.47466	4.45775	4.40605	4.51744	4.48872	4.53274	4.56579	4.47679	4.37326	4.44412	4.35755	4.3536	4.49833	4.41373	4.50662	4.59115
1552736_a_at	5.48043	5.53928	5.84864	4.79881	5.50325	5.40753	5.55169	5.60622	5.4052	5.259	5.30698	5.56338	5.45484	5.20963	5.47176	5.26406	4.92523	5.23152	5.54155	5.5729	4.6005	5.03454	5.43456	5.4172	5.56859	4.83627	5.65288	4.80391	5.20753	5.34526	5.08064	4.59571	4.75685	4.53287	4.46548	5.33402	5.34253	5.07705	5.02518	4.93429	4.92122
1552737_s_at	3.82524	4.55823	4.26909	4.19275	4.15962	3.95986	4.07471	4.34091	4.16306	4.35712	4.48648	4.05601	4.04774	4.17876	4.13438	3.7276	4.34027	4.1559	4.19981	4.45376	4.05366	4.07836	4.17228	4.05969	4.12306	4.18278	4.53818	3.81054	4.24479	4.18156	4.11461	4.21993	3.97636	3.81064	4.1771	4.15422	4.57095	3.65719	3.90725	3.79367	4.329
1552738_a_at	4.32083	4.31828	4.10511	4.19917	4.23252	4.13464	4.4009	4.47264	4.14139	4.12579	4.54254	4.07811	4.27058	4.26932	4.16165	4.11602	4.2609	4.41135	4.16974	4.33715	4.00481	4.33782	4.44312	4.27165	4.41479	4.01946	3.64238	4.30708	4.09844	4.24281	3.99804	4.32418	4.36496	4.4662	3.68977	4.22695	4.41081	4.23195	4.24937	4.20342	4.29594
1552739_s_at	4.34779	4.46462	4.508	4.59689	4.51179	4.32643	4.7495	4.26453	4.61102	4.51224	4.334	4.52736	4.78607	4.47419	4.49033	4.29182	4.58567	4.79013	4.4336	4.61392	4.46429	4.58531	4.50903	4.50556	4.26865	4.31738	3.9564	4.72243	4.50908	4.44015	4.2774	4.51776	4.74626	4.68064	4.50513	4.5456	4.70102	4.50736	4.6516	4.45046	4.77325
1552740_at	3.19416	3.33968	3.04856	3.12256	3.29103	3.06056	3.16553	3.19371	3.22155	3.22011	3.17762	3.1503	3.24982	3.33582	3.34102	3.50014	3.28269	3.04495	3.26829	3.48567	3.33932	3.14042	3.10547	3.32814	3.13006	3.33975	3.61333	3.06332	3.14658	3.23255	3.19637	3.26162	3.188	2.96479	3.34567	3.35625	3.15888	3.10707	3.19671	3.32958	3.14428
1552742_at	3.82068	3.94487	3.90779	3.91474	3.95393	3.77752	3.91223	4.0984	3.88514	4.11291	3.7378	4.6354	4.33937	3.76509	4.23308	4.39228	3.87613	3.95097	3.99839	4.04869	3.78126	4.56838	4.49481	4.32336	3.93022	4.59049	3.88677	4.63429	4.38179	4.24413	4.11821	4.33231	4.02058	3.91107	5.63876	4.53494	4.45449	4.47094	4.18108	3.81264	3.91012
1552743_at	5.20393	5.3096	4.90695	4.93104	5.07912	5.25065	5.21546	5.11653	5.03127	5.1072	5.04417	4.85841	5.05667	5.24702	5.07399	4.526	5.16711	5.08743	5.02025	4.99149	4.86055	5.18025	5.21228	5.05741	5.20384	4.80135	4.65331	5.10676	4.93694	5.16555	4.9528	5.2534	5.25675	5.01507	4.89568	5.03355	5.11074	4.98914	5.17429	5.01189	5.16669
1552745_at	3.94242	3.9044	3.95122	3.97065	3.64859	3.72655	4.15829	3.63032	4.06298	4.12646	3.87699	3.79559	3.80238	3.91339	3.64614	3.62523	3.81679	3.7206	3.68357	3.61642	3.84763	3.93802	3.77557	3.80752	3.67705	3.33396	3.44093	3.90166	3.51036	3.85467	3.40405	3.63553	3.81645	3.86713	3.79325	3.88131	3.88112	3.8136	3.67286	3.45648	4.20409
1552747_a_at	3.09733	3.06191	3.01725	3.06864	3.1002	3.12915	3.06944	3.08324	3.04265	2.9976	3.04192	3.14315	3.06196	3.12311	3.18219	3.14301	3.10754	3.13981	2.96444	3.02919	3.15921	3.09125	3.03664	2.88343	3.10405	3.07814	2.96293	3.0306	3.00217	3.1279	2.83236	3.58738	3.03318	3.16073	3.00461	3.09911	3.09449	3.14116	3.05514	3.1525	3.0789
1552749_a_at	7.04581	6.89911	6.67783	6.69632	6.75039	6.94369	7.00314	6.95286	6.76051	6.6463	6.62917	6.93635	7.01323	6.95392	7.02585	6.2813	7.00251	6.86256	6.82653	6.81129	6.40741	7.05752	6.71678	7.00389	6.97271	6.41879	6.34578	7.12185	6.52108	6.8678	6.63809	6.78661	7.1492	7.46437	6.34741	6.85941	6.86915	6.84438	7.06408	7.00341	7.71598
1552750_at	4.64586	4.66537	4.50837	4.76477	4.62631	4.67772	4.58388	4.77828	4.70382	4.71848	4.57895	4.54715	4.47537	4.77979	4.59738	4.18078	4.88512	4.74504	4.50964	4.65683	4.68462	4.52625	4.45086	4.64791	4.60586	4.43089	4.28828	4.53552	4.28415	4.54612	4.50381	4.5751	4.57252	4.94943	4.03952	4.45185	4.67823	4.43152	4.62679	4.69695	4.80662
1552751_a_at	5.45449	5.28227	5.38949	5.32026	5.15525	5.42126	5.39197	5.24571	5.35453	5.09942	5.24233	5.22451	5.10166	5.22171	5.27373	4.89255	5.15686	5.27194	5.26475	5.25139	5.37644	5.35971	5.22155	5.05927	5.34376	5.06017	5.12755	5.1514	5.29803	5.21939	5.22266	5.23196	5.07902	5.44156	5.00487	5.19216	5.2042	5.26107	5.17306	5.39107	5.5281
1552752_a_at	6.97221	6.87663	7.34375	6.81041	7.18277	6.85719	7.08048	7.44646	6.74593	7.03876	6.97282	7.08325	6.72134	6.79343	7.05822	6.1713	6.10213	5.96846	7.07661	6.85045	6.55825	6.14508	7.104	6.27908	7.24655	6.67577	6.50278	6.17972	6.18186	6.73992	5.68273	6.02406	5.97813	4.9798	5.47148	6.98038	6.37693	6.96262	6.74754	6.18214	5.23916
1552754_a_at	8.41295	8.25557	8.66732	8.15833	8.47106	8.11348	8.32952	8.56099	8.24637	8.19387	8.24689	8.21226	8.16753	8.14082	8.19861	7.79614	7.69931	7.38828	8.25312	8.03204	7.91338	7.34234	8.37559	7.66102	8.3539	8.03194	8.10151	7.30078	7.56058	7.90457	7.15636	7.55846	7.18605	5.38135	6.30132	8.27247	7.62029	8.26189	7.78666	7.4945	6.25083
1552755_at	4.09319	3.94868	3.80186	3.90364	3.89164	3.71981	4.30938	3.7527	4.03998	3.99814	4.04017	3.96478	4.00887	4.02755	4.01155	3.65808	4.10287	3.97412	3.8929	4.02494	4.08437	3.98233	4.11097	3.99178	3.9134	3.71929	3.50794	3.97648	3.76054	3.95504	3.79199	4.1099	4.04437	4.18868	3.55951	3.86144	4.14263	3.93475	4.07954	4.00117	4.24478
1552757_s_at	3.69821	3.64703	3.29644	3.17248	3.35957	3.26761	3.70553	3.31298	3.3616	3.529	3.49551	3.48191	3.51901	3.54366	3.46601	2.98467	3.61049	3.45302	3.578	3.53442	3.41267	3.72879	3.59249	3.54238	3.48954	3.18014	3.0033	3.63002	3.12079	3.35257	3.47491	3.62802	3.46992	3.89662	3.42116	3.20269	3.57716	3.70685	3.2752	3.51757	3.58564
1552758_at	4.92907	4.80908	4.84447	4.6524	4.94594	4.99174	4.81356	5.02722	4.82779	4.80288	4.71876	4.8286	4.94537	4.80011	5.0416	4.36263	4.63423	4.6968	4.5791	4.85226	4.52852	4.66861	4.72348	4.77986	4.97746	4.50259	4.39	4.71547	4.54095	4.88959	4.69856	4.79152	4.602	4.75014	4.55983	4.76764	4.82654	4.61451	4.75018	4.76287	4.51303
1552760_at	4.42338	4.00268	4.61404	3.53774	4.57317	4.69494	4.34739	4.15533	3.66487	4.18865	4.05694	3.72621	4.00999	4.05763	4.61685	3.98207	3.62832	3.61265	3.94347	4.00955	3.73925	3.24068	3.5904	3.24507	3.80971	3.33049	3.87772	3.3383	3.58939	3.47966	3.61775	3.27758	3.39188	3.42959	3.42818	4.0775	3.47132	3.41281	3.65105	3.35953	3.10291
1552761_at	6.20949	5.95619	6.27297	6.35247	6.10521	6.15256	6.08713	6.0949	6.17698	6.08197	5.91762	6.00372	5.90405	6.05233	6.02241	5.85075	6.20227	5.90466	6.0274	5.93794	5.95779	6.13636	6.03372	5.87985	6.08012	5.82215	5.50188	6.02879	5.58061	6.27122	5.91456	6.36237	6.11258	6.15048	5.56166	5.9149	6.10466	5.92033	6.0692	6.12577	6.11422
1552763_at	2.88458	2.69093	2.92426	2.86661	2.83672	2.72149	2.95827	2.74181	2.83368	2.77845	2.79212	2.84474	2.84884	2.93561	2.77112	3.15435	2.79933	2.79209	2.85476	2.81223	2.86791	2.7739	2.69463	2.83818	2.73948	2.81385	2.77748	2.77408	2.655	2.71177	2.77609	2.64475	2.79919	2.74032	3.15353	2.73335	2.82674	2.95743	2.79802	2.80342	2.94006
1552765_x_at	3.03203	2.93876	3.16026	3.16829	3.20869	3.21435	3.34121	3.39462	3.11688	3.05788	3.19158	3.16456	3.19255	3.0462	3.07912	2.95505	3.18681	3.21605	3.11332	3.27621	2.98761	3.15817	3.19959	3.14434	3.21291	3.14666	3.06923	3.08931	3.1121	3.14871	3.06525	3.20567	3.22416	3.02576	2.9664	3.35731	3.17471	3.22878	3.13168	3.105	3.0785
1552766_at	4.17209	3.86058	4.30922	3.43449	3.79374	3.89246	4.10758	3.95144	4.22693	3.98864	3.51158	3.61216	3.39952	3.96054	4.06363	3.3141	3.33958	3.21809	3.73341	3.99846	3.57335	3.32107	3.23543	2.86525	3.65141	3.10078	3.61812	3.02215	3.17408	3.17388	3.06437	3.96488	3.09968	2.90062	3.29232	3.55958	3.42601	3.24273	3.2937	3.05579	3.2062
1552767_a_at	6.51282	5.99642	6.68751	5.75206	5.88236	6.65454	6.27755	6.13614	6.60692	6.34793	5.7726	5.94753	6.35581	6.16968	6.15288	5.93116	6.10913	5.10721	6.0216	6.1837	5.43527	5.78187	5.60888	5.48114	6.2874	5.8007	5.88638	5.29293	6.32509	6.16865	6.52095	5.45907	5.70478	3.87479	6.76868	6.00052	5.64404	5.77993	5.25628	5.7791	4.35919
1552768_at	5.71347	5.61083	5.46993	5.83512	5.31267	5.64093	5.3978	5.65315	5.68434	5.54298	5.4913	5.57898	5.64196	5.50111	5.7006	5.16762	5.36941	5.41845	5.64534	5.48835	5.50891	5.19028	5.12274	5.25664	5.13638	5.18951	5.25238	5.27144	4.9677	5.67226	5.46755	5.52534	5.25996	5.46713	5.36435	5.66164	5.22479	5.62268	5.67757	5.93596	5.87113
1552769_at	4.25053	4.31067	4.36427	4.43178	4.1258	4.3228	4.36234	4.31982	4.24806	4.30939	4.52006	4.52187	4.29828	4.53686	4.31447	3.94748	4.52347	4.46235	4.2932	4.14035	4.38237	4.42129	4.4784	4.4798	4.39797	4.48417	4.39139	4.41607	4.14102	4.21501	4.26681	4.92601	4.49621	4.59954	4.30824	4.24329	4.58113	4.49257	4.56113	4.26345	4.56047
1552770_s_at	3.91318	4.13372	3.88904	4.09922	4.05304	4.18282	4.22221	4.02453	3.90158	4.09252	4.01086	4.24957	4.10739	3.99259	4.28465	4.07324	4.28307	4.15975	4.05931	4.19107	3.84133	4.17017	4.19628	4.26495	4.25881	3.76796	3.89348	4.20614	3.9556	4.25482	3.98468	4.13505	4.24824	3.90252	4.30143	4.23889	4.17974	4.26314	4.33124	3.95352	4.14037
1552771_a_at	3.34379	3.17848	3.10221	3.36205	3.29692	3.25795	3.25484	3.28661	3.29423	3.25993	3.04178	3.35158	3.18752	3.18827	3.20143	3.34684	3.24213	3.27933	3.25652	3.10514	3.65783	3.23954	3.28886	3.41581	3.20837	3.2874	3.58851	3.23889	3.10632	3.36308	3.49717	3.42034	3.1555	3.88841	3.52337	3.14461	3.30643	3.26401	3.46714	3.54737	3.28117
1552772_at	4.40294	4.45413	4.41213	4.39908	4.3123	4.3779	4.32817	4.38122	4.28654	4.55189	4.44514	4.35227	4.25593	4.35429	4.25066	3.98423	4.32214	4.1636	4.3759	4.40282	4.10897	4.40338	4.17151	4.27382	4.40117	4.07535	4.20875	4.48835	4.35958	4.25649	4.11056	4.27567	4.46269	4.46634	3.9818	4.13312	4.3065	4.12742	4.57424	4.31496	4.62848
1552773_at	4.31323	4.43499	4.27971	4.18224	4.30353	4.43278	4.52127	4.28678	4.21608	4.35264	4.1443	4.27328	4.27008	4.40951	4.22458	4.09905	4.38078	4.24777	4.27624	4.19368	4.1776	4.47771	4.44794	4.0432	4.34548	4.00388	4.16085	4.47518	4.29626	4.19104	4.15383	4.29384	4.57592	4.39332	4.25463	4.31588	4.39611	4.35273	4.37154	4.29145	4.33225
1552774_a_at	5.45075	5.5201	6.00013	5.6459	5.37682	5.29962	5.28466	5.15452	5.81909	5.15634	5.29652	5.40477	4.90319	5.39737	5.842	4.8767	4.5081	4.59749	4.91438	5.44534	5.21403	4.07005	5.11726	4.29885	5.04421	4.2041	4.56677	4.25445	3.98737	4.74654	4.18248	4.34167	4.32717	4.17242	4.25828	5.24662	5.23732	4.91498	4.71443	4.80881	3.98561
1552775_at	4.95255	5.06024	4.69111	4.57155	4.54698	4.84283	5.16437	4.89643	4.79888	4.99936	5.09321	4.80214	4.90609	4.96751	4.79488	4.31517	4.89814	5.04242	4.75851	5.0058	4.7451	5.04608	4.98127	4.96505	4.91089	4.40131	4.21817	5.04085	4.62681	4.94448	4.57705	5.91242	5.16586	5.16986	4.45039	4.78598	5.25791	4.85917	4.70333	4.88441	4.89876
1552777_a_at	4.50692	4.55911	4.29882	4.4229	4.44338	4.58719	4.94603	4.71308	4.43734	4.46641	4.68768	4.59454	4.72332	4.57803	4.42931	4.52128	4.85052	4.48498	4.56109	4.54859	4.41841	4.55705	4.5358	4.67545	4.53043	4.22763	4.42087	4.52963	4.16927	4.53264	4.35081	4.47435	4.80447	4.74871	4.20495	4.495	4.64062	4.87978	4.61646	4.64372	4.68477
1552779_a_at	4.11622	4.13329	4.00161	4.0022	4.09036	4.02325	4.08841	4.19639	4.05605	4.17041	3.98892	4.00259	4.2149	4.10167	4.25082	3.94975	4.09294	4.41435	4.10591	4.24176	4.05955	4.10854	3.95244	3.91102	4.09661	3.91189	3.71442	4.16383	3.76956	4.18506	3.93517	4.36135	4.20971	4.17505	4.06678	4.08991	4.11554	4.1906	4.02961	4.01489	4.09704
1552782_at	3.73192	3.83609	3.57325	3.27773	3.68596	3.75809	3.38911	3.47308	3.52496	3.52092	3.61724	3.45131	3.8753	3.40001	3.81388	3.47783	3.70914	3.39925	3.53148	3.53766	3.38272	3.349	3.7028	3.46135	3.42465	3.60696	3.75503	3.30206	3.29089	3.73887	3.37281	3.72517	3.47589	3.35051	3.80303	3.74995	3.34922	3.60007	3.47528	3.41347	3.61923
1552783_at	3.00522	2.96589	2.92257	3.14386	2.88466	2.9626	3.04527	2.88551	2.88465	3.03023	3.09391	2.93922	3.11334	2.93368	2.92601	3.26188	3.20186	3.37365	3.24284	3.04957	3.07244	3.02192	2.739	3.21929	2.89042	3.07142	3.1611	2.93679	2.95586	3.1202	2.98811	3.38001	3.17128	3.13063	3.01525	2.97604	2.98923	3.02189	3.1366	3.20399	3.21142
1552785_at	4.30736	4.32247	4.2992	4.22808	4.12919	4.41131	4.30207	4.38272	4.42098	4.45109	4.3232	4.2536	4.50379	4.37836	4.53655	3.82677	4.39025	4.43592	4.41844	4.34506	4.28723	4.60286	4.34432	4.39315	4.39755	4.1323	4.37924	4.3621	4.3926	4.43307	4.3043	4.61819	4.49788	4.45468	4.212	4.32723	4.38548	4.2857	4.50076	4.3778	4.48568
1552787_at	3.20664	3.56138	3.15599	3.16259	2.98611	3.24571	3.43482	3.20093	3.096	3.26204	3.40067	3.23105	3.45296	3.6203	3.3577	3.12431	3.49507	3.76981	3.32525	3.44462	3.07401	3.37718	3.41597	3.4874	3.30247	2.96627	3.15167	3.65975	3.23407	3.16394	3.26642	4.08361	3.72315	3.49034	3.2518	3.10714	3.17587	3.1519	3.41065	3.08937	3.67743
1552788_a_at	4.87461	5.04817	4.72195	4.76192	4.79967	4.90478	4.87301	4.96199	4.90581	4.88561	5.00004	4.8913	5.15612	5.07009	5.16138	4.45538	4.95268	5.19736	5.00924	4.98571	5.03331	5.06187	4.86573	4.9148	4.88239	4.48196	4.6964	5.11383	4.92501	5.06238	4.92378	5.08414	5.2227	5.06072	4.8766	4.84588	5.03495	5.06068	5.14565	4.98277	5.45362
1552789_at	4.20755	3.83011	4.70725	4.46387	4.28896	3.93064	3.82718	4.31655	4.60456	4.32741	3.93776	4.41434	4.2984	4.24023	3.92526	4.92923	3.60453	3.84821	4.68452	4.05691	4.4646	3.43371	4.15796	3.42658	3.94708	4.73575	4.64905	3.51353	3.89817	3.9547	3.73904	3.72785	3.27154	3.18109	4.043	4.46355	3.79112	4.86314	3.74618	3.7729	2.67715
1552790_a_at	7.52071	7.39178	7.69113	7.75426	7.05839	7.49505	7.23749	7.32555	7.69003	7.39046	7.25485	7.48975	7.60009	7.45171	7.04048	8.31588	7.41235	6.98635	7.88097	7.33099	8.2486	7.15352	7.29813	6.95785	7.30531	7.91824	7.66211	7.50336	7.72602	7.54107	7.82809	7.09694	7.22752	5.96975	7.59775	7.36412	7.25344	7.75394	7.17172	7.41614	6.6042
1552791_a_at	2.96607	3.18253	2.88719	2.96915	2.84022	2.84699	3.02947	2.97192	2.79269	2.89046	2.88327	2.96807	2.95189	2.96581	2.95029	3.01106	3.00341	3.21562	2.74797	3.17957	2.81922	2.92136	3.08119	2.90656	2.98311	2.8406	3.05016	2.94324	2.97753	2.87221	2.97185	3.13515	2.86829	2.96552	2.81048	2.9657	3.09472	3.05522	2.98261	2.90282	3.04409
1552792_at	3.38031	3.61543	3.57512	3.28963	3.47523	3.51618	3.54995	3.58719	3.19283	3.49102	3.70071	3.61063	3.39514	3.42648	3.34873	3.49575	3.54492	3.34246	3.47863	3.59379	3.53872	3.70149	3.61117	3.5633	3.51278	3.37362	3.46454	3.52068	3.3861	3.28011	3.28371	3.59626	3.74929	3.36287	3.45657	3.32509	3.81013	3.53896	3.63409	3.30308	3.63556
1552793_at	4.74107	5.02986	4.61904	4.68685	4.82704	4.77397	5.04694	4.81247	4.85849	4.89145	5.22724	4.84392	5.16755	4.86204	4.99906	4.29457	5.0468	5.15615	4.77362	4.77977	4.54558	4.94936	4.86892	4.73779	4.94336	4.32703	4.32279	4.92031	4.46069	4.97148	4.57999	5.24418	5.02977	5.15626	4.53065	4.94027	5.04847	5.00993	4.89339	4.70913	4.99816
1552794_a_at	3.35699	3.57258	3.47042	3.42133	3.37707	3.60699	3.34727	3.42311	3.40246	3.70938	3.73755	3.43413	3.65026	3.30145	3.22479	3.40534	3.52354	3.80136	3.43317	3.55142	3.85342	3.59118	3.52829	3.64081	3.34126	3.72773	3.82412	3.58496	3.52753	3.40559	3.886	3.60912	3.76348	3.39616	3.3776	3.43398	3.35484	3.36276	3.4668	3.49366	3.75189
1552796_a_at	5.04124	4.9566	5.02335	4.93153	4.86065	4.99546	4.94049	4.94195	5.01727	5.02728	4.80222	4.82949	4.83315	4.99351	5.13602	4.22925	5.10916	4.96539	4.84187	4.98129	4.68177	5.10081	4.96507	4.98938	4.95305	4.53648	4.39294	5.00197	4.5518	4.82094	4.75055	4.82047	4.98133	5.10775	4.4317	4.86114	5.02794	4.99563	4.77806	4.92105	5.00146
1552797_s_at	3.88105	3.82979	3.67114	3.70609	3.74475	3.5076	3.60985	3.60544	3.52721	3.78289	3.73545	3.68937	3.68947	3.6822	3.70648	3.86244	3.96313	3.64934	3.65881	3.8077	3.51259	3.91735	3.62199	3.96295	3.79791	3.71499	3.41408	4.00364	3.63111	3.68745	3.64155	4.11938	3.76853	4.06918	3.67192	3.70436	3.89914	3.82125	3.88997	3.73701	3.91091
1552798_a_at	4.433	4.59333	4.85947	4.51474	4.61623	4.74356	4.63948	4.65505	4.24553	4.54773	5.06489	4.91568	4.84133	4.9275	4.41665	4.88986	4.81972	4.94906	4.70063	4.96522	5.13324	4.84308	4.82477	4.93003	4.91647	6.02207	5.29914	4.97031	4.98982	4.34119	4.80965	4.95966	5.35746	4.82561	4.95642	4.6018	4.88975	4.86285	5.06172	4.37796	4.89843
1552799_at	5.37626	4.96832	4.97694	5.18374	4.91427	4.98302	5.02022	4.81082	4.79897	4.70159	4.84862	4.73707	4.96755	4.9369	4.97001	4.42508	4.88752	4.94534	5.14494	4.90217	5.28871	4.71926	4.7918	4.74245	5.01625	4.52087	4.35758	4.88886	4.48523	4.93662	4.55164	4.95417	4.66271	5.33954	4.48565	4.63332	4.96833	5.16279	4.7876	4.89644	4.97684
1552800_at	6.86849	6.92642	6.46319	6.48434	6.62983	6.6548	6.87535	6.80633	6.63374	6.56196	6.67006	6.55337	6.69795	6.81757	6.68248	5.90241	6.78294	6.54619	6.68458	6.51717	6.50938	6.64726	6.74542	6.63451	6.86873	6.11065	5.76096	6.65859	6.24066	6.74511	6.18218	6.50937	6.70458	7.23738	5.77506	6.66792	6.723	6.86389	6.6994	6.57683	6.8327
1552801_at	4.95285	4.86063	4.45985	4.60083	4.74931	4.80422	4.98061	4.70802	4.73111	4.75799	4.43483	4.56784	4.76424	4.88262	4.71907	4.1804	4.79711	4.60451	4.7537	4.74588	4.47235	4.99094	4.52106	4.87048	4.72146	4.13385	4.06223	4.85022	4.28859	4.68614	4.50136	4.62622	4.56853	5.28151	4.32992	4.9008	4.75267	4.53983	4.53635	4.80384	5.70065
1552803_a_at	4.04405	4.12344	4.01289	5.43517	4.39278	4.12666	4.12155	4.26845	4.38584	4.29302	4.00745	4.12539	4.51539	4.48244	4.16835	4.58476	4.20883	4.1331	4.45661	4.17355	5.32446	4.2845	4.31765	4.08334	4.48169	4.03124	4.13124	4.41214	4.14843	4.19469	4.00525	4.43672	4.1748	4.29965	4.29908	4.3925	4.26103	4.53329	4.16266	4.47572	4.23123
1552804_a_at	4.61381	4.31701	4.66498	4.59128	4.45989	4.55234	4.69249	4.57325	4.51927	4.61822	4.29329	4.50578	4.73857	4.45311	4.47278	4.27932	4.6655	4.54361	4.56024	4.55854	4.67321	4.49892	4.60896	4.40099	4.82398	4.46895	4.17783	4.48462	4.25296	4.37577	4.41664	4.61501	4.42179	4.27753	4.73601	4.48782	4.64166	4.47402	4.67966	4.53239	4.25289
1552806_a_at	4.42352	4.23774	4.13476	4.77638	4.77635	4.33547	4.50594	4.24197	4.26187	4.19028	4.44801	4.40951	4.18191	4.36062	4.17286	3.84152	4.1078	4.38646	4.07062	4.26265	4.95307	4.40622	4.48615	4.48649	4.40777	4.33846	4.21335	4.27764	5.50412	4.09699	4.0745	4.49643	4.37791	4.3927	4.95591	4.46548	4.61905	4.81305	4.58246	4.87307	4.91182
1552807_a_at	4.97895	5.14509	4.91818	5.02043	5.28972	4.92896	5.02317	5.05387	4.8884	4.69564	5.42069	5.42529	4.91289	5.31801	5.12147	5.52805	5.06142	5.87988	4.85859	4.78106	6.10854	5.45024	5.72412	5.05351	5.16805	5.52371	5.52594	5.3457	7.62007	4.89766	5.50828	5.32304	5.70408	5.26495	6.00824	5.01421	5.39088	5.74845	5.24476	5.88556	5.76496
1552808_at	3.77338	3.94373	3.75931	3.78559	3.85742	3.71244	3.92037	3.89494	3.71223	4.017	3.74423	3.8984	3.77938	3.94003	3.90007	3.94371	3.95177	4.10088	3.78577	3.99269	3.90137	3.92444	3.90608	3.75129	3.86375	3.67086	3.72194	3.71986	3.48969	3.80349	3.69475	4.24007	3.69265	3.82792	3.6263	3.75312	3.81419	3.77019	3.76431	3.8492	3.94003
1552809_at	3.45307	3.53216	3.38483	3.64338	3.68629	3.6128	3.57578	3.50879	3.55809	3.49437	3.8045	3.71446	3.74877	3.52499	3.62684	3.82523	3.52501	3.63749	3.5091	3.53076	3.58666	3.6402	3.73044	3.7495	3.66621	3.6484	3.50553	3.54174	3.53998	3.79961	3.55257	3.89377	3.75979	3.90571	3.42223	3.70133	3.77685	3.6291	3.65313	3.40671	4.10191
1552811_at	5.60027	5.44749	5.33902	5.55061	5.6041	5.36574	5.53303	5.49358	5.56657	5.49278	5.6921	5.45123	5.35973	5.47172	5.48543	5.20896	5.57763	5.31748	5.5597	5.40878	5.64382	5.5591	5.49591	5.59544	5.56223	5.42189	5.21495	5.5832	5.42874	5.41767	5.44992	5.36304	5.51053	6.05776	5.20015	5.55475	5.40669	5.26676	5.58045	5.50287	5.57714
1552812_a_at	4.34017	4.27091	4.44013	4.27458	4.1107	4.236	4.66292	4.32179	4.01834	4.30228	4.30683	4.24126	4.19322	4.49305	4.19341	4.17774	4.3618	4.28174	4.03878	4.54334	4.23471	4.39418	4.3679	4.21123	4.52704	4.42416	4.34964	4.54974	4.24868	4.29889	4.11298	4.18365	4.37078	4.5292	4.85664	4.18321	4.28736	4.03091	4.33077	4.23111	4.2443
1552813_at	5.26224	5.1035	4.68534	4.67989	4.67311	5.15913	5.16252	5.07126	4.8698	4.70707	4.87678	5.15645	5.04408	5.23904	4.96747	4.46899	5.17051	4.88517	4.92847	4.98002	4.56724	5.19801	4.68004	5.16291	4.99403	4.2285	4.56681	5.36532	4.68629	4.90599	4.69152	5.42693	5.56209	5.29806	4.62222	4.96614	4.96657	4.47958	5.34264	4.93928	5.89314
1552814_a_at	4.22386	4.38894	4.15521	4.39593	4.01958	4.17083	4.40812	4.22907	4.30631	4.24506	4.26553	4.22504	4.21017	4.22913	4.20435	4.01555	4.43141	4.36854	4.32788	4.30455	4.31916	4.36226	4.20217	4.34047	4.46249	4.13004	4.26175	4.40699	4.1575	4.34547	4.07997	4.68917	4.35368	4.3348	3.84107	4.32886	4.3129	4.3184	4.26213	4.49671	4.53893
1552816_at	3.73502	3.8334	3.75488	3.96683	3.77128	3.74639	4.04484	3.8853	3.83448	3.81059	3.99947	3.78049	3.89588	3.94545	3.91864	3.91388	3.7936	3.92782	3.96728	3.94203	3.71138	3.93774	3.94686	4.04462	3.86727	3.8254	3.75025	3.96654	4.03134	3.85653	3.93496	3.82011	4.07142	3.89662	3.86539	3.96034	3.94752	3.92778	3.90061	3.88763	4.2683
1552818_a_at	3.89408	3.64406	3.61902	3.66369	3.59243	3.71195	3.85103	3.77202	3.76493	3.54014	3.57087	3.59925	3.57847	4.03844	3.61852	3.37984	3.86023	3.64527	3.73067	3.79587	3.69099	4.03179	3.86193	3.80923	3.80093	3.31969	3.41294	4.00735	3.45277	3.61782	3.48147	3.64406	3.90322	3.89241	3.4579	3.50868	3.75598	3.50752	3.56966	3.60238	4.13323
1552819_at	4.96312	4.59949	4.72888	4.74204	4.69196	4.81364	5.04663	4.88057	4.97897	4.73518	4.56239	4.80759	4.99226	4.83087	4.8816	4.38663	4.92366	4.54928	4.66782	4.72742	4.80232	5.01045	4.65543	4.84998	4.98935	4.15902	4.87565	5.08496	4.55894	4.64687	4.7939	4.34055	4.95864	5.50654	4.4588	4.68334	4.74439	4.92039	4.81018	4.89228	4.94799
1552822_at	2.84789	2.78725	2.79154	2.84075	2.81361	2.63768	2.66505	2.69037	2.83304	2.75772	2.79667	2.77059	2.71322	2.76097	2.71794	2.78857	2.69032	2.92057	2.8613	2.71334	2.70737	2.78269	2.82553	2.72662	2.80607	2.73377	2.74623	2.79577	2.68934	2.7372	2.70739	3.12115	2.65435	2.85647	3.028	2.69671	2.67509	2.7392	2.71901	2.79441	2.75466
1552825_at	3.64553	3.61862	3.70454	3.74539	3.8696	3.68399	3.86681	3.67104	3.78456	3.68078	3.61266	3.67047	3.73801	3.77642	3.66721	3.68619	3.78042	3.79615	3.70464	3.80981	3.45363	3.80669	3.78425	3.61778	3.65151	3.84054	3.59838	3.76488	3.47487	3.60942	3.36546	3.70868	3.70788	3.70794	3.67891	3.71131	3.657	3.74397	3.72415	3.66451	3.55262
1552826_at	3.32954	3.45915	3.37897	3.34068	3.40284	3.43978	3.32375	3.36345	3.28803	3.41388	3.28792	3.37437	3.32483	3.55897	3.33941	3.40325	3.42953	3.537	3.30098	3.34471	3.33957	3.40644	3.52107	3.25541	3.43995	3.26715	3.47759	3.29493	3.24584	3.32311	3.31421	3.96468	3.62906	3.53325	3.50545	3.22512	3.38678	3.333	3.32209	3.39762	3.33512
1552827_s_at	4.08331	3.87198	3.90563	3.93329	3.82894	4.08408	4.0376	3.8559	4.08194	3.92508	3.89611	4.16247	4.03741	4.00391	3.9791	3.70099	4.1796	4.04502	3.83077	4.07938	3.92422	4.09492	4.08683	3.90785	3.90155	3.73659	3.6021	4.20614	3.57577	3.85707	3.73294	3.98898	4.09963	4.16809	4.1886	3.98481	4.02448	3.82211	4.07738	4.07594	4.43405
1552828_at	4.18689	4.4809	4.02319	4.09013	4.05606	4.02452	4.50663	4.38514	4.09072	4.20167	4.4368	4.34847	4.51403	4.20134	4.09575	3.90481	4.1399	4.79293	4.11766	4.35816	4.41741	4.0247	4.36808	4.09119	4.27715	4.02087	4.32295	4.19531	3.95345	4.10191	4.27226	4.47045	4.2244	4.12753	3.78324	4.33779	4.36745	4.0452	4.41741	4.26981	4.06252
1552829_at	5.27537	5.15048	5.12886	5.15727	5.10469	5.28315	5.65951	5.23916	5.33383	5.2686	5.15051	5.1743	5.24804	5.33578	5.48599	4.53389	5.09344	5.16969	5.34193	5.03804	4.84041	5.34458	5.19678	5.40907	5.43724	4.60203	4.36824	5.45767	4.59275	5.48324	4.84211	5.27614	5.39229	5.81783	4.61959	5.54029	5.40517	5.23323	5.46312	5.14773	5.65248
1552830_at	4.37338	4.31992	4.44255	4.52221	4.27111	4.54461	4.53628	4.48121	4.56792	4.53161	4.35889	4.39301	4.37533	4.3885	4.54274	4.08801	4.46415	4.56029	4.3733	4.59327	4.40599	4.4694	4.30718	4.7092	4.52946	4.21241	4.1324	4.27775	4.20167	4.40949	4.2904	4.66864	4.23164	4.59329	4.3617	4.40533	4.55189	4.47742	4.42548	4.28244	4.47838
1552833_at	4.84199	4.72223	4.68621	4.81308	4.78289	4.69867	4.84276	4.73564	4.82409	4.92345	4.69587	4.65106	4.70169	4.7668	4.77278	4.74079	4.77986	4.72119	4.57776	4.93199	5.09284	4.6251	4.74588	4.59929	4.92626	4.63847	4.34337	4.64199	4.5074	4.79937	4.65653	4.76065	4.51752	4.99703	4.79146	5.04591	4.70647	4.70625	4.7769	4.77931	4.83353
1552834_at	5.43231	5.21952	5.30449	5.34717	5.27706	5.38774	5.17557	5.38275	5.16475	5.07366	4.91927	5.4852	5.03541	5.16722	5.26275	5.01168	5.04875	5.10549	5.27354	5.11796	5.38406	4.98388	5.04812	5.21475	4.96219	5.11087	5.23841	4.82126	5.00136	5.29468	4.85873	5.41782	5.06531	5.90212	5.26345	5.24091	4.96647	5.19094	5.65392	5.69478	5.47475
1552835_at	3.85143	4.00913	3.78972	3.77005	3.76627	3.84988	4.18476	3.69042	3.75696	3.99523	3.95044	3.75283	4.08546	3.79224	3.73859	3.70104	4.00362	3.80955	3.85884	3.92921	3.66247	3.96612	3.8627	3.76286	3.8213	3.71379	3.73603	4.02312	3.74654	3.73475	3.72986	3.74223	3.96473	3.46897	3.76859	3.7354	4.02417	4.10426	3.68581	3.88923	3.8705
1552836_at	5.12513	5.16558	5.11268	5.14468	5.07795	5.09528	5.50143	5.2864	5.15916	5.06889	5.42478	5.15706	5.22374	5.29422	5.2957	4.74804	5.21268	5.26402	5.13505	5.32224	4.74006	5.38708	5.265	5.18325	5.28683	4.62359	4.20174	4.94658	4.35382	5.08765	4.72323	5.11491	5.18941	5.10547	3.6816	4.97392	5.33257	5.04695	4.98379	5.13345	5.44505
1552837_at	2.58332	2.60577	2.52271	2.55193	2.60804	2.57587	2.69142	2.63315	2.62882	2.56122	2.61536	2.54792	2.62305	2.65076	2.60778	2.47562	2.64915	2.55266	2.65693	2.69282	2.72923	2.60568	2.59057	2.59631	2.60003	2.69124	2.68636	2.61645	2.51296	2.77945	2.6521	2.61094	2.66338	2.78014	2.81729	2.55177	2.72542	2.56314	2.64775	2.66609	2.72696
1552839_at	5.08945	5.15163	4.87486	4.87504	4.78227	5.09233	5.1068	5.02163	4.98353	5.02111	4.98913	5.15968	5.2106	5.18022	5.0624	4.69861	5.14655	5.21168	5.03014	5.05797	4.49005	5.30233	5.19369	4.9693	5.1591	4.38526	4.11006	5.37923	4.60356	5.17253	4.77532	5.22038	5.35884	5.29962	4.45907	5.22061	5.22554	5.0981	5.1854	4.84448	5.74055
1552841_s_at	3.79587	4.00298	3.777	3.74216	3.7204	4.0194	4.26692	3.76398	3.91263	3.93949	4.22999	3.73619	4.03556	4.20262	3.97365	3.25325	4.39444	3.98297	3.81133	3.8276	3.90056	4.23648	3.84596	3.71867	4.18846	3.37639	3.02612	4.16543	3.4851	3.82314	3.69148	4.48075	4.18967	4.36908	3.41922	3.75327	4.17747	3.81869	3.91211	3.72731	4.63264
1552842_at	5.28497	4.99889	5.36134	4.87746	5.06003	5.32474	5.49912	5.30223	4.87359	5.00337	4.63127	4.723	4.83916	4.90322	5.41346	4.19574	4.90117	4.67027	4.60757	4.92156	4.71791	4.30364	4.31491	4.43191	4.75386	4.27446	5.21117	4.1967	4.39292	4.32481	4.37988	4.48638	4.41031	4.38929	4.87229	5.14109	4.41763	4.86778	4.895	4.76187	4.53587
1552843_at	3.51237	3.66391	3.3463	3.45323	3.48148	3.25578	3.59147	3.60135	3.45241	3.52907	3.52858	3.36914	3.47991	3.79938	3.36515	3.77061	3.28358	4.00403	3.51415	3.46166	3.71337	3.72058	3.46634	3.67156	3.60283	3.5504	4.24506	4.00286	3.65479	3.36794	3.63824	3.87392	3.55059	3.8952	3.85162	3.31713	3.48967	3.40672	3.54624	3.52836	4.04207
1552845_at	4.88587	4.81093	4.70286	4.97022	4.89715	4.91961	5.15802	4.99152	4.97065	4.81718	4.92622	4.77324	4.94472	4.97277	4.92801	4.67636	4.93956	5.11844	5.01006	4.9841	4.76534	4.99279	5.05516	5.19096	5.13134	4.82994	5.00243	4.93383	4.93218	4.86321	5.02667	4.99418	4.87423	5.19138	4.36057	4.99162	5.10614	4.94604	5.234	4.85259	5.02784
1552846_s_at	5.34807	5.33922	5.30409	5.38155	5.31101	5.2844	5.48382	5.47291	5.25339	5.25622	5.53976	5.39405	5.4758	5.32728	5.28527	5.01555	5.4504	5.46628	5.37129	5.39938	5.42934	5.40468	5.47164	5.44965	5.5388	5.22988	4.85858	5.50974	5.10327	5.3475	5.17839	5.22374	5.45086	5.39627	5.11365	5.3533	5.30001	5.55922	5.46899	5.41247	5.43396
1552848_a_at	5.79385	5.95581	5.47398	5.48272	6.14374	5.8487	5.64171	6.02242	5.62619	6.52082	6.19589	5.50165	5.88242	5.72142	6.04983	6.65629	5.89332	5.62574	6.09059	5.94615	5.47255	5.74554	6.42496	6.14625	6.55341	6.31348	6.89467	6.04343	5.9139	5.64322	6.20202	5.62926	5.8036	4.62468	6.74882	5.52178	5.49756	5.87608	5.45754	5.80218	5.57195
1552849_at	3.4487	3.30545	3.21753	3.28639	3.24065	3.43418	3.41135	3.46227	3.4507	3.39986	3.32668	3.3556	3.29249	3.39762	3.41009	3.30699	3.42574	3.39688	3.50756	3.51924	3.32715	3.5364	3.22809	3.32564	3.2936	3.33956	3.44057	3.56996	3.14714	3.27553	3.179	3.50435	3.35129	3.77193	3.3795	3.2083	3.45761	3.40353	3.38558	3.49253	3.41443
1552851_at	2.98741	3.25227	3.04182	3.03697	3.06038	3.04193	3.20221	3.13396	3.09662	3.11602	3.04981	3.17526	3.15709	3.25274	2.98236	2.92106	3.41866	3.17742	2.97845	3.11033	3.21097	3.22544	3.19221	3.17228	3.05435	2.91241	2.85298	3.21967	2.94258	2.86976	3.06751	3.4164	3.12447	3.25899	2.99746	3.06424	3.14695	3.04693	3.09668	3.17942	3.28193
1552852_a_at	4.2549	4.04978	3.66109	3.92601	3.72857	3.7524	3.96296	3.78813	4.16546	4.01661	3.70861	3.74042	3.88785	4.08386	3.75301	3.94767	4.09925	4.00231	3.86432	4.01216	3.82419	4.10157	3.90906	3.81421	3.91234	3.67192	3.59516	4.17386	3.54436	3.80288	3.67716	4.1602	4.0421	4.16824	3.53222	3.51406	3.91677	3.65634	3.85859	4.13097	3.90744
1552853_at	4.50155	4.12451	3.84294	4.24771	4.10835	4.04497	4.03742	4.08666	3.99168	4.05765	4.08781	4.23037	4.08309	4.11776	4.0059	4.13078	4.10599	4.09963	4.24294	3.92631	4.53675	4.22821	3.97	4.24718	4.17285	3.87843	4.25468	4.36318	3.91715	4.14843	4.108	4.17553	4.03384	4.89655	4.61536	3.88872	3.91659	3.85824	4.15959	4.14935	4.20188
1552854_a_at	4.54784	4.86029	4.58989	4.63351	4.81499	4.65419	4.76202	4.85959	4.78723	4.74497	4.71667	4.65576	4.71891	4.79746	4.59888	4.32499	4.69834	4.43001	4.68907	4.67933	5.10737	4.55986	4.85248	4.82421	4.74419	4.48376	4.42152	4.82927	4.78022	4.60786	4.64681	4.50723	4.64046	5.01505	4.44982	4.64905	4.75008	4.53972	4.82634	4.95652	5.07743
1552856_at	4.18043	3.92259	4.08606	3.92505	4.06016	3.97561	4.26801	4.26772	4.18396	4.40583	4.07472	3.92504	4.04606	4.11913	4.12902	3.89628	4.26645	4.20101	3.99328	4.17538	4.26721	4.12433	4.27198	4.14429	4.27221	3.99964	3.96208	4.06996	3.8954	4.303	4.01641	4.20407	3.99693	4.24905	4.07528	4.0639	4.13602	4.06339	4.27655	4.17611	3.9579
1552857_a_at	4.99788	4.94504	4.74265	4.80093	4.73807	4.81238	4.87857	4.87402	4.90517	4.77381	4.75534	4.80988	4.97736	5.00377	4.93716	4.4923	4.90213	4.99627	4.8611	4.74126	4.54123	4.97943	4.88063	5.0488	5.01417	4.70443	4.61399	5.16898	4.67445	4.89135	4.72935	5.18277	4.92422	5.43551	4.5274	4.80885	4.73168	4.71709	4.92354	5.05016	5.11201
1552858_at	2.54014	2.52139	2.49971	2.52653	2.4591	2.57618	2.45967	2.58384	2.55912	2.57839	2.54869	2.48481	2.49713	2.50757	2.59492	2.51959	2.54135	2.87776	2.48337	2.51888	2.48901	2.53033	2.58368	2.55905	2.4836	2.53598	2.69295	2.56895	2.68841	2.52343	2.4358	2.99736	2.45359	2.65248	2.50959	2.5213	2.44393	2.49848	2.63137	2.50128	2.6069
1552860_at	4.38009	4.09481	4.09999	4.21947	4.14266	4.06195	4.44948	4.0525	4.15677	4.12741	4.01219	4.07302	4.15259	4.34529	4.03924	4.04055	4.0602	3.92149	4.19238	3.9289	4.34206	4.14111	3.95363	4.07394	4.26411	3.71867	4.12563	4.18549	3.64763	4.01126	3.85578	4.01663	4.25353	4.47186	3.7911	3.90457	4.17274	4.25741	4.21499	4.57429	4.36933
1552862_at	4.50755	4.54303	4.07492	4.26511	4.29329	4.31145	4.51135	4.37382	4.2942	4.23331	4.34184	4.33739	4.42314	4.46093	4.21905	4.14848	4.56151	4.69329	4.29952	4.39913	4.41243	4.6373	4.35169	4.289	4.43667	3.98082	3.70885	4.56243	3.99191	4.36317	4.0819	4.44324	4.27515	5.0333	4.64871	4.44925	4.46249	4.45211	4.72176	4.4465	4.36969
1552863_a_at	6.71331	6.96591	6.47141	6.64236	6.62254	6.80181	6.9379	6.70032	6.65875	6.78606	6.59037	6.77054	6.77999	6.95716	6.82757	5.73056	7.1041	6.82909	6.70994	6.94383	6.23681	7.18545	6.97705	6.7827	7.08522	5.97947	5.1843	7.17859	6.16431	6.78999	6.372	6.95401	7.25229	7.1888	5.57039	6.8179	6.98403	6.79898	6.73871	6.6976	7.56071
1552865_a_at	5.54631	5.57313	5.5415	5.48835	5.5855	5.56959	5.90905	5.67858	5.58782	5.49185	5.57826	5.57416	5.72166	5.86196	5.51366	4.64083	5.6276	5.40588	5.75826	5.46136	5.15828	5.91911	5.85195	5.4096	5.76359	4.99224	4.6825	6.0385	4.82065	5.55099	5.32082	5.58434	5.96838	5.71862	4.6059	5.76985	5.69351	5.82133	5.63239	5.57617	5.78418
1552867_at	3.26878	3.62502	3.17447	3.53996	3.35213	3.61486	3.41455	3.40667	3.354	3.60669	3.74055	3.24711	4.16684	3.6104	3.57766	3.47608	3.97648	3.43264	3.36768	3.49499	3.34646	3.51105	3.42459	3.32125	3.28194	3.22677	3.92159	3.56868	3.25346	3.38541	3.17343	3.6183	3.72144	3.32397	3.86344	3.79012	3.4753	3.90477	3.97235	3.70659	3.74711
1552868_at	5.54808	5.52217	5.36646	5.23399	5.40652	5.49583	5.56756	5.54953	5.38445	5.44152	5.34829	5.24001	5.43296	5.42419	5.45948	5.11409	5.49376	5.28689	5.38442	5.54276	5.82238	5.61002	5.19183	5.31165	5.5365	5.23052	4.79427	5.48774	5.23866	5.30518	5.48923	5.44815	5.67851	5.62418	4.46304	5.36929	5.67928	5.57832	5.4743	5.60595	5.82143
1552870_s_at	3.15458	2.98072	3.04943	3.12225	2.98426	3.01875	2.98567	3.08943	3.0165	2.98091	3.04337	3.14167	3.01345	3.10751	3.04782	3.20674	3.16964	3.48611	2.99232	3.01037	3.04078	3.01017	3.13596	2.99071	3.01191	3.08592	2.97342	2.97053	3.04001	3.03114	3.04362	3.65674	2.98234	3.21878	3.1733	3.06389	3.01368	3.02781	2.9353	3.21198	3.1201
1552872_at	6.00074	6.04679	5.79136	5.7745	5.76813	5.97656	5.87656	5.97139	5.72217	5.71214	5.7161	6.03737	5.92135	5.80159	6.02101	5.53563	6.01735	6.31459	5.9034	5.8446	6.20242	5.99955	5.71444	5.96981	5.92676	5.639	5.76351	5.91901	5.52088	6.00634	5.70646	6.44104	5.9691	6.72455	5.59831	5.97942	5.89519	5.87558	6.23404	6.24082	6.50546
1552873_s_at	5.63751	5.33766	5.46621	5.23916	5.26054	5.45251	5.71057	5.48235	5.65561	5.56656	5.49166	5.35295	5.49945	5.60741	5.52259	4.9891	5.53968	5.50484	5.28626	5.49881	5.44227	5.67972	5.50338	5.13003	5.55268	5.25868	4.84875	5.57951	5.35673	5.40615	5.15287	5.31445	5.49526	5.94479	4.52657	5.31701	5.52075	5.47759	5.54846	5.64619	5.49833
1552875_a_at	3.87119	3.80448	3.68776	3.73114	3.77097	3.93838	3.80552	3.84524	3.94059	3.8224	3.72006	3.80987	3.80311	3.68338	3.7951	3.66947	3.99943	3.56411	3.92558	3.95179	3.57026	3.7837	3.67472	3.86398	3.8308	3.60536	3.577	3.95385	3.78439	3.68243	3.73581	3.68544	3.78413	4.17598	3.55151	3.86363	3.73983	3.69981	3.88135	3.77883	3.89266
1552876_at	4.20867	4.03631	3.91719	3.85556	3.95387	3.96449	3.95231	3.92471	3.99574	4.14078	4.01873	3.84077	3.75775	3.92098	4.33648	3.73916	3.93319	4.03937	3.92761	4.06836	3.81539	3.98984	4.19635	3.77696	4.10181	3.54872	3.61202	3.84778	3.68197	4.00908	3.71456	4.29677	3.82874	4.04688	3.58308	3.94271	3.95441	4.06543	3.96179	3.7712	3.8945
1552877_s_at	5.47551	5.12582	5.17092	5.01797	5.08539	5.08485	5.20254	4.98949	5.14072	5.18921	5.07337	4.98641	5.0413	5.2235	5.22919	4.9149	4.96623	5.32653	4.99749	5.22576	5.27639	5.18172	5.17768	4.80799	5.32069	4.88951	4.99183	5.18874	4.79862	5.06927	5.21268	5.53231	5.00387	5.57408	5.01012	5.09857	4.96856	5.04161	5.11963	5.02609	5.03776
1552878_at	4.10104	4.05361	3.88257	3.81716	3.78143	3.94814	4.15619	3.99676	4.17928	4.0013	3.71781	3.67968	3.94304	3.70874	4.26843	3.70265	3.40174	3.93879	3.95427	4.04437	3.57316	3.41382	3.54452	3.35404	3.46883	3.7792	3.96257	3.45239	3.72428	3.76621	3.66183	3.37259	3.46871	3.5683	3.75263	3.63402	3.66949	3.53617	3.47062	3.44516	3.46901
1552879_a_at	5.0888	5.22458	4.83783	5.12212	4.65138	5.34531	5.24238	5.0572	5.34559	5.14798	4.9427	4.92712	5.06822	4.62788	5.26176	4.94632	4.87381	4.78756	5.38639	5.15503	4.67989	4.82835	4.73186	4.86791	5.01807	4.85048	4.65537	4.7522	4.7368	4.92816	4.65712	4.86911	5.0523	4.52432	4.64282	4.8375	4.99539	4.9241	4.80481	4.85505	4.90084
1552880_at	3.87367	3.88114	3.89717	4.12159	4.07696	3.86525	3.96468	4.0483	4.01633	4.04066	3.71178	3.91246	4.13976	4.02324	4.12506	3.88833	3.98416	3.7618	3.95255	3.98759	3.97204	3.68621	3.9755	3.89185	3.76447	3.88105	4.26585	3.7655	3.6712	3.87651	3.83646	3.83616	3.66214	3.60106	3.77338	4.43593	3.64807	3.90177	3.97131	3.71013	3.50891
1552882_a_at	4.62027	4.63522	4.76695	5.14126	4.93121	4.80553	4.63885	4.85744	4.73651	4.59645	4.50295	4.94651	4.38243	4.26931	4.81454	4.45955	4.6777	4.25819	4.64039	4.48305	4.32269	4.60752	4.41878	4.67419	4.69112	4.37081	4.40384	4.61521	4.24351	4.70703	4.26193	4.07301	4.3273	4.35763	3.89403	4.83949	4.20082	4.61557	4.68984	4.73312	5.00358
1552884_at	5.86579	5.69188	5.60816	5.40707	5.50853	5.76671	5.67045	5.70319	5.60171	5.5758	5.62427	5.4589	5.72968	5.83946	5.77888	5.12186	5.82238	5.42093	5.49364	5.58849	5.37678	5.68975	5.46199	5.49266	5.70148	5.1664	5.0157	5.94314	5.2476	5.5513	5.42591	5.21488	5.94395	6.07505	4.78084	5.59724	5.48972	5.51475	5.70532	5.67352	5.76667
1552885_a_at	6.37907	6.12173	6.21805	6.27947	6.40932	6.46182	6.36539	6.33946	6.18522	6.15651	6.19654	6.18073	6.17205	6.0427	6.13392	5.93029	6.3724	6.30628	6.18249	6.13598	6.18876	6.23885	6.1802	6.04052	6.23976	5.94371	5.95547	6.07987	5.90683	6.21085	6.11807	6.23939	6.20788	6.39143	5.70749	6.13945	6.31068	6.33777	6.3302	6.28274	6.31516
1552887_at	5.20469	5.28226	4.9718	4.71975	4.92013	4.977	5.52678	4.99733	4.94715	5.02146	4.98058	5.09438	4.98703	5.27492	5.03853	4.51605	5.22873	4.97603	5.18579	5.01507	4.80433	5.37326	5.02273	5.14548	5.36809	4.64717	4.42995	5.23771	4.69946	5.13955	4.85723	4.81608	5.25633	5.17182	4.78683	5.00729	5.19816	5.05882	5.04147	5.04356	5.54066
1552889_a_at	7.09689	7.31049	7.01004	7.01045	7.01293	7.04037	7.16284	7.06671	7.15987	7.33591	7.15641	7.16494	7.24028	7.21086	7.24865	6.43199	7.44671	7.27872	6.96108	7.16506	7.0579	7.4092	7.08243	7.24806	7.35736	6.62353	6.50927	7.45311	6.83862	7.32618	7.15714	7.54183	7.47446	7.66777	6.81986	7.12496	7.29644	7.2517	7.40574	7.40657	7.92209
1552890_a_at	4.84696	4.70743	4.43888	4.72177	4.76033	4.67292	4.96054	4.75864	4.83204	5.09466	4.59718	4.64226	4.87138	4.77139	4.82075	4.75244	4.86754	4.63183	4.95788	4.91151	4.93602	4.79264	4.58662	4.82348	4.75269	4.50921	4.59484	4.53781	4.50339	4.86176	4.61573	5.24596	4.56567	5.17689	4.50013	4.75044	4.94351	4.79367	4.97158	4.88687	4.83001
1552892_at	5.91831	6.26382	5.76574	5.79719	5.73339	5.83919	6.28134	5.99765	5.86374	5.98318	5.92828	5.85876	6.00613	6.01073	5.91797	5.32029	6.01856	5.67717	5.82268	5.98684	6.02253	6.07255	6.10264	5.67306	6.08465	5.24477	4.87562	5.85593	5.29573	5.9687	5.59507	6.05995	6.11128	6.36019	5.11619	5.71204	6.1497	6.05358	5.88403	5.81892	6.10756
1552893_at	5.98332	6.2245	6.0726	5.99333	6.22941	5.9469	6.46394	6.2605	6.07639	6.17389	6.1046	5.94547	6.11242	6.13885	6.38189	5.89527	6.16894	5.91465	6.04232	5.96101	6.34605	5.8908	5.7957	6.19816	6.15805	6.1319	6.22669	5.91763	6.00311	6.11183	6.33929	5.95243	5.99184	5.88116	6.22455	6.29233	5.87953	5.97066	6.04679	6.14651	5.81928
1552895_a_at	3.58154	4.21329	3.75271	3.98416	3.66253	3.81531	3.95717	4.00166	4.0965	3.96713	3.96951	3.83867	4.07404	3.74001	4.0694	3.68828	3.92761	3.8085	3.80343	3.71331	3.79445	3.77314	3.81497	3.83648	3.73761	3.55729	3.52479	3.66073	3.65749	3.90691	3.56635	4.15472	3.71124	3.61222	3.70215	4.03822	3.91668	3.83644	3.61356	3.71415	3.74673
1552897_a_at	4.3562	4.55215	4.4856	4.4725	3.88506	4.52916	4.47451	4.06634	4.56563	4.04431	4.02394	3.98695	4.37626	4.36117	4.82721	4.27289	4.3138	4.49701	4.37431	4.32396	3.89378	3.81103	4.28995	4.03671	3.95089	3.62133	4.13001	4.38169	3.79535	4.33944	3.8948	3.98262	4.21676	4.17396	3.60837	4.03545	4.05128	3.93913	3.90536	3.97983	4.2819
1552898_a_at	4.76075	4.68322	4.46378	4.54573	4.42558	4.48271	4.53555	4.54847	4.552	4.30254	4.51281	4.6055	4.4975	4.61741	4.56274	4.13617	4.43965	4.62472	4.42303	4.59127	4.27635	4.77439	4.68925	4.41062	4.64885	4.05345	4.17013	4.49097	4.13505	4.55044	4.19041	4.53775	4.50064	5.01756	4.21666	4.51937	4.45139	4.45471	4.48721	4.46467	4.61557
1552899_at	4.77201	4.96705	4.61612	4.77587	4.73167	4.87769	4.99185	4.89262	5.01854	4.98341	4.91708	4.87445	4.85785	5.10078	5.03392	4.36867	5.26255	5.25227	4.81981	5.117	4.51616	5.24362	4.82566	4.92947	4.82024	4.4742	4.27017	5.45339	4.66541	4.9952	4.7056	5.39621	5.23364	5.11836	4.92648	4.87186	4.96323	4.87992	4.97524	4.85578	5.50936
1552900_a_at	4.10647	4.10498	4.06757	4.30914	4.11303	4.12963	4.44195	4.09113	4.12569	4.18718	4.03288	4.24974	4.21031	4.15305	4.31276	3.71414	4.21147	4.15151	4.29124	4.22181	3.9702	4.49334	4.20876	4.39197	4.18043	3.77643	3.6158	4.20852	3.95061	3.94219	3.80797	4.25058	4.41778	4.0234	4.10578	4.33033	4.14113	4.2547	4.2186	4.32536	4.45625
1552902_a_at	4.84925	5.12738	4.62547	4.50937	4.89085	4.72209	4.98263	5.08275	4.76097	4.81421	4.67002	4.69244	4.84194	4.72357	4.6178	4.36744	4.35613	4.47257	4.65944	5.17688	4.61277	4.52907	4.63152	4.64606	4.77012	4.58697	4.52188	4.79774	4.31917	4.7353	4.5825	4.90364	4.5914	4.89541	4.23921	4.77158	4.91521	4.81204	4.53717	4.5539	4.66176
1552903_at	4.89952	4.66773	4.49341	4.63297	4.72932	4.59283	4.5913	4.60727	4.49324	4.54218	4.43818	4.59876	4.54594	4.85931	4.99655	4.53515	4.68625	4.52034	4.61918	4.38777	4.76372	4.85812	4.57919	4.62696	4.75772	4.33027	4.28476	4.70071	4.21418	4.59445	4.41229	4.59098	4.74162	4.85064	4.57104	4.83124	4.83681	4.83306	4.7561	5.03909	4.82628
1552904_at	2.92763	3.08303	2.90928	2.86711	3.00974	3.01135	2.93818	3.01188	3.18298	3.0189	3.10151	3.03216	3.0149	3.07769	2.97822	3.07569	2.88959	3.22481	3.08412	3.07936	2.9884	2.90801	2.86572	2.94439	2.95138	3.07308	3.15186	2.94769	3.17097	2.75249	2.98052	3.14133	2.90636	2.6939	3.01194	2.8638	2.92444	2.89445	2.68795	2.79757	2.84782
1552906_at	3.066	3.0609	2.92083	3.04905	2.98745	2.98118	3.10622	2.97277	2.9624	2.97169	2.87743	2.87818	2.95355	2.95739	3.09056	3.19571	3.19859	3.10901	3.01789	3.11304	3.13489	3.11031	3.04475	3.10752	2.99646	3.05	3.24945	3.07335	3.23808	3.26076	3.13379	3.30879	3.00103	3.12581	3.27113	3.00969	2.96499	2.98986	3.01257	3.02425	3.24893
1552908_at	2.95333	3.08185	2.85863	2.76314	2.8905	2.79781	2.96598	2.92956	2.92315	2.95048	3.01978	2.80923	2.89595	2.88719	2.97581	3.522	2.8963	3.18	3.00427	2.9195	3.0364	2.82806	2.80118	2.85336	3.04215	2.87443	2.68046	2.80411	2.83581	2.90827	3.07475	4.54223	3.03042	2.9056	2.90743	3.00046	2.81713	2.88211	2.94452	3.04686	2.98015
1552910_at	4.69814	4.61008	4.5092	4.50892	4.68884	4.50888	4.78778	4.52072	4.62871	4.72154	4.80779	4.72996	4.7417	4.80788	4.76526	4.18777	4.58858	4.74914	4.63917	4.61309	4.50607	4.62676	4.79593	4.71377	4.77795	4.72534	4.50133	4.63354	4.3895	4.77414	4.42489	4.6685	4.62621	4.65013	4.18931	4.74785	4.7754	4.6872	4.78165	4.662	4.80509
1552911_at	4.1745	4.00448	4.06268	4.27198	4.03854	4.28974	3.63427	4.2182	4.02669	3.89541	3.74209	4.25353	3.72439	3.66637	3.99937	4.07307	4.13432	3.76828	3.88415	3.71042	4.35036	3.97937	4.07391	3.72513	4.08286	3.83768	4.19851	3.98223	4.09079	3.76635	4.13043	3.81795	4.03669	4.16799	4.42508	3.92166	3.87618	3.86322	4.18231	3.99937	4.05094
1552912_a_at	3.32556	3.34373	3.18269	3.0824	3.25941	3.36241	3.12914	3.01544	3.40558	3.33964	3.42315	3.05911	3.293	3.4143	3.11395	3.09162	3.09254	3.31373	3.21827	3.29022	3.26409	3.25922	3.26129	3.0172	3.39268	3.01037	2.88966	3.26577	3.11592	3.16626	3.05091	3.33922	3.31493	3.42618	3.13549	3.32077	3.19793	3.15144	3.28116	3.28192	3.0848
1552913_at	2.60954	2.62542	2.62058	2.64164	2.59198	2.59383	2.6834	2.48352	2.6302	2.55818	2.46127	2.58847	2.4967	2.63327	2.54676	2.93637	2.57393	2.60009	2.61218	2.61512	2.66325	2.55881	2.53218	2.57169	2.60109	2.60862	2.72019	2.53582	2.67812	2.64545	2.55275	2.67755	2.61497	2.58252	2.78401	2.5497	2.7304	2.59314	2.65949	2.54422	2.57515
1552914_a_at	4.87465	4.87143	4.77452	4.80826	4.69429	4.85594	5.05526	4.88029	4.82204	4.75789	4.78449	4.77016	4.49951	4.76149	4.67353	4.637	4.90661	4.5336	4.70277	4.70374	5.08918	4.90244	5.06879	4.79785	5.14068	4.76746	4.94191	4.83216	4.78098	4.7983	4.88477	4.99192	4.72365	4.89024	4.94376	4.72712	4.6137	4.76465	5.04749	4.81771	4.991
1552915_at	5.33332	5.52832	5.11455	5.08184	5.08155	5.18371	5.59943	5.34896	5.19648	5.21244	5.20647	5.29644	5.28518	5.44472	5.44704	4.60696	5.38073	5.28926	5.2168	5.26102	4.90204	5.54951	5.48392	5.27586	5.36096	4.4636	4.48925	5.62347	4.84348	5.40909	4.90008	5.78145	5.62974	5.84084	4.23555	5.21131	5.34429	5.25835	5.16328	5.12817	6.06007
1552917_at	5.00654	4.90577	4.802	4.82943	4.79204	4.86503	4.9173	4.8836	4.94799	5.05935	4.74945	4.82242	4.68644	5.01384	4.86648	4.38971	5.15722	5.03386	4.83223	4.92844	4.70097	4.97052	4.7161	5.08021	4.9078	4.32327	4.25265	5.06399	4.41925	4.88267	4.75697	5.33202	5.12701	5.43389	4.5439	4.81023	4.76044	4.6581	4.92813	4.83403	5.32322
1552919_at	3.20805	3.19669	3.17812	3.48205	2.99784	3.18894	3.04777	3.27827	3.21519	3.08342	3.16674	3.19684	3.08572	3.25541	3.17187	3.10975	3.20873	3.1383	3.19818	3.22133	3.32986	3.16901	3.09163	3.13524	3.14676	3.10412	3.22608	3.10809	3.27106	3.204	3.17782	3.67588	3.17397	3.39275	3.38085	3.18113	3.06049	3.17718	3.30007	3.11156	3.27397
1552921_a_at	4.49276	4.38393	4.40562	4.6017	4.42113	4.28953	4.3566	4.45667	4.63839	4.37711	4.8136	4.58363	4.31469	4.31934	4.47359	4.32852	4.171	4.26668	4.56192	4.48433	4.55537	4.32109	4.717	4.15173	4.35823	4.41497	4.19103	4.30422	4.07567	4.16954	4.056	4.49565	4.23272	4.0687	4.01149	4.51288	4.55088	4.3219	3.96705	4.2228	4.07738
1552922_at	3.35406	3.398	3.15025	3.18004	3.27051	3.27764	3.16261	3.32064	3.31348	3.27289	3.15624	3.27105	3.33406	3.20637	3.27281	3.2563	3.32109	3.5757	3.31191	3.15435	3.08706	3.25061	3.30379	3.24035	3.08709	3.3251	3.09032	3.23021	3.15527	3.22715	3.21359	3.31856	3.33468	3.33715	3.21789	3.42824	3.06364	3.3082	3.2555	3.25781	3.37115
1552923_a_at	5.27457	5.9587	5.30132	5.10172	5.41402	5.44904	5.75876	5.46177	5.09721	5.91233	5.48988	5.21808	5.64015	5.47643	5.98968	4.78488	5.74942	5.58973	5.41843	5.31953	5.03604	4.95734	5.45214	5.59708	5.38428	4.97044	5.23566	4.89659	5.18533	5.39519	4.99259	5.341	5.35718	5.12924	4.70946	5.4915	5.27483	5.31871	5.13625	5.17553	5.04268
1552924_a_at	6.28732	6.72015	6.19935	5.91347	6.25326	6.4411	6.49473	6.2898	6.24945	6.48838	6.35314	5.91962	6.27787	6.1707	6.52036	5.69726	6.15458	6.25774	6.17313	6.23334	5.99598	5.48584	5.56144	5.76344	5.87797	5.89686	6.17908	5.37651	5.80275	5.8387	5.74182	5.81555	5.28986	5.47301	4.91111	6.23119	5.75559	5.90865	5.53494	5.79952	5.24731
1552925_at	5.09426	5.58541	4.84752	4.75541	4.79187	4.88488	5.15472	5.26395	5.0666	5.42327	4.98874	5.25978	5.43429	4.85753	4.92058	4.84445	5.17753	4.93692	4.91795	5.43012	4.73335	5.0672	4.93183	4.98971	5.14126	4.41532	4.44191	4.8937	4.71146	5.18307	4.70413	5.11355	4.83561	4.69918	4.34818	5.12722	4.91708	5.06244	4.94713	4.99304	4.96688
1552927_at	3.63623	3.45116	3.65423	3.57581	3.48302	3.45995	3.48103	3.69745	3.33976	3.52706	3.30454	3.47328	3.45346	3.3395	3.71882	3.70261	3.3557	3.29614	3.55131	3.64718	3.46849	3.22551	3.46797	3.58113	3.58784	3.63477	3.83864	3.4636	3.66528	3.53918	3.6121	3.43698	3.52137	3.32652	3.55434	3.70536	3.27685	3.33719	3.62342	3.59138	3.63819
1552928_s_at	2.96879	2.93812	3.08644	3.13509	3.13054	2.92136	3.06144	3.02274	2.70409	3.06087	2.92567	2.8728	2.91002	2.9427	2.89838	2.88467	2.73526	3.03605	2.91405	3.18643	2.85103	2.92163	3.03182	2.85763	3.0507	3.01338	2.83875	3.03103	3.0194	2.94177	2.9185	2.97876	2.9834	3.01659	3.25016	3.26777	3.06565	2.95633	3.1138	2.81438	2.90682
1552929_at	3.59075	3.91282	3.70433	3.62701	3.69787	3.60102	3.81487	3.75067	3.78232	3.61997	3.69324	3.70754	3.70784	3.53807	3.6549	3.44252	4.06462	3.66067	3.53615	3.75267	3.40779	3.66873	3.87431	3.60836	3.70995	3.5766	3.6677	3.61263	3.39742	3.59694	3.59536	3.94837	3.80573	4.05656	3.72108	3.62538	3.79605	3.56291	3.62394	3.67581	3.7333
1552930_at	5.40044	5.07615	5.19155	5.30151	5.21783	5.16311	5.28071	5.36333	5.1999	5.19423	5.05361	5.02616	5.33459	5.19478	5.26267	4.84538	5.14274	4.94087	5.1206	5.00041	5.29117	5.25006	5.38922	5.23396	5.36974	5.12243	4.54415	5.0843	4.60578	5.21196	4.84	4.85373	5.31313	4.99489	4.72471	5.3083	5.39584	5.0962	5.23987	5.17957	5.03538
1552931_a_at	4.8665	5.05966	4.80135	4.83968	5.27663	4.7148	5.01132	5.21907	5.09421	5.27425	5.02978	5.59874	4.90865	4.8703	5.42806	4.88008	5.31299	5.29065	4.8762	5.08986	5.37443	6.07768	5.51513	5.47037	5.05493	5.63421	5.10047	5.30809	5.97344	5.45012	5.44519	5.8403	5.12468	5.55265	5.64416	5.51241	5.6012	5.48824	5.43941	5.15842	5.60443
1552932_at	3.82545	4.01343	3.91554	3.92235	3.78107	3.82104	4.07874	3.95981	3.76499	3.97336	3.66475	4.0084	3.70506	3.80604	3.91396	3.59731	4.02344	4.04273	3.67724	3.81484	3.96238	4.0424	3.76233	3.72099	4.01771	3.6641	3.66313	3.92256	3.689	3.99113	3.73949	4.38511	3.95859	4.07872	3.73559	3.63872	3.87782	3.94808	3.90478	3.94996	4.27655
1552933_at	4.01554	4.05403	3.80175	3.78613	3.75082	3.86152	4.08635	3.69447	3.82858	3.71441	3.7956	3.62695	4.002	4.07398	3.98812	3.28929	3.96776	4.03211	3.59906	3.93421	3.53274	4.05044	4.06147	3.94771	3.8865	3.28286	3.27934	3.99957	3.59939	3.94595	3.43921	4.10288	3.90295	3.98952	3.48801	3.83543	4.21258	3.91987	3.80061	3.7725	4.18215
1552935_at	4.95219	4.84925	4.89234	5.16814	5.10252	4.93239	5.01014	4.71762	4.90715	4.895	5.03124	4.85831	5.04007	5.0264	4.93494	4.415	5.07709	4.93646	4.81839	4.77178	4.49655	5.13238	5.28114	4.84175	4.90907	4.41732	3.85716	4.95769	4.63549	4.79027	4.43386	4.68692	4.94996	4.88803	4.49143	4.76835	5.16267	5.19	4.80501	5.22508	5.14565
1552937_s_at	4.93293	4.90431	4.78352	4.7593	5.00352	4.71218	5.07908	4.76881	4.82526	4.75831	5.00844	4.8262	4.68484	4.96127	4.88241	4.95767	4.7783	4.83999	4.71189	5.0766	4.98086	4.76258	4.98246	4.7173	4.88161	4.71283	4.74174	4.9027	4.71819	4.64687	4.72402	4.94199	4.72493	4.94112	4.50348	4.79125	4.75835	4.84028	4.914	4.87115	4.53885
1552938_at	4.6978	5.16795	4.63333	4.85704	4.72973	4.83476	4.9587	4.93446	4.78432	4.8287	4.90696	4.90416	4.83848	4.89018	5.07624	4.43366	5.13326	4.9089	4.8753	4.86034	5.0006	4.96796	4.77833	4.99913	4.7899	4.85199	4.45034	4.97577	4.8353	5.07688	4.84526	5.44923	5.10076	5.47659	4.85939	4.8054	5.01909	4.75911	4.79344	4.83834	5.20877
1552939_at	2.67892	2.87511	2.85469	2.82005	2.78853	2.84287	2.76086	2.98073	2.8663	2.94983	2.80056	2.81621	2.78012	2.79964	2.63976	2.8927	2.77466	2.83508	2.75777	2.70344	2.74526	2.92851	2.83866	2.79184	2.72186	2.72281	2.80569	2.90093	2.69812	2.70636	2.7893	2.99628	2.69854	2.59058	3.08734	2.76842	2.75535	2.69094	2.93964	2.72541	2.66205
1552940_at	4.60385	4.7818	4.59952	4.41108	4.59309	4.59536	5.10457	4.71414	4.62437	4.79041	4.76876	4.45212	4.65216	4.63941	4.84803	4.07778	4.86507	4.70879	4.56551	4.73603	4.02911	4.89812	4.73916	4.5774	4.69005	4.104	4.05429	4.75191	4.39837	4.5749	4.06479	4.97352	4.6661	4.61223	4.13657	4.71573	4.77231	4.62256	4.61643	4.62402	5.06443
1552942_at	5.70185	5.89001	5.55933	5.41588	5.51444	5.53573	5.58601	5.64393	5.77151	5.84019	5.70747	5.71252	5.95639	5.87927	5.75024	4.88639	5.74265	5.55866	5.67098	5.73027	4.92973	5.90264	5.81679	5.51649	5.81328	4.74738	4.72258	5.83322	4.82233	5.4046	5.27485	5.70908	5.86544	6.13703	4.75052	5.73859	5.7933	5.49878	5.70977	5.73465	5.89045
1552943_at	3.81903	4.2233	5.31258	5.08923	4.53263	5.08963	4.31132	5.26237	3.39136	4.55987	5.6566	5.1156	4.75256	5.02457	3.58416	4.99155	4.68976	4.35576	5.66709	4.3362	5.46348	4.91459	5.30008	6.06945	6.11239	7.21135	5.30943	6.1783	5.00852	5.13961	4.64133	4.69007	6.36358	3.89705	4.65223	4.75421	4.97843	4.72882	4.32028	4.39038	5.65875
1552944_a_at	6.72488	6.80229	6.66388	6.69064	6.80539	6.46965	6.97018	6.78224	6.88313	6.78204	6.75358	6.75347	6.935	6.72659	7.02834	6.58901	6.633	6.80647	6.71232	6.65581	6.93205	6.62335	6.7854	6.69487	6.90767	6.61414	6.86476	6.55035	6.3751	6.94243	6.60948	6.82536	6.54674	7.07968	6.38878	6.99487	6.59722	6.84231	6.75989	6.8607	6.65943
1552946_at	3.44863	3.94566	3.41538	3.59582	3.47425	3.62906	3.79918	3.57871	3.49188	3.70612	3.61725	3.62184	3.70693	3.60168	3.5574	3.62178	3.90588	3.72324	3.54041	3.45966	3.51262	3.6969	3.42297	3.47234	3.47162	3.6914	3.5878	3.80032	4.21267	3.8943	3.80796	3.74682	3.51234	3.8035	4.18235	3.41146	3.82158	3.41778	3.77828	3.62922	3.88391
1552947_x_at	4.03868	4.15731	4.14174	3.9886	4.18837	4.01423	4.29694	3.93665	3.96467	4.08706	3.99136	4.29543	4.19684	4.27123	4.06502	3.97997	4.3566	3.81954	4.06187	4.15321	3.95371	4.5048	4.01413	4.29615	4.01996	3.85797	3.83245	4.26437	4.35987	4.002	4.02234	4.14727	4.2126	3.99771	4.30345	4.09649	4.22258	3.89843	4.31377	3.99196	4.70584
1552948_at	4.48934	4.36268	4.65141	4.74124	4.71602	4.55251	4.3892	4.58624	4.7156	4.50194	4.27768	4.56256	4.30184	4.22869	4.65939	4.13682	4.59744	4.40351	4.49617	4.34922	4.71069	4.44667	4.01558	4.66767	4.50084	4.39134	4.37694	4.38944	4.5156	4.64545	4.57727	4.76114	4.40967	4.76941	4.05614	4.38448	4.6726	4.24026	4.45972	4.609	4.63226
1552950_at	3.53396	3.46366	3.59379	3.52962	3.58172	3.63312	3.51232	3.61966	3.50264	3.38264	3.19986	3.52166	3.51798	3.59409	3.69487	3.35935	3.60925	3.25088	3.51887	3.44559	3.27865	3.42757	3.5049	3.53739	3.51063	3.40389	3.51061	3.47464	3.22319	3.47063	3.47638	3.68635	3.64064	3.70723	3.67978	3.51406	3.41923	3.30996	3.49389	3.31113	3.95154
1552952_at	4.11252	4.0435	4.09607	4.30266	4.00321	4.28614	4.51496	4.44191	4.29163	4.33383	4.31997	4.46231	4.38189	4.454	4.22298	3.75701	4.39309	4.01897	4.3456	4.15281	3.78697	4.37343	4.17193	4.38565	4.18615	3.55585	3.74769	4.4337	3.78526	4.11319	3.76216	4.23114	4.39843	4.12166	3.92156	4.15821	4.34973	4.16609	4.41982	4.41516	4.2984
1552953_a_at	6.15142	6.4377	6.09656	6.40608	6.22387	6.23302	6.27473	6.50064	6.6272	6.59833	6.35158	6.21078	6.39576	5.85183	6.68179	7.09525	6.57589	6.07416	6.50948	6.69945	6.296	6.66972	6.0522	7.10034	6.27833	7.43088	6.91384	6.64121	7.55394	6.6833	7.40952	6.40035	6.83269	6.08289	6.54073	6.63063	6.64962	6.52402	6.57719	6.75382	6.55785
1552954_at	3.93176	4.19289	3.92599	4.13627	3.90923	4.08175	4.05573	4.12612	3.88103	4.14431	3.77665	4.00482	4.12489	4.16199	3.99791	3.68109	4.03185	3.83833	3.96171	4.11747	3.91567	4.23315	4.05468	4.04612	4.14863	3.68598	3.508	4.08328	3.79252	4.03585	4.04611	4.19714	4.18616	4.0802	3.96283	3.93854	4.05568	3.91234	3.91818	3.99016	4.25394
1552955_at	5.00378	5.04402	5.0514	4.80507	4.98602	5.01257	5.16881	5.04339	4.96647	5.04058	5.09014	5.1427	5.14651	4.94708	5.02958	4.20465	4.98419	4.85686	4.97811	4.87562	4.76033	4.94454	4.9899	4.94569	5.11919	4.26277	4.27582	5.06736	4.58631	5.14424	4.71419	5.14756	4.96409	5.49313	4.34458	4.96356	5.04689	5.10234	5.06344	4.74795	5.23026
1552957_at	3.76201	3.28169	3.38222	3.5405	3.35101	3.37149	3.41346	3.39342	3.47339	3.6677	3.27908	3.43429	3.31299	3.03263	3.56764	3.28678	3.20271	3.38917	3.52794	3.4421	3.55606	3.35148	3.28369	3.33622	3.29004	3.26842	3.33729	3.47501	3.22275	3.33787	3.14219	3.41571	3.26695	3.40925	3.28728	3.30632	3.24692	3.46436	3.2484	3.38249	3.45172
1552960_at	4.17652	4.12269	4.50737	4.12202	4.08276	4.16073	4.21405	4.13776	4.14334	4.20278	4.12922	4.10706	3.8999	4.16424	4.19534	3.9255	4.08082	4.24049	4.1484	4.1582	4.06632	4.14254	4.16406	4.06757	4.38474	4.10985	4.19642	3.88813	3.97752	4.1197	3.96215	4.47507	4.03699	4.2433	3.95666	4.16529	4.10225	4.02646	4.27209	4.3636	4.23019
1552961_at	4.14104	4.00092	4.18211	4.12411	4.23382	4.23065	3.80399	3.91159	3.80506	3.78899	3.5828	4.23561	3.81727	3.69056	4.07751	4.07655	4.01049	3.64984	4.08104	3.90965	4.1927	3.89832	3.82184	4.0285	3.77719	4.05475	4.10367	3.71437	3.91679	4.31846	3.82449	3.89457	3.78711	3.67803	4.45072	4.1279	3.74449	3.96768	4.06183	4.01263	4.31314
1552964_at	5.30788	5.2683	4.84269	4.91786	4.88713	5.0288	5.30928	4.98936	4.86813	5.09226	5.13171	5.24982	4.97245	5.29019	5.09947	4.08468	5.23819	5.0427	4.94921	5.22541	4.26903	5.06072	5.10732	5.06502	5.21566	4.48649	4.39501	5.20701	4.57005	5.15124	4.69027	4.97244	5.16203	5.28414	4.17053	5.07026	5.00962	5.05479	5.0247	4.911	5.37776
1552965_a_at	4.1658	4.2285	4.15877	3.87957	4.17589	3.91604	4.15009	4.26568	4.24372	4.11179	4.04005	4.19766	4.07586	4.41711	4.10327	3.98127	3.80356	4.1252	3.99713	4.0131	4.58103	4.1633	4.17615	4.027	4.29876	4.17648	4.35133	4.28266	3.95229	3.92394	4.28212	4.23038	4.17239	4.69975	4.00003	3.93986	4.03199	4.05969	4.2007	4.24901	4.16076
1552967_at	4.48939	4.64494	4.26079	4.34819	4.2739	4.67365	4.85807	4.43612	4.47014	4.58227	4.39159	4.40261	4.60474	4.42071	4.38503	4.21993	4.8941	4.70292	4.28502	4.46532	4.37682	4.61329	4.62516	4.47706	4.41608	4.2727	3.99456	4.72695	4.02281	4.38848	4.3104	4.58005	4.7401	4.50839	4.30508	4.23305	4.56765	4.3742	4.48305	4.6018	4.94048
1552969_a_at	3.69981	3.76947	3.48015	3.87121	3.51272	3.82308	3.69131	3.77316	3.52224	3.43102	3.4008	3.70069	3.56113	3.6426	3.47639	3.48177	3.49387	3.57369	3.72643	3.51833	3.85199	3.80624	3.67783	3.70315	3.66119	3.36188	3.29741	3.63439	3.44924	3.37062	3.36034	4.1902	3.65221	3.75552	3.59502	3.43421	3.58486	3.70223	3.60717	3.64006	3.65662
1552970_s_at	3.30116	3.19545	3.32514	3.17326	3.27104	3.19548	3.20138	3.16279	3.22422	3.16807	3.4295	3.23716	3.1274	3.32804	3.17052	3.3064	3.45731	3.30676	3.35988	3.13347	3.31313	3.26176	3.28261	3.22511	3.39121	3.36221	3.37833	3.2481	3.02694	3.47004	3.0764	3.50467	3.31939	3.42035	3.38374	3.37458	3.14191	3.33285	3.08864	3.32662	3.33121
1552971_at	3.49689	3.72087	3.53029	3.55563	3.48305	3.56547	3.5893	3.56206	3.35641	3.54592	3.69474	3.52089	3.45701	3.47547	3.48007	3.26371	3.55905	3.14686	3.42076	3.38292	3.43723	3.59498	3.44511	3.38238	3.47656	3.33333	3.53067	3.66359	3.21021	3.55843	3.28534	3.12081	3.60586	3.73016	3.38422	3.26117	3.59591	3.26227	3.71119	3.59073	3.82849
1552972_at	2.56039	2.51956	2.4964	2.48135	2.54855	2.49335	2.55566	2.34998	2.55053	2.48322	2.70994	2.6395	2.50114	2.55323	2.49444	2.67269	2.53916	2.75461	2.47933	2.55616	2.61021	2.60106	2.53314	2.51713	2.43473	2.56101	2.57841	2.55481	2.71546	2.51334	2.6006	2.83756	2.65253	2.69636	2.491	2.44285	2.4608	2.57579	2.51823	2.50845	2.58325
1552973_at	4.97154	5.06089	4.9399	4.88761	4.97355	4.94943	5.24965	5.04826	4.94581	5.06317	4.90068	4.9541	5.04107	5.10771	5.1444	4.50604	4.86025	5.28255	4.80262	4.76662	4.64956	5.04786	4.7433	5.13108	4.876	4.67416	4.47224	4.88989	4.88128	5.24179	4.67086	5.37559	5.01459	5.35892	4.77974	5.05867	4.84919	5.04444	5.00041	4.81917	5.54788
1552974_at	2.80691	2.69946	2.89619	2.99083	2.82896	2.97608	2.86653	2.77692	2.78675	2.91851	2.6751	2.90911	2.8443	2.68305	2.87932	2.91882	2.69523	2.94207	2.91577	2.72769	2.89679	2.77389	2.90476	2.84057	2.78638	2.71862	2.86108	2.71568	2.63863	2.96117	2.86278	2.96354	2.74311	2.89174	2.79415	2.71673	2.78163	2.92324	2.90144	2.88744	2.98364
1552975_x_at	3.10917	3.03882	3.08422	3.2332	3.0301	3.16346	2.98809	3.15076	3.06412	3.18574	2.9396	3.28003	2.98581	2.91379	3.06733	3.088	2.86521	3.20688	3.07358	3.05	3.03606	2.96562	2.98536	3.08205	3.0335	2.96951	3.28424	2.85642	2.81372	3.11943	2.97098	3.42359	2.94867	2.88413	3.29366	3.17594	3.13609	3.20127	3.05622	2.98409	3.48454
1552976_at	6.11872	5.947	5.95736	5.87363	6.10136	6.04515	6.25959	6.05804	5.91829	6.02778	5.80681	5.90034	6.2085	6.1106	5.94703	5.49151	6.13877	6.01168	5.89206	5.99465	5.79935	6.145	6.1333	6.02351	6.08143	5.6322	5.30015	6.13016	5.43911	5.89272	5.64157	6.18098	6.11494	6.13508	5.116	6.07832	5.97234	5.90674	5.79301	5.95493	6.14713
1552977_a_at	4.81555	4.87521	5.14019	5.00981	5.46879	4.66686	4.82963	4.85036	4.91049	5.00052	5.71188	5.14911	4.70354	4.95001	5.18779	5.44479	4.27504	5.48578	5.05121	5.02506	5.26969	5.18955	5.39135	5.2796	5.04316	5.83298	6.1843	4.50449	5.55757	4.75632	5.94404	4.90698	4.68798	5.08282	5.58705	5.10678	5.14044	4.07836	4.7191	4.56787	4.63244
1552978_a_at	8.11997	7.67323	7.87247	7.21585	7.54116	7.36233	7.89101	7.8408	7.01484	7.25667	7.40611	7.14775	7.30227	7.3966	7.9612	6.07407	6.00844	6.79517	7.4183	7.01097	7.74491	6.11285	7.78913	6.8787	8.14878	6.27689	7.30201	5.89028	5.74955	7.03794	5.57699	5.69593	6.24198	4.81304	5.70326	7.72633	6.60477	6.79737	6.77122	6.31113	5.36956
1552979_at	3.36459	3.31667	3.29504	3.39827	3.49442	3.39165	3.35507	3.53757	3.26433	3.39893	3.38596	3.48639	3.34888	3.54595	3.31664	3.22525	3.56505	3.38073	3.31	3.37303	3.29778	3.40275	3.28265	3.49238	3.40376	3.32086	3.33089	3.52575	3.25737	3.43957	3.26652	3.48761	3.39236	3.46357	3.28226	3.32612	3.46458	3.37372	3.5194	3.51439	3.66177
1552980_at	4.32947	4.4947	4.59703	4.59736	4.44509	4.5363	4.36378	4.47889	4.28318	4.53122	4.39706	4.56796	4.40994	4.41235	4.51996	3.97329	4.42984	4.33089	4.32976	4.16942	4.2138	4.42174	4.38212	4.58537	4.32714	4.08867	4.00728	4.6421	4.013	4.25141	3.98435	4.0816	4.45847	4.04257	4.22903	4.43574	4.62994	4.38061	4.37716	4.32454	4.83757
1552982_a_at	4.30239	4.33147	4.2638	4.42801	4.1932	4.31832	4.56814	4.30872	4.35739	4.22786	4.20338	4.27676	4.36625	4.48269	4.25881	4.08537	4.17029	4.05928	4.20208	4.58775	4.18705	4.31029	4.34125	4.21942	4.25645	4.10978	3.70626	4.37094	4.12159	4.23937	4.12971	3.97864	4.38271	4.3347	4.05914	4.18959	4.41194	4.26372	4.44594	4.30415	4.29652
1552985_at	4.46498	4.72656	4.11127	4.39289	4.10906	4.41367	4.57708	4.27179	4.2859	4.63368	4.32643	4.54058	4.54633	4.63784	4.42694	3.62945	4.92696	4.60255	4.42532	4.36106	3.92059	4.54554	4.37026	4.43621	4.62265	3.85446	3.72523	4.70931	3.92082	4.53253	4.37829	5.07725	4.68017	4.70537	4.04078	4.40929	4.56003	4.25333	4.30255	4.46818	4.7595
1552986_at	3.99119	3.88507	3.92711	4.18191	4.06512	3.95054	3.99166	4.00983	4.00981	4.17896	3.93189	4.18676	3.97931	3.88345	4.12574	4.17385	4.31812	4.12905	4.00292	3.80375	4.23833	4.0711	3.97011	3.99507	4.07979	4.20012	4.22929	3.93415	4.11268	4.1519	4.1271	4.44243	4.10952	4.16413	4.80274	3.96508	4.00873	4.169	4.27712	4.17241	4.05367
1552987_a_at	3.39074	3.57179	3.47715	3.43931	3.4657	3.50679	3.56033	3.50606	3.43138	3.51722	3.51288	3.50583	3.51035	3.50232	3.49713	3.52641	3.48405	3.598	3.3294	3.47147	3.48348	3.40323	3.39023	3.4972	3.41449	3.42755	3.49191	3.50615	3.34738	3.4393	3.27831	3.89953	3.53844	3.40334	3.62938	3.46093	3.35636	3.50101	3.55487	3.47151	3.58509
1552988_at	2.80907	2.7299	2.75834	2.77255	2.80494	2.76513	2.71702	2.77735	2.75287	2.68722	2.80556	2.66188	2.71039	2.81335	2.68583	2.91244	2.82222	3.3701	2.61157	2.77992	2.90384	2.77633	2.69219	2.60706	2.77724	2.72919	2.82292	2.64129	2.76336	2.8282	2.59733	3.65086	2.69092	2.77115	2.89341	2.6971	2.7358	2.80839	2.82968	2.77772	2.74486
1552990_at	4.1842	3.80518	4.08199	3.98442	4.08278	3.97785	4.10024	4.08663	4.00864	4.10579	4.14011	4.03405	4.07417	3.92851	4.08588	4.03826	3.77069	3.97827	4.11974	4.02077	4.33051	3.96606	3.98118	3.9014	4.19363	3.98455	4.15444	3.8837	3.96984	3.98813	3.91	4.08521	3.95437	4.2737	4.20238	4.05592	4.05384	4.082	4.21774	4.02476	3.76055
1552991_at	3.77226	4.29704	3.62425	3.51713	3.75099	3.72725	4.41811	3.95947	3.9184	4.20667	3.97291	3.88734	4.0806	4.04926	4.10845	3.43628	4.24946	3.92567	3.94944	4.39716	3.49221	4.28073	4.20777	4.17904	4.07039	3.46687	3.3126	4.32751	3.77426	3.77094	3.84222	3.7016	4.34604	3.98123	3.82184	3.95999	4.26275	4.08086	3.97773	3.97188	4.36225
1552993_at	3.15179	2.9692	3.04293	3.09212	2.97158	3.08164	2.9765	2.96459	3.06358	2.86415	2.87148	3.08379	2.85442	2.96772	2.97778	2.99416	2.96421	2.88286	2.94701	3.03529	3.31398	2.92505	2.89906	2.89586	2.93767	3.07063	2.93015	3.00687	3.27099	2.95991	2.9457	2.82204	2.79117	3.10297	3.1445	2.97245	2.94051	3.04516	2.94325	3.20965	2.81458
1552995_at	5.88343	5.86906	5.72216	5.65664	5.74175	5.70825	5.88181	5.8452	5.91082	5.7125	5.77642	5.76604	5.88722	5.72445	6.13074	5.4268	5.82168	5.84855	5.7499	5.88971	5.75225	5.78438	5.75866	5.88201	5.88742	5.54017	5.61977	5.89903	5.51042	5.92448	5.67179	5.8422	5.81295	6.07991	5.76436	5.93393	5.87434	5.83133	5.91182	5.79011	5.78778
1552997_a_at	4.55517	4.74048	4.71771	4.77467	4.58186	4.70969	4.81178	4.80722	4.59054	4.72469	4.52467	4.75938	4.60816	4.61035	4.74205	4.42934	4.65794	4.70382	4.72332	4.73916	5.03591	4.7518	4.71814	4.57577	4.81641	4.97102	4.83028	4.76704	4.79873	4.85463	4.56199	4.96587	4.53363	4.50105	5.09794	4.84295	5.00329	4.62765	4.94983	4.78563	4.68559
1552998_at	4.49874	4.24427	4.2383	4.29104	4.22256	4.50215	4.49247	4.54607	4.55067	4.58413	4.42268	4.37218	4.35019	4.44509	4.57248	3.74648	4.4238	4.37764	4.47693	4.38554	3.80816	4.7198	4.20675	4.37818	4.40894	3.85957	3.81138	4.694	3.83772	4.37543	4.14452	4.77117	4.55055	4.62471	3.40927	4.3904	4.3506	4.47506	4.49416	4.46025	4.88359
1552999_a_at	3.87011	4.14423	3.79813	4.00983	3.58846	3.90385	4.0278	4.04521	4.01669	3.96201	3.87285	4.21868	3.949	4.08101	4.03846	3.57701	4.02491	4.20396	3.89095	4.12652	3.89766	4.2079	3.86829	3.95763	4.11163	3.88019	3.67445	4.33827	3.86981	4.18128	3.68846	4.34889	4.14212	4.33649	3.84544	3.97791	4.24502	3.84144	3.85677	4.06916	4.23852
1553002_at	3.62665	3.5505	3.6372	3.67774	3.62907	3.65692	3.46719	3.63571	3.55132	3.62833	3.39502	3.34532	3.46144	3.44519	3.54339	3.5477	3.57708	3.62977	3.49351	3.6291	3.59847	3.58317	3.77127	3.64744	3.79671	3.29579	3.43686	3.48249	3.41695	3.53455	3.36235	4.00365	3.60886	3.7558	3.41169	3.44538	3.72981	3.79045	3.44486	3.79841	3.55247
1553003_at	4.5609	4.83307	4.58385	4.62356	4.60711	4.60501	5.04145	4.70587	4.63711	4.68287	4.74326	4.61669	4.69363	4.79478	4.77243	3.77964	4.82669	4.7907	4.73252	4.8804	3.97602	4.95815	4.79785	4.69038	4.94295	4.22154	3.93778	4.68298	4.14837	4.64798	4.36301	4.7393	4.78181	4.88775	4.03054	4.60252	4.95242	4.77584	4.8713	4.38509	4.76493
1553004_at	4.62007	4.7358	4.37517	4.61266	4.67275	4.55047	4.49152	4.40992	4.49594	4.76655	4.69346	4.47301	4.47557	4.75959	4.48971	4.4413	4.52131	4.19882	4.50491	4.78142	4.54463	4.92493	4.72764	4.66505	4.70408	4.30881	4.47957	4.68554	4.42975	4.54407	4.34977	4.25851	4.5448	4.6589	4.71932	4.51546	4.63465	4.64844	4.43216	4.48732	4.86652
1553006_at	4.2842	4.12566	4.33208	4.30417	4.14187	4.19073	4.46749	4.3466	4.233	4.26917	4.2626	4.42453	4.28044	4.24385	4.32654	3.84927	4.2169	3.90648	4.30536	4.19262	4.31288	4.3387	4.43994	4.15885	4.36372	4.16586	4.2424	4.26255	3.95799	4.20107	4.12539	3.94878	4.39116	4.23292	4.33525	4.32745	4.38389	4.23035	4.24293	4.32506	4.5929
1553007_a_at	4.25791	3.90357	4.21577	4.11187	4.1857	4.12106	4.01872	4.18304	4.23727	4.0544	4.09784	4.29152	4.12551	4.15704	4.17191	4.33239	4.02899	4.1274	4.25148	4.41912	4.07446	4.08426	4.14497	4.13911	4.20693	4.00743	3.62078	4.12534	4.02466	3.9211	3.87591	4.29401	4.21561	4.17283	3.942	3.91212	4.06659	4.18622	4.26131	4.07966	4.13123
1553009_s_at	4.47588	4.30267	4.33903	4.32512	4.44057	4.34067	4.39202	4.43834	4.13012	4.47776	4.46787	4.37863	4.46432	4.46243	4.29689	4.36688	4.32759	4.32097	4.34216	4.42367	4.6621	4.27123	4.40497	4.092	4.489	4.22506	4.24893	4.60492	4.06977	4.2981	4.2392	4.57365	4.40173	4.79672	4.0058	4.28412	4.2904	4.23725	4.49196	4.25723	4.83036
1553011_at	5.31013	5.11288	4.9598	4.85376	5.09807	4.94292	5.22574	5.16619	5.11862	5.21335	4.96612	5.04771	5.17659	5.16572	5.36356	4.69843	5.38052	5.15293	5.01079	4.97477	5.05701	5.18057	4.8914	5.24771	5.10262	4.54313	4.67035	5.34699	4.20833	5.14634	4.56859	4.98381	5.0344	5.94151	4.5592	5.10091	5.11775	5.00102	4.91461	5.0166	5.53124
1553013_at	5.90809	5.85878	5.71534	5.31643	5.53559	5.65976	5.77982	5.64613	5.24193	5.82402	5.39105	5.22419	5.71872	5.67325	6.07972	5.07341	5.52526	5.43842	5.63557	5.62966	4.95021	5.1588	5.67931	5.47734	5.56428	4.61713	5.08492	5.1146	5.0672	5.50558	4.90297	5.21099	5.2044	4.86152	4.84379	5.45791	5.36644	5.04651	5.50111	5.04206	5.22483
1553015_a_at	5.96613	6.22837	6.16642	6.06946	5.8971	6.07024	5.97369	6.26985	6.13967	5.99999	6.05557	6.12908	6.26278	5.97137	6.13035	5.84776	6.02473	5.69882	5.95384	5.96684	5.80757	5.9257	5.75762	6.08608	6.13412	5.88359	5.68415	6.13899	5.82646	5.99473	5.95342	5.49966	5.82125	6.25609	5.49065	5.90537	6.03099	6.23872	6.07046	6.06644	5.99311
1553016_at	4.91403	5.42289	4.98719	4.93449	4.83119	5.00095	5.66495	4.90748	5.11347	5.3185	5.06328	5.18847	5.36804	5.28193	4.98694	4.43705	5.22425	5.08872	4.95637	4.79963	4.73489	5.26539	5.10655	5.02405	5.30226	4.56402	4.53417	5.2672	4.58259	4.93118	4.99398	5.15969	5.34258	5.27066	4.79303	5.03488	5.34686	5.10155	5.11291	5.08014	5.47645
1553019_at	5.65243	5.72494	5.43207	5.56733	5.3579	5.4851	5.54846	5.60804	5.53433	5.45753	5.54069	5.51117	5.52843	5.58401	5.56252	5.0745	5.47576	5.67908	5.55108	5.70398	5.21627	5.70644	5.70415	5.35902	5.59868	5.03168	4.93084	5.55793	4.96725	5.25494	5.30113	5.72575	5.61618	5.76596	5.26239	5.56712	5.4416	5.41708	5.46928	5.37054	5.56297
1553020_at	4.27772	4.18934	3.96006	4.14722	4.18752	4.30553	4.23198	4.20723	4.12683	4.08748	4.1279	4.21881	4.13355	4.11411	3.99202	4.37437	4.32784	4.11964	4.0915	4.24028	4.50175	4.32727	4.08018	4.40559	3.99934	4.05686	3.74782	4.27379	4.16935	4.35066	4.13603	4.30058	4.21633	4.41111	4.35028	3.97446	4.17432	4.4335	4.12703	4.26905	4.31556
1553021_s_at	4.31368	4.23845	4.19664	4.14446	4.37051	4.17228	4.33895	4.15454	4.18021	4.49225	4.23448	4.4029	4.02714	4.1178	4.32488	4.08012	4.00434	4.30706	4.05822	4.22467	4.22619	4.06529	4.14391	4.0792	4.02955	4.35819	4.25179	3.88685	3.97304	4.11706	3.99163	4.11297	4.07923	4.29633	4.09742	4.04098	4.05765	4.2029	4.24029	4.09434	4.20094
1553022_at	3.1797	2.97874	3.20476	3.12014	3.16829	3.13858	3.15104	3.03372	3.15772	3.13352	3.01667	3.07363	3.07989	3.1477	3.03835	2.97139	3.27342	2.99722	3.19299	3.19082	2.97832	2.98907	3.20355	3.10196	3.21288	3.01612	3.10651	3.14438	2.87496	3.16724	2.9788	3.06653	3.19062	3.25287	3.16878	3.14351	3.3481	3.22961	3.20307	3.2131	3.40516
1553023_a_at	4.12766	4.34437	4.2721	4.31212	4.33513	4.12684	4.38868	4.28096	4.01843	4.25565	4.12129	4.18727	4.23081	4.24802	4.27465	4.15927	4.09996	4.23421	4.19788	4.52103	4.32403	4.31078	4.27832	4.2084	4.3329	3.84165	3.98398	4.17671	4.10151	4.08026	3.80577	3.92561	4.26055	4.14493	3.93154	4.13906	4.32541	4.07458	4.12045	4.03425	4.33389
1553024_at	2.81456	2.98292	2.84373	2.83957	2.90638	2.80233	2.97002	2.90746	2.85187	3.00499	2.81863	2.83365	2.96427	2.97701	2.77	2.667	2.8364	2.81195	2.73202	3.04846	2.83166	2.9292	2.86808	3.06005	2.90742	2.82768	2.75147	2.96888	2.93163	2.84666	2.75372	3.02033	3.08751	3.09579	2.94181	2.94147	2.90291	2.69981	2.84066	2.71154	2.96735
1553025_at	4.33062	4.46588	3.97215	4.05853	3.96755	4.27901	4.42137	4.22409	4.16564	4.24105	4.22292	4.19101	4.58273	4.31677	4.29859	3.9254	4.4681	4.40358	4.18938	4.18154	4.15763	4.42892	4.16712	4.43107	4.25578	3.73419	3.6801	4.59177	3.95285	4.50857	3.95404	4.34959	4.59519	4.74898	3.85132	4.41367	4.27384	4.00855	4.43971	4.19297	4.8623
1553027_a_at	5.0662	4.95727	5.10873	4.64445	4.79083	4.69589	4.95947	4.72805	4.77378	4.79919	4.99638	5.00665	4.66838	4.79456	4.80073	4.25406	4.62512	4.92927	4.77414	4.74134	4.7831	5.0209	5.605	4.98434	5.09981	4.2497	4.41513	4.61098	4.6925	4.43442	4.39382	4.85037	4.38624	4.06312	3.94799	4.79882	4.919	4.75791	4.25108	4.29878	4.3637
1553028_at	4.27893	4.51477	4.21298	4.32157	4.19791	4.42475	4.52122	4.33992	4.33965	4.38827	4.3186	4.3813	4.3383	4.39781	4.39253	3.91963	4.56132	4.35489	4.30336	4.42411	4.12171	4.42942	4.37183	4.30431	4.42536	4.04312	3.87788	4.7551	4.01696	4.32807	4.0503	4.38462	4.45399	4.60065	4.49075	4.32093	4.39336	4.02286	4.43165	4.57188	4.5433
1553030_a_at	5.08993	5.12185	5.20458	5.28307	5.14658	5.03234	5.22703	5.02197	5.14168	4.91366	5.27584	4.91951	4.96757	4.85939	5.00711	5.71634	4.89561	4.76633	5.26172	4.99046	5.21467	5.06501	4.88978	5.14874	5.05004	5.50651	5.37248	4.8313	5.22973	4.98142	5.19645	4.84071	4.80114	4.85184	5.1395	5.06599	5.25977	4.94721	5.23649	5.18064	4.98342
1553031_at	4.28933	4.43105	4.04869	4.10784	4.1893	4.12788	4.63217	4.08277	4.18653	4.09281	3.98455	4.17458	4.42602	4.37772	4.13144	3.71561	4.31888	4.21255	4.14383	4.46624	4.0539	4.43453	4.41841	4.08198	4.40073	3.77999	3.71234	4.40795	3.82334	4.08113	3.96373	4.25662	4.27323	4.54833	3.95129	3.97276	4.54778	4.27596	4.30385	4.23652	4.17409
1553032_at	4.83967	4.62683	4.57133	4.55401	4.47706	4.60925	4.80795	4.59098	4.56795	4.5935	4.35326	4.56085	4.67284	4.78273	4.39108	4.30431	4.83719	4.52775	4.68367	4.56671	4.45649	4.6255	4.61745	4.43578	4.70211	4.11756	4.03115	4.66103	4.23656	4.70064	4.32445	4.926	4.73609	4.88926	3.85442	4.66726	4.7731	4.53057	4.44312	4.59585	4.98316
1553033_at	4.43833	4.45621	4.48941	4.3673	4.24528	4.35583	4.61909	4.30017	4.32943	4.2457	4.22828	4.42261	4.27268	4.35586	4.36712	4.03923	4.18405	4.01161	4.28385	4.21782	4.08244	4.20468	4.32043	4.38615	4.26813	3.95075	3.86468	4.14188	3.81698	4.05618	4.11571	4.05329	4.20322	4.10615	4.2922	4.05441	4.40444	4.241	4.05825	4.36494	4.64422
1553034_at	4.86553	4.68364	4.82991	4.99404	4.82871	4.73114	4.83058	4.77067	4.8589	4.61044	4.78551	4.82571	4.78718	4.85343	5.25117	4.39529	4.65834	4.62129	5.00311	4.75344	4.57703	4.94347	4.75812	5.05732	4.81769	4.66183	4.56538	4.68212	4.7742	4.81274	4.46418	4.86184	4.51261	5.12125	4.51121	5.20283	4.77981	4.74661	4.73106	5.00555	5.01655
1553036_at	3.91282	3.83263	3.64483	3.98714	3.85127	3.76811	3.96421	3.98572	3.84191	3.751	3.79366	3.84384	4.05294	3.90547	3.91085	3.6673	3.94243	3.889	3.87073	3.69698	3.8832	3.80122	4.03446	4.04114	3.96369	3.643	3.6417	3.95506	3.79203	3.90296	3.88223	3.73815	4.16174	3.95578	3.92236	3.89275	3.87553	4.01111	3.88663	3.98487	4.45356
1553037_a_at	5.68911	6.16172	5.06973	5.30517	5.53982	5.09682	5.79553	6.02962	6.24931	5.73937	6.13903	5.60575	5.87517	5.91015	5.9774	5.80451	5.37785	5.26356	5.69652	5.92311	6.24893	4.67387	5.32856	4.9682	5.53031	4.79457	6.59391	4.77844	4.92535	5.45339	5.08669	5.3505	4.82914	5.25222	4.93452	5.69959	5.40355	5.5508	5.57885	5.70288	4.9559
1553039_a_at	6.25814	6.29901	6.07007	5.86365	6.23311	6.06379	6.38643	6.18522	5.98981	6.1093	6.2989	5.87308	6.24866	6.19484	6.11002	6.11246	6.07663	6.2532	5.92917	6.0423	6.3919	6.34315	6.373	6.00025	6.33578	5.92374	5.86085	6.30874	6.04083	6.16142	6.11281	6.1564	6.43082	6.31142	6.00781	6.08462	6.1996	6.05832	6.36244	6.29085	6.29213
1553041_at	5.08345	5.05366	4.92877	5.0629	4.90211	4.89519	4.77097	4.90408	5.17648	5.03369	4.80203	4.97154	4.9919	4.69893	4.97143	4.24398	4.80078	4.87261	4.93835	4.85636	4.66532	4.9961	4.94511	4.95655	4.96166	4.22546	4.38183	4.85076	4.58958	4.98541	4.52231	5.36253	4.98781	5.12065	4.46203	5.11014	5.05896	4.93007	4.97171	5.01304	5.10349
1553042_a_at	4.7944	4.65167	4.61851	4.56322	4.49781	4.75305	4.9358	4.47696	4.60136	4.84217	4.45385	4.60074	4.64409	4.66828	4.56489	4.4523	5.01427	4.39746	4.59374	4.67783	5.12803	4.69923	4.62061	4.61757	4.89762	4.52921	4.34693	4.77503	4.3842	4.64214	4.42679	4.4566	4.64573	4.90859	4.30543	4.65721	4.70989	4.55179	4.75756	4.94512	4.72906
1553043_a_at	4.98732	5.08224	4.93066	4.66295	5.15544	4.82471	5.21411	4.7831	4.82625	5.20357	5.32848	4.82895	5.06988	4.90737	4.83182	4.3844	5.03084	5.12215	5.02106	4.69459	4.62778	5.34557	5.40721	5.10475	5.24758	4.68426	4.54529	5.04124	4.86217	4.88227	4.87272	5.38365	5.10111	5.36268	5.42019	5.10656	5.18663	5.27018	4.97677	5.0262	5.34046
1553044_at	4.72732	4.76408	4.492	4.59392	4.40392	4.60843	4.93793	4.49491	4.55077	4.70646	4.60869	4.70456	4.77366	5.00662	4.71889	3.98469	4.72936	4.35048	4.55623	4.5747	4.18217	4.74734	4.67859	4.78088	4.83211	4.29333	3.79273	4.7234	4.23203	4.63425	4.27471	4.54253	4.78928	4.98382	4.00505	4.63817	4.80894	4.49842	4.85505	4.66987	4.68035
1553045_at	4.65557	4.78452	4.85849	4.92858	4.81527	4.72815	4.61025	4.84185	4.74386	4.66049	4.5303	4.77177	4.57407	4.55697	4.70067	4.43499	4.50802	4.41624	4.633	4.43274	4.92815	4.41221	4.58047	4.46774	4.71468	4.60351	4.67043	4.40969	4.74472	4.83178	4.61376	4.49395	4.30901	4.5641	4.61344	4.66849	4.70923	4.5917	4.63344	4.59591	4.8159
1553046_s_at	5.65492	5.60777	5.54883	5.7127	5.62277	5.64394	5.60853	5.76663	5.46737	5.42344	5.55359	5.68115	5.67983	5.73431	5.5375	5.64823	5.65829	5.58151	5.43084	5.62488	5.88559	5.67777	5.74545	5.69007	5.795	5.33153	5.47251	5.69105	5.44642	5.79513	5.63227	5.41973	5.60516	5.83985	5.53431	5.7157	5.546	5.54647	5.85626	5.76691	5.92185
1553047_at	5.72903	5.58371	5.77718	5.79696	5.63192	5.89339	5.64048	5.77629	5.87617	5.59098	5.27043	5.76298	5.54451	5.33992	5.81136	5.1131	5.57752	5.62644	5.68594	5.61277	5.39153	5.51797	5.32208	5.66764	5.32217	5.34408	5.2792	5.45952	5.28191	6.01439	5.39709	5.47706	5.60628	5.72882	5.14473	5.81158	5.57229	5.81842	5.74517	5.7961	6.04531
1553048_a_at	5.53978	5.61357	5.6354	5.45099	5.58532	5.23592	6.26142	5.64104	4.69302	5.62336	5.5209	5.40465	5.09408	5.45172	5.84088	4.6003	4.9441	5.37219	5.08017	5.31243	5.20684	4.42173	4.97565	4.88784	5.37454	5.14962	5.3514	4.58835	4.908	5.07653	4.68021	4.96026	4.72514	5.21835	4.99695	5.88058	4.80783	4.94085	4.86294	5.1684	4.85259
1553051_s_at	5.12974	4.96391	4.88332	5.10167	4.9261	4.93479	5.05504	4.96025	4.95554	5.03481	4.98339	4.9188	4.88713	5.07702	4.94937	4.77511	5.11314	4.93744	4.93205	5.18458	5.16145	5.0848	4.89938	4.98687	5.11987	4.73447	5.00661	4.82978	4.78272	4.77001	4.9024	5.26695	4.95253	5.27236	5.02401	4.82891	4.95744	4.94052	5.05523	4.98713	5.19123
1553052_at	4.02547	3.91712	3.80594	3.81821	3.71534	3.90301	3.86455	3.90951	3.82791	3.88277	4.00116	3.88974	3.88103	3.79715	3.86525	3.61689	4.08299	3.84123	3.77269	3.86401	4.038	4.066	3.89771	3.95175	3.93857	3.94167	3.85113	3.90701	3.76565	4.03054	3.82097	3.80834	3.94743	4.01485	3.88819	3.89537	3.76352	3.90322	3.97296	3.95153	4.2855
1553053_at	4.76955	4.85465	4.73607	4.95995	4.80452	4.67944	4.96936	4.94788	4.80711	4.69635	4.94271	4.85043	4.82916	4.9111	4.85536	4.41721	5.04831	5.06262	4.89326	4.70134	4.68702	4.89112	4.76843	4.90882	5.00756	4.66809	4.64107	5.04048	4.77052	4.94987	4.89573	5.70927	4.94695	5.42226	5.33449	4.92776	5.01044	5.11478	5.00726	4.86504	5.04875
1553055_a_at	3.26094	3.38174	3.26192	3.23629	3.27933	3.27269	3.20363	3.36588	3.19198	3.13734	3.23054	3.25952	3.14226	3.43683	3.28212	3.12296	3.13966	3.2788	3.19248	3.11827	3.46658	3.21085	3.43694	3.36668	3.31238	3.51511	3.18776	3.33035	3.26955	3.12224	3.24091	3.16724	3.25076	3.50133	3.49415	3.1881	3.34338	3.37749	3.17559	3.13453	3.49593
1553057_at	4.96531	5.06088	4.86779	4.89265	4.79217	4.87787	5.17327	4.90305	5.06089	4.94709	4.86244	4.86942	4.95895	4.89437	4.96165	4.65625	5.09635	5.09054	4.98037	5.01327	4.97062	5.07306	4.99092	4.99821	5.1841	4.79607	4.49007	5.19385	4.72468	5.0971	4.70342	5.16721	5.183	4.95545	4.14134	4.87878	4.87914	4.69487	5.00139	4.90732	4.8295
1553058_at	4.94654	4.82034	4.70991	4.72679	4.81767	4.65722	4.92379	4.81126	4.74797	4.62366	4.71372	4.76975	4.73676	4.81581	4.85996	4.53517	4.88754	4.67864	4.75773	4.47936	4.71654	4.8748	4.96505	4.72121	4.90462	4.82449	4.43594	4.75252	4.54126	4.81584	4.66047	4.73833	4.71835	5.1445	4.39624	4.77911	4.57686	4.61883	4.97657	4.86253	4.63338
1553059_at	4.24454	4.38808	4.10467	4.03213	4.06731	4.22255	4.59915	4.15284	4.23699	4.26892	4.29733	4.06895	4.39845	4.37871	4.14508	3.8669	4.44087	4.04215	4.3536	4.25177	3.95852	4.31986	4.20406	4.1192	4.40931	3.97232	3.75248	4.36497	3.97568	4.12215	4.13257	4.36142	4.41321	4.57395	3.75504	4.14362	4.41168	4.38515	4.24115	4.11061	4.54104
1553060_at	4.9061	5.07882	4.58825	4.73172	4.76946	4.69927	5.03433	5.01212	4.87684	4.60137	4.77925	4.66415	4.70283	5.00818	4.79477	4.4827	4.86056	4.66623	4.70184	4.71431	4.90385	4.80901	5.0494	4.7687	4.83328	4.38157	4.45103	4.94524	4.82174	4.96849	4.56502	4.98826	4.77643	5.10844	4.64274	4.8824	5.01236	4.92293	4.69462	4.93175	5.06832
1553061_at	5.08997	5.17983	4.89688	5.29403	5.0678	4.95972	5.06498	5.14263	5.19671	5.13817	5.02211	5.07988	5.2333	5.22753	5.24077	4.6432	5.30312	5.11933	5.3815	5.11992	4.54779	5.13505	5.03497	5.22863	5.04811	4.6514	4.62073	5.14401	4.73114	4.85967	4.78725	5.2429	5.07549	5.44197	4.71105	4.96209	5.15257	4.98783	5.27224	5.01269	5.26523
1553062_at	5.10665	4.97529	4.83478	5.09257	4.89967	5.03371	5.10776	4.89424	4.86723	4.9957	5.00391	4.66401	5.17485	5.2275	5.08746	4.46459	5.07397	5.0791	5.01221	4.9834	5.09422	4.9787	5.12341	4.86348	5.02663	4.75435	4.60902	4.93371	4.39425	4.98994	4.69873	5.24933	5.09098	5.08827	4.51057	4.85092	5.10063	5.01469	5.11521	4.84576	5.18647
1553063_at	5.20549	4.8984	4.73825	4.76735	4.87061	4.64692	4.84507	4.97571	4.92529	4.74966	4.97293	4.78091	4.87069	5.05993	4.99283	4.24186	4.69448	4.77562	4.68224	4.68112	4.97158	4.77094	5.0141	4.87917	4.95023	4.71436	4.69929	4.87245	4.50249	4.83721	4.63105	4.64761	4.74151	5.37243	4.37475	4.77777	4.86912	4.92366	4.69814	5.07502	4.94439
1553064_at	4.99487	5.10294	5.13037	4.96663	5.01879	5.04	5.21675	5.10226	5.02367	5.03801	4.91118	4.97982	5.02403	5.16029	5.14757	4.85164	5.17042	4.8517	5.25083	5.10062	5.59507	5.10885	5.05194	5.11539	5.34916	4.93194	4.91009	4.91203	4.85885	5.11063	4.90373	4.80323	5.01992	5.45618	4.78546	4.99913	4.83503	4.91191	5.17462	5.09283	5.36082
1553066_at	3.96322	4.14057	4.00521	3.77785	3.62223	3.82643	4.18219	3.83946	3.81512	3.90187	3.84075	3.81054	4.02205	4.08943	3.87485	3.37808	4.31619	4.11391	3.85347	3.9401	3.77854	4.15417	4.05448	3.98204	4.09453	3.50267	3.21981	4.12424	3.70163	3.92301	3.82711	3.70985	4.14707	4.15948	3.97137	4.07437	4.09884	4.11269	4.11294	3.84624	4.53841
1553067_a_at	5.00866	4.98696	4.9152	5.02791	4.71886	4.78175	4.94339	4.77227	4.77644	4.9048	5.02618	4.96865	4.95126	4.89308	4.90101	4.79131	4.85476	4.9781	4.83732	4.82514	4.65266	5.09869	5.14479	5.02289	4.9202	4.73336	4.53555	4.95504	4.68892	4.76884	4.72378	5.12668	5.12519	5.14758	4.77489	4.86717	4.82527	5.09247	5.0576	4.76159	5.05153
1553069_at	4.3531	4.39184	4.13684	4.20966	4.28574	4.30944	4.48725	4.4398	4.33306	4.48522	4.49939	4.22604	4.56648	4.48678	4.60784	3.9545	4.66441	4.44985	4.29066	4.43398	4.23579	4.56454	4.46805	4.57158	4.68342	3.7371	4.02658	4.50327	3.93446	4.37514	4.45695	4.50535	4.546	4.82833	3.66942	4.22583	4.57829	4.50102	4.42691	4.38397	4.62324
1553070_a_at	4.9869	4.75115	4.63325	4.79428	4.59579	4.5608	5.10149	4.76274	4.80935	4.79813	4.63882	4.78765	4.64426	4.91346	4.75807	4.59909	4.50212	4.79546	4.76355	4.73338	5.22898	4.68386	4.74151	4.70979	4.88968	4.61648	5.006	4.86744	4.70222	4.47517	4.68306	4.62925	4.6631	5.04443	4.55829	4.59267	4.48767	4.70242	4.99681	4.77066	4.60647
1553071_a_at	4.88466	4.92238	4.66278	4.74912	4.66229	4.74809	5.02631	4.75707	4.61447	4.50643	4.52499	4.58077	4.61019	4.83161	4.77395	4.26513	4.92696	4.69437	4.60567	4.61121	4.9321	4.84057	4.67937	4.77434	4.69724	4.1828	4.5189	4.70725	4.40719	4.48176	4.54798	4.39439	4.81343	6.06473	4.25706	4.86676	4.70613	4.79763	4.69758	4.9621	5.05115
1553072_at	4.10167	4.04204	4.02996	4.16482	4.11591	4.27774	4.22005	4.11857	4.1986	4.13053	3.93235	4.0951	4.21727	4.24023	4.08424	4.02189	4.22209	3.93265	4.10452	4.31483	3.96309	4.0474	3.99747	4.00227	4.16991	3.89696	4.16068	4.26865	3.87312	3.95449	3.8538	4.04479	4.3705	4.2442	4.29567	4.10743	4.10619	4.17792	4.12185	4.09846	4.65018
1553074_at	4.19316	3.7843	3.7401	3.91848	4.0994	4.04412	3.95799	3.973	3.90685	3.86217	3.70893	3.82133	3.74608	3.90658	3.92568	3.63298	3.86169	4.00336	3.80759	3.85109	4.32766	3.92774	3.96222	3.85721	4.03191	3.93709	4.05826	3.72567	3.55551	3.79401	3.82034	4.20776	3.88284	4.15347	4.04392	3.85272	3.79132	3.75436	3.81598	3.90964	4.08473
1553075_a_at	3.03665	2.94627	3.11814	3.0018	3.04663	2.96989	2.94082	3.12269	2.97836	3.04227	3.0361	3.08299	2.81784	2.81454	3.18635	3.0655	3.14061	3.05573	3.13525	2.73533	2.85113	3.02131	2.82246	2.99647	2.75433	2.9045	2.93744	2.83232	2.85578	3.02504	2.97538	3.1823	3.00226	2.79113	3.35302	3.1188	2.90726	2.89356	2.99513	2.98034	3.18629
1553076_at	3.30409	3.42208	3.48127	3.40185	3.33904	3.24337	3.52862	3.49234	3.36426	3.54064	3.31602	3.4503	3.30869	3.44866	3.37827	3.22466	3.40383	3.53143	3.31036	3.43772	3.19342	3.39714	3.47718	3.07111	3.59712	3.25824	3.17029	3.45232	3.23741	3.22598	3.23798	3.77473	3.49602	3.2378	3.20206	3.15063	3.29471	3.26315	3.36385	3.47686	3.17912
1553077_at	4.07094	3.85862	3.99261	3.95812	4.04618	3.97096	3.83017	3.97845	3.98145	4.0645	3.86986	3.91206	4.08926	4.01791	3.96087	3.90205	3.9588	4.23944	3.87152	4.04396	4.19419	3.90857	3.96479	3.90731	4.05872	4.03504	4.11098	3.77466	3.80511	3.82835	3.8722	4.6792	3.94648	4.4344	3.80723	3.79185	3.72407	4.05889	4.15333	4.11408	3.96788
1553078_at	4.41974	4.81515	4.2904	4.24491	4.5181	4.16855	4.54432	4.45465	4.3069	4.49483	4.52814	4.42538	4.72031	4.4755	4.3066	4.5891	4.38505	4.26808	4.32462	4.52333	4.15591	4.54629	4.5579	4.08014	4.39326	4.08077	3.844	4.48138	3.90452	4.22215	4.20571	4.09915	4.57133	4.64285	4.21238	4.39181	4.58284	4.77188	4.49017	4.33445	4.42738
1553079_at	4.55115	4.48819	4.38768	4.49667	4.39182	4.53161	4.27711	4.36398	4.42929	4.4282	4.30954	4.43985	4.34273	4.48247	4.55099	3.99584	4.44366	4.59223	4.48479	4.18491	4.46337	4.27932	4.55905	4.37384	4.26772	4.06735	4.38824	4.51889	4.20484	4.60771	4.21281	4.5292	4.72696	4.45705	4.48279	4.4372	4.28299	4.42237	4.2726	4.53815	4.88303
1553080_at	4.90213	5.1086	4.67152	4.72026	4.67596	4.9358	5.08987	4.86595	4.90978	4.90053	4.84289	4.90474	4.92246	4.9603	4.81726	4.44848	4.95055	5.09275	4.80419	4.99973	4.52328	4.86994	4.96296	4.85275	4.89509	4.52545	4.47379	4.92042	4.51749	4.73081	4.4023	5.0963	5.02569	4.95571	4.47271	4.84056	5.03499	4.89528	4.88631	4.83629	4.85494
1553081_at	6.33778	6.54372	6.09569	6.41708	6.2497	6.39766	6.50997	6.28769	6.31903	6.25753	6.20843	6.28229	6.27791	6.47349	6.46733	5.45751	6.27409	6.40064	6.38656	6.37677	5.94514	6.52704	6.36021	6.32142	6.48342	5.4499	5.34458	6.65088	5.6485	6.4621	5.81737	6.26973	6.38396	6.66655	4.91348	6.40847	6.51106	6.66648	6.30492	6.22404	6.50575
1553082_at	4.92773	4.88436	4.59671	4.77229	4.67491	4.68863	4.98737	4.86977	4.73733	4.61066	4.45185	4.81533	4.72313	4.64223	4.87235	4.5528	5.06968	4.78507	4.575	4.85659	5.04645	4.73348	4.66234	4.81718	4.61259	4.53846	4.77933	4.86079	4.69247	4.79873	4.84877	5.059	4.90158	5.35796	4.41877	4.59283	4.91562	4.74757	4.71865	4.80586	4.74134
1553083_at	5.05544	5.13007	4.96658	4.84486	4.87166	5.02318	5.59191	5.10744	5.08543	5.30484	5.11885	4.95547	5.2595	5.43263	5.34779	4.11826	5.27893	5.28959	5.29057	5.20299	4.30109	5.29115	5.38739	5.2052	5.60489	4.3203	3.79321	5.42842	4.11701	5.33167	4.38104	5.30966	5.61348	5.04161	3.82668	5.17111	5.29222	4.96785	5.11944	4.95848	5.44995
1553084_at	3.63098	3.60771	3.43396	3.22941	3.41171	3.39531	3.8497	3.57015	3.73054	3.59605	3.38868	3.41368	3.5065	3.53591	3.58994	3.35601	3.74978	4.01087	3.39968	3.53409	3.592	3.61238	3.61895	3.46384	3.53075	3.18796	3.14682	3.59106	3.26896	3.33635	3.46241	4.07576	3.49901	3.61391	3.63033	3.31426	3.52657	3.57508	3.68178	3.37812	3.53722
1553086_at	3.76601	3.72983	3.63165	3.63399	3.50072	3.66919	3.71105	3.52445	3.83306	3.68992	3.52189	3.51342	3.6224	3.5172	3.63883	3.58585	3.69573	3.78946	3.65397	3.63686	3.59691	3.65264	3.72679	3.46372	3.66355	3.49518	3.50262	3.76045	3.42351	3.40556	3.55506	3.98723	3.70925	3.80929	3.61661	3.67959	3.53602	3.53835	3.65846	3.70523	4.01634
1553087_at	4.35642	4.54815	4.19451	4.3219	4.24238	4.19075	4.57887	4.13367	4.11254	4.16107	4.18738	4.30669	4.20726	4.25983	4.07841	3.97048	4.20827	3.92452	4.0286	4.38158	4.08048	4.59573	4.47931	4.01157	4.62758	3.87835	3.65622	4.5112	3.88873	3.94997	3.96885	4.19419	4.58696	4.48737	3.95516	3.91347	4.39239	4.32324	3.94247	4.4015	4.40791
1553088_a_at	6.24997	6.0699	6.12777	6.03112	6.04661	6.19835	6.10831	6.10927	6.12269	6.12665	5.96648	6.042	6.02598	6.04813	6.36944	5.32271	6.12361	5.92462	6.1277	6.01755	5.75659	6.02671	6.09783	6.23591	6.16204	5.45418	5.33479	6.17705	5.48994	6.15379	5.62504	6.00671	6.20879	6.45695	5.39926	6.1047	6.01661	5.87021	5.86208	5.90217	6.57934
1553089_a_at	4.44069	4.40612	4.3917	4.44812	4.37196	4.31598	4.57433	4.49389	4.37752	4.21752	4.28755	4.41743	4.27194	4.51683	4.31807	4.34966	4.23817	4.19678	4.40955	4.29906	5.07725	4.27166	4.07553	4.03719	4.25121	4.26117	4.342	4.14348	4.25509	4.28055	4.32585	4.33221	4.30862	4.88765	4.21572	4.30449	4.50529	4.39432	4.37912	4.59523	4.39929
1553093_a_at	3.87274	3.9143	3.90213	3.98005	3.91797	4.00882	4.20112	4.04062	4.13039	3.74778	3.82128	4.02813	4.10526	4.07713	3.99245	3.69176	3.87049	3.99176	3.90615	3.74378	3.84761	3.94375	3.95951	4.02305	4.23637	3.6147	3.48325	3.90107	3.47606	4.01503	3.70046	4.04409	3.90515	4.12673	3.42017	3.87472	4.2284	4.226	3.76226	4.09932	3.9636
1553094_at	4.31089	4.1345	4.39965	4.53337	4.21797	4.4519	3.97275	4.30967	4.45348	4.16047	4.07056	4.61317	4.16165	3.9043	4.73182	3.97551	4.21296	4.00885	4.44857	4.3162	4.765	4.17756	3.96723	4.11369	4.12074	4.06939	4.23762	3.65809	4.01004	4.47186	3.97128	4.29231	4.10689	4.13024	4.2523	4.35965	4.0932	4.16719	4.14323	4.39278	4.73729
1553096_s_at	6.11836	5.72315	5.75016	5.77283	5.79009	5.85351	5.82206	5.79186	6.00782	5.89457	5.92573	5.84096	5.94374	6.00808	5.94897	5.39585	5.78203	5.96398	5.72371	5.6873	5.81505	6.08689	5.88508	5.90619	6.06356	5.65284	5.35753	6.08055	5.44416	5.63881	5.93807	5.85418	6.25808	6.97388	5.32915	5.77072	5.99818	5.9425	5.75334	6.26625	5.87296
1553099_at	3.83511	4.24762	4.2128	4.20513	3.83233	3.93165	4.33426	4.12386	4.37406	4.50667	4.59371	4.30993	4.48504	4.35944	3.93328	4.32675	4.54127	4.62618	4.21313	4.23663	4.38391	4.43311	4.19219	4.17069	4.14311	4.73189	4.2922	4.37849	4.77324	4.077	4.48164	4.57991	4.38877	3.94389	5.25343	4.05675	4.44596	4.49912	4.29744	4.36015	4.06301
1553101_a_at	7.22851	7.37527	7.41443	7.37316	7.71871	7.15703	7.62461	7.43205	7.6046	7.59773	7.47485	7.3235	7.45386	7.34913	7.68289	7.60372	7.08061	7.16968	7.43862	7.70796	7.56002	7.12934	7.53802	7.42648	7.43572	7.18852	7.82193	6.9551	7.23572	7.29057	7.36275	6.91557	6.65291	6.88285	7.21777	7.61723	7.6002	7.35316	7.1348	7.0497	6.6188
1553102_a_at	3.9421	3.61685	3.7503	3.68684	3.84508	4.09268	3.6974	3.84288	3.78943	3.79512	4.32523	3.84374	3.97964	4.09631	3.93168	4.1249	3.97168	4.08256	4.02966	3.88923	3.84254	4.16306	4.03022	4.3723	4.01678	4.67809	4.04475	4.19975	4.40543	3.94409	4.26339	3.86817	4.06142	4.20221	4.19677	4.25312	3.98603	4.10614	4.23204	4.35345	4.22835
1553103_at	5.12254	5.35843	5.07389	5.63378	5.52338	5.07108	5.47381	5.3097	5.26678	5.26894	5.49601	5.3747	5.62599	5.36836	5.29652	6.34682	5.50554	5.3756	5.74969	5.37192	6.22488	5.3803	5.36612	5.35314	5.13464	5.79842	5.9821	5.51282	5.49993	5.75413	5.49246	5.69921	5.15416	5.04341	5.64586	5.5529	5.5913	5.68317	5.44509	5.163	4.85614
1553105_s_at	4.11735	3.87794	3.91607	3.8303	3.96117	3.85565	4.02599	4.03409	3.87549	3.99439	3.7063	3.94644	3.86826	3.98596	3.77854	3.71195	3.85531	3.71416	3.9364	3.62893	3.78975	3.89419	3.98248	3.72675	3.91478	3.48011	3.59326	3.92769	3.56664	3.801	3.54804	3.96115	3.99503	4.6179	3.89615	3.71827	3.89534	3.72214	3.82701	3.77875	3.98505
1553106_at	2.92171	3.28747	3.37353	3.10821	3.30488	3.06193	2.97597	2.95259	3.00622	3.03637	3.2496	3.15204	3.07062	2.9306	3.19429	3.25984	3.00392	3.42662	3.2019	3.18817	3.20066	2.97192	3.19183	2.99535	2.96878	3.82405	3.44294	2.83633	3.52978	2.98627	3.38498	3.22431	3.11523	3.15808	3.17684	3.05788	3.01736	3.17555	2.80185	2.94105	2.89583
1553107_s_at	5.57094	5.25159	5.27874	5.36738	5.27375	5.09307	5.15726	5.23349	5.37223	5.49084	5.2207	5.29612	5.31183	5.43011	5.90529	5.03766	5.23108	5.17451	5.46398	5.23083	5.16042	5.69827	5.43823	5.74366	5.60504	5.83115	5.69278	5.63382	6.13174	6.04193	6.51045	4.97262	5.80689	5.35446	5.05928	5.63204	5.30849	5.13004	5.49322	5.5848	5.71454
1553108_at	4.10951	4.13717	4.71329	4.41415	4.56623	4.45345	4.26138	4.51952	3.88042	4.15042	4.15951	4.41308	4.09228	4.10758	4.23321	3.94781	3.74969	4.38613	4.31529	3.98312	4.00943	3.89667	4.42842	3.90672	4.2761	3.92036	4.37825	3.80521	4.0986	3.86437	3.87514	4.02719	3.79019	3.65981	4.07842	4.167	4.17471	3.9275	4.11692	3.91534	3.86681
1553111_a_at	5.85596	5.46596	6.29428	5.65063	6.309	5.72269	5.79047	5.97814	6.08135	5.84075	6.14701	5.36818	5.75447	5.68093	5.99157	5.83853	5.33983	5.32427	6.19276	5.656	5.31671	5.23333	5.81499	5.62491	5.55953	5.92135	6.02507	4.58236	5.82836	5.16955	5.81207	4.90601	5.06058	3.64554	5.39334	5.77381	5.4193	5.46897	5.7039	5.36647	4.13782
1553112_s_at	5.11105	5.60446	5.34662	4.97067	5.53894	5.28092	5.19496	5.52984	5.67695	5.31671	5.14354	5.36465	5.10999	5.17223	5.21351	4.8034	4.90912	4.91326	5.20638	5.14123	5.16832	5.05126	5.22691	4.98476	5.11416	5.14351	5.3288	4.6051	5.06287	4.88421	4.87788	5.08042	4.81245	4.48068	4.68253	5.10506	5.06342	5.14188	4.69951	4.64242	4.93052
1553113_s_at	3.73978	3.72064	4.17867	3.48886	3.83307	3.76291	3.37574	3.73118	4.03683	3.73444	3.84739	4.19057	3.6045	3.54045	3.51077	4.16845	3.2721	3.73207	3.84613	3.40487	3.07188	3.49933	3.8933	3.40466	3.44445	4.06515	3.79213	3.30381	3.84803	3.58004	3.78724	3.52542	3.1734	2.88484	3.57327	3.81274	3.20388	3.30601	3.2614	3.39388	2.95366
1553114_a_at	5.36728	5.57092	5.06303	5.35388	5.22895	5.47766	5.72879	5.54926	5.38187	5.50927	5.55248	5.31015	5.73073	5.60708	5.43113	4.74277	5.45301	5.49353	5.44116	5.4651	4.99888	5.60249	5.6442	5.48929	5.5989	4.97799	4.84476	5.63475	5.02774	5.62379	5.34498	5.41266	5.59403	5.52246	4.90001	5.44496	5.65897	5.58016	5.50421	5.60116	5.74881
1553115_at	5.51284	5.25669	5.43652	5.12265	5.31822	5.19047	5.06788	5.19465	5.38528	5.21412	4.86768	5.4456	5.273	5.14409	5.17439	4.71742	5.67528	5.08429	5.28212	5.12113	5.57779	5.46177	5.32541	5.02747	5.54004	4.99191	5.32229	5.5016	5.06729	5.17645	5.21165	4.91409	5.27062	5.93707	4.79497	5.23959	5.2186	5.61146	5.23485	5.29838	5.59947
1553117_a_at	4.91886	4.87682	4.69389	4.54663	4.99953	4.9355	4.94938	4.77728	4.64862	4.9488	5.1644	5.01237	4.82303	5.09484	4.79976	4.80869	4.94867	5.13704	4.80252	5.03417	4.32356	5.17624	5.1179	5.36425	5.09075	5.39046	4.95708	5.26068	5.50621	4.78991	5.16231	4.62483	5.23689	5.95959	4.34598	4.97415	5.05581	4.98947	4.8126	4.91129	5.38868
1553118_at	5.46764	5.51536	5.25468	5.30394	5.07229	5.41681	5.37946	5.2562	5.50002	5.47316	5.28828	5.28441	5.42818	5.61951	5.40186	5.30065	5.46829	5.10851	5.17869	5.55278	5.38057	5.44086	5.25078	5.33113	5.43338	5.51318	5.25251	5.27568	5.94598	5.19505	5.33444	5.1842	5.53685	5.77655	5.07464	5.42201	5.04599	5.40276	5.51642	5.40026	5.62755
1553120_at	4.12783	4.1352	3.82866	3.94799	3.91486	4.1323	4.16624	3.99614	4.09093	3.95814	4.05683	4.02003	4.35811	3.99663	4.07494	3.7266	4.10632	4.01754	3.95239	4.01315	3.61653	4.00636	3.94833	3.86992	3.90613	3.80885	3.59857	4.15818	3.69977	3.95606	3.80507	4.01083	4.06702	3.99314	3.69373	4.01301	3.9591	3.88928	4.45224	4.00613	4.21766
1553122_s_at	3.25287	3.44865	3.40498	3.31114	3.38019	3.55288	3.43972	3.26356	3.3205	3.4671	3.25148	3.48785	3.51302	3.39994	3.50581	3.28403	3.56401	3.2352	3.504	3.30386	3.11661	3.1729	3.43853	3.38545	3.23338	3.27239	3.21142	3.4293	3.33506	3.27102	3.23928	3.32941	3.30723	2.99698	3.30227	3.57084	3.17522	3.08459	3.40064	3.21802	3.42971
1553123_at	4.89473	4.81841	4.70119	4.76595	4.92277	4.98575	4.69233	4.81825	4.68545	4.73051	4.68493	4.81419	4.59898	5.02642	4.77343	4.4491	4.81458	4.7772	4.80421	4.8472	4.96737	4.91336	4.56312	4.80557	4.87724	4.55051	4.56432	4.7754	4.38106	4.97056	4.2821	5.1184	4.81429	5.0216	4.80297	4.9175	4.62204	4.63417	4.7979	4.80766	5.30551
1553125_x_at	4.72369	4.35042	4.32866	4.61641	4.64509	4.55534	4.43704	4.46405	4.66281	4.45986	4.20723	4.621	4.17682	4.2879	4.61608	4.16232	4.53774	4.26444	4.57119	4.44831	4.42332	4.61084	4.44869	4.52768	4.55914	4.05694	4.26145	4.47339	4.28853	4.47083	4.15484	4.48587	4.51223	4.89633	4.27278	4.40081	4.37347	4.42362	4.77886	4.60641	4.79377
1553126_a_at	4.66771	6.00586	7.23316	7.04238	5.97714	7.17219	5.76206	6.54596	3.92539	6.2581	7.28563	7.62916	6.76969	6.41807	3.94302	7.47868	6.64824	6.85393	7.45772	6.08515	7.24602	7.13608	6.9718	7.95599	7.07021	9.14485	7.91385	8.68055	7.57529	7.07381	7.95851	6.84781	7.63473	5.86363	6.70489	6.62788	6.68619	7.46069	7.24713	7.36158	7.65965
1553127_a_at	3.65053	3.53561	3.70274	3.67752	3.66301	3.8349	3.79406	4.02571	3.90508	3.80674	3.63288	3.68931	3.67406	3.63825	3.95517	3.37927	3.66722	3.5891	3.8821	3.8856	3.5246	3.83049	3.68987	3.97993	3.78603	3.80077	3.75005	3.80581	3.31969	3.81573	3.5171	3.55266	3.7222	3.43876	3.65963	3.75522	3.60428	3.72126	3.76005	3.68284	4.07488
1553129_at	3.3803	3.29745	3.30445	3.13632	3.36454	3.14006	3.42421	3.22543	3.18836	3.30775	3.27632	3.23323	3.35683	3.27227	3.33858	3.1973	3.31351	3.5187	3.2117	3.23116	3.33301	3.28709	3.26991	3.23288	3.2575	3.05866	3.33148	3.20267	3.09916	3.34969	3.06399	3.71146	3.09424	3.41302	3.22026	3.28202	3.38107	3.30649	3.22052	3.20277	3.258
1553130_at	6.31276	6.48213	6.01711	6.10014	6.19341	6.18922	6.21202	6.32286	6.23105	6.29642	6.10155	6.25627	6.24253	6.17747	6.21799	5.72186	6.31452	6.75024	6.03409	6.299	5.95892	6.40473	6.37192	6.12162	6.37004	5.91804	5.65489	6.42967	6.03495	6.19888	5.98103	6.64307	6.20826	6.69105	6.05178	6.22571	6.24069	6.13083	6.27836	6.30446	6.42232
1553131_a_at	5.48827	5.46839	5.27351	5.28579	5.35712	5.19521	5.33818	5.36525	5.47235	5.36828	5.65122	5.46694	5.38852	5.43971	5.5299	4.89591	5.45339	5.42581	5.42463	5.46821	5.41369	5.6445	5.3989	5.70411	5.65303	4.95648	4.81524	5.47467	4.92702	5.3787	5.04066	5.46279	5.63832	6.23997	5.13768	5.50851	5.63303	5.54693	5.37728	5.48891	5.62125
1553132_a_at	3.23075	3.41143	3.30974	3.26788	3.45469	3.4523	3.35792	3.4112	3.28976	3.25153	3.48451	3.27001	3.48268	3.29056	3.40479	3.33799	3.29892	3.44264	3.46775	3.2638	3.14937	3.17837	3.4632	3.42133	3.32262	3.08924	3.2451	3.24133	3.11787	3.35006	3.13135	3.31958	3.2596	3.28504	3.34657	3.25109	3.37065	3.17849	3.32356	3.20945	3.26318
1553133_at	4.08013	3.80743	4.03339	4.5874	3.9655	3.47979	4.12438	3.83433	3.84883	3.90006	3.90425	4.07921	4.12768	4.42603	4.06472	5.80701	4.24707	3.71701	5.02759	3.8736	5.50312	3.89479	4.47389	3.53384	4.02931	4.5186	3.48771	4.17333	4.25993	4.12111	3.72642	4.23249	3.73244	3.36758	5.19899	4.27787	4.10172	4.23846	4.07579	4.38053	3.72189
1553134_s_at	3.23694	3.02563	3.20103	3.39976	3.13382	3.216	3.14332	2.98027	3.11105	3.381	3.14809	3.2184	3.06043	3.45498	3.45571	3.39814	3.27302	3.07475	3.24868	2.93152	3.35294	3.12053	3.36786	3.10498	3.20552	3.11675	3.11981	2.97329	3.05186	3.37594	2.80514	3.4426	3.14431	2.89413	3.58927	3.24621	2.96886	3.28893	2.90423	2.91469	3.09797
1553136_at	5.94283	5.85827	5.7938	5.79041	5.75417	5.92125	5.82126	5.64811	5.76015	5.59394	5.75349	5.91011	5.86863	5.66072	5.74663	4.79586	5.84061	5.55679	5.77835	5.49212	5.09795	5.80452	5.73258	5.86219	5.7208	5.217	5.25018	5.87759	5.26546	5.81908	5.40088	5.15096	5.80865	5.77011	5.25301	5.91587	5.57969	5.92694	5.88687	5.41552	5.95754
1553137_s_at	4.47794	4.42423	4.27596	4.21235	4.32846	4.31115	4.43538	4.27994	4.19294	4.30634	4.46847	4.38215	4.27066	4.49509	4.13702	4.37012	4.4007	4.13833	4.36556	4.39808	4.75749	4.57293	4.46443	4.26387	4.48592	4.44347	4.41902	4.49308	4.34988	4.22586	4.33866	4.24004	4.43281	4.89531	4.12075	4.61704	4.41345	4.44128	4.44878	4.64752	4.49428
1553138_a_at	3.54353	3.57119	3.58275	3.668	3.47343	3.47503	3.57515	3.66219	3.51792	3.49794	3.21511	3.5428	3.42629	3.4429	3.4509	3.54508	3.57019	3.16809	3.45788	3.44499	3.83023	3.20377	3.37244	3.35032	3.3937	3.53624	3.52283	3.3491	3.32224	3.47875	3.68933	3.18297	3.4877	3.70476	3.53182	3.36092	3.50528	3.40615	3.62575	3.56686	3.68852
1553139_s_at	4.70952	4.83098	4.5345	4.54621	4.58435	4.56053	4.26558	4.83695	4.51256	4.41558	4.92568	4.33639	4.62954	4.49312	4.46738	4.49325	4.32113	4.91007	4.56409	4.42462	5.09072	4.37806	4.61431	4.84023	4.68205	4.45783	4.27269	4.47724	4.04609	4.32642	4.51206	5.3733	4.44113	4.76422	4.19767	4.84082	4.70506	4.62116	4.51961	4.61154	4.46321
1553140_at	3.30041	3.35182	3.39602	3.64859	3.37203	3.58281	3.27891	3.37515	3.44348	3.18477	3.52056	3.286	3.33656	3.27184	3.47717	3.14919	3.48403	3.50508	3.33298	3.62481	3.33048	3.40662	3.42129	3.31105	3.36501	3.39524	3.28576	3.43594	3.24171	3.22288	3.35898	3.83959	3.30549	3.57848	3.34329	3.29974	3.45388	3.30183	3.27243	3.37339	3.43893
1553141_at	4.16946	4.29589	4.00059	3.82089	4.13887	4.04078	4.41937	4.14638	4.34288	4.25938	4.11385	4.12753	4.09253	4.4026	4.07307	3.88733	4.24679	4.06391	4.14291	4.109	3.853	4.76587	4.88995	4.21224	4.19416	4.31122	3.94966	4.49105	4.1012	4.36094	4.23365	3.9603	4.38875	4.50733	4.37058	4.14396	4.52929	4.25686	4.08911	4.21295	4.58356
1553142_at	2.76174	2.77582	2.96879	2.94265	3.38838	2.79343	2.68159	2.93212	2.95456	2.8562	2.85169	3.01861	2.75166	2.92303	3.07328	3.0957	2.6303	3.11877	2.89385	2.84449	2.98738	3.10757	3.7182	3.07931	2.65837	3.02825	2.93626	2.77679	2.94924	2.93784	2.89264	2.94677	2.66283	2.9362	2.90743	2.91176	2.9074	2.9165	2.85232	2.79663	2.94464
1553145_at	3.96312	4.39685	4.29295	4.39065	4.30868	4.48889	4.23206	4.22355	4.16893	4.31221	4.43528	4.49944	4.67998	3.85245	4.13473	4.80269	4.53549	4.20952	4.57832	3.90272	3.93586	4.27738	4.25504	4.53765	4.12779	4.58396	4.67815	4.27679	4.90764	4.48436	4.63802	4.24535	4.27718	4.08942	4.97144	4.71058	4.15148	4.89138	4.47611	4.44155	4.53646
1553146_at	4.39702	4.39232	4.07488	4.08914	4.11367	4.10226	4.36028	4.25102	4.16689	4.06503	4.26046	4.08702	4.4876	4.2495	4.12902	4.03072	4.43829	4.34363	4.18134	4.29769	4.02051	4.62933	4.16744	4.17499	4.42554	3.76314	3.85215	4.62467	3.88198	4.23025	4.06753	4.3524	4.54007	4.70966	4.02073	4.10727	4.40995	4.19457	4.2051	4.1606	4.84812
1553147_at	4.26637	4.25463	4.73654	4.84715	4.50015	4.89192	4.6108	4.63894	4.02165	4.2576	4.94923	5.13348	4.78958	5.10934	4.18403	4.60875	4.65398	4.92364	4.79929	4.39225	4.98739	4.78888	4.50579	5.23432	5.16835	6.63944	5.23096	5.17261	4.96945	4.58448	5.19438	4.83179	5.62651	4.95568	4.53794	4.41942	4.9111	4.47711	4.59875	4.59288	5.09769
1553148_a_at	5.51909	5.08808	5.6571	5.3309	5.13913	5.44161	5.22565	5.25928	5.31542	4.95531	4.85225	4.93959	5.25564	5.32828	5.2153	4.98153	4.69192	5.16979	5.33772	5.00666	4.86327	4.76424	5.31055	4.77622	5.33302	5.88984	4.93696	4.78132	5.16835	4.97895	4.63843	4.82233	4.66028	4.58173	4.9014	5.24907	4.98893	5.02431	5.07065	4.99873	4.80475
1553150_at	3.76163	3.8768	3.82222	3.53623	3.76192	3.75669	3.79257	3.80332	3.61097	3.75046	3.75642	3.48816	3.77912	3.70238	3.79376	3.57037	3.69752	4.13872	3.62837	3.62431	3.61534	3.70796	3.57836	3.89388	3.70212	4.06512	3.62904	3.81989	3.81593	3.67759	3.54119	4.34514	3.66697	3.59049	4.18884	3.66959	3.7272	3.55937	3.71136	3.71737	3.81147
1553151_at	3.15802	3.43003	3.06827	3.05942	3.09923	3.0707	3.30897	3.23618	3.17717	3.27746	3.31245	3.18268	3.33786	3.24064	3.11576	3.10351	3.19134	3.06294	3.10132	3.33253	2.91292	3.10324	3.29778	3.24389	3.18348	3.19742	2.80563	3.30304	3.07161	3.23668	2.86948	2.99953	3.05272	3.17407	2.83286	3.07088	3.50246	3.28138	3.08044	3.24411	3.1012
1553153_at	5.29009	5.46	5.17276	5.24307	5.22538	5.23497	5.55637	5.23663	5.35968	5.41761	5.27895	5.23669	5.42243	5.40577	5.45903	3.78289	5.4779	5.59022	5.37172	5.36449	4.70886	5.46816	5.57286	5.34892	5.54713	4.47796	4.07726	5.30505	4.47496	5.43797	4.62616	5.62135	5.28363	5.50756	3.73084	5.47824	5.54215	5.70731	5.30937	5.17651	5.31397
1553155_x_at	4.75658	4.80752	4.83992	4.68561	4.77588	4.87118	5.05821	4.78601	4.88967	4.71226	4.79914	4.75286	4.8512	4.80677	4.96581	3.73113	4.8946	5.09755	4.83784	4.89685	4.49196	4.99023	5.12674	4.78024	4.94634	4.19431	4.3805	4.77392	4.29236	4.97676	4.28282	5.09701	4.80236	4.87502	3.77986	4.9573	5.06479	5.12073	4.7428	4.66688	5.00762
1553156_at	4.23497	4.00983	4.28113	4.37445	4.41577	4.36921	4.01587	4.16625	4.14325	4.20862	4.00385	4.34049	4.10132	4.35732	4.46049	3.93189	4.24141	4.18025	4.21991	4.13543	4.48743	4.12684	4.23857	4.17933	4.30316	4.12875	4.33847	3.97482	4.00627	4.24326	4.38619	4.08224	3.99492	4.50726	4.51996	4.11691	4.31004	4.17745	4.49558	4.22763	4.14299
1553157_at	4.16796	3.78431	4.10325	3.84783	3.90501	4.0361	3.8752	3.95634	3.86896	3.94156	3.83458	3.88307	3.83475	3.80889	4.04519	3.5466	3.83685	3.76742	3.81103	3.97641	3.99378	3.84905	4.01591	3.91977	3.85017	3.77658	3.7229	3.82484	3.63469	3.90565	3.89386	3.74029	4.0372	4.08015	3.76963	3.99942	3.84204	4.02145	3.8829	3.94845	3.77424
1553158_at	5.1483	5.0381	4.96633	4.49547	4.72698	4.80811	4.96234	4.8989	5.03009	4.71565	4.97356	4.60146	4.7313	4.92136	4.49222	5.30088	4.63702	4.72097	5.07974	5.2593	4.78589	4.68198	4.739	4.61693	4.86508	4.51785	5.76978	4.6045	4.1437	4.61817	5.02808	4.28494	4.29869	4.21055	4.59204	4.69346	4.70914	4.57723	4.60825	4.51692	4.54985
1553159_at	5.1986	5.04185	4.81709	5.05103	4.895	4.89963	4.95538	4.88728	4.9486	5.07024	4.80312	4.94299	4.83288	4.96967	4.81829	4.35264	5.21148	5.0715	4.82004	5.15915	5.12492	5.27592	4.82694	4.77313	5.0212	4.67794	4.61008	5.20161	4.84097	5.0305	4.79415	5.26385	5.03995	5.17098	4.59665	4.71373	5.04097	4.97576	4.95945	5.18904	5.0999
1553162_x_at	5.59194	5.67727	5.3495	5.07873	5.43795	5.57579	5.50472	5.36617	5.54466	5.62744	5.3499	5.44833	5.86137	5.4969	5.44534	4.04978	6.14427	5.69733	5.34742	5.38667	4.86033	5.544	5.44252	5.62686	5.16636	4.77525	4.54854	5.85694	4.74623	5.61153	4.99949	5.47021	5.50373	5.32891	4.58939	5.97866	5.55625	5.38296	5.40574	5.41841	6.37061
1553163_at	5.57198	5.75874	5.3593	5.50111	5.3896	5.5169	5.80931	5.61235	5.4925	5.66702	5.36856	5.52715	5.7364	5.73417	5.73551	5.65265	5.48631	5.72476	5.48592	5.64526	5.55243	5.62039	5.39643	5.53209	5.73495	5.14279	4.94639	5.63179	5.01228	5.60206	5.37652	5.58988	5.7957	5.88835	4.98069	5.7377	5.44838	5.64219	5.3934	5.68151	5.96024
1553165_at	3.61946	3.61089	3.51622	3.67836	3.38348	3.53494	3.97725	3.36907	3.51967	3.63376	3.31751	3.45646	3.67978	3.22913	3.44782	3.22013	4.1572	3.49012	3.72918	3.53302	3.35779	3.55158	3.48836	3.60236	3.63496	3.24676	3.2928	3.63578	3.22043	3.61747	3.50014	3.2365	3.57362	3.58874	3.32789	3.65082	3.58824	3.71604	3.54037	3.45189	3.68708
1553166_at	5.46662	5.49509	5.26479	5.35936	5.20646	5.40791	5.43609	5.39034	5.42048	5.5219	5.44042	5.33051	5.44272	5.30273	5.59232	4.86549	5.55172	5.73619	5.37019	5.29664	5.00771	5.56359	5.4526	5.56002	5.45624	5.1555	4.84113	5.6173	5.03994	5.39801	5.4048	6.06988	5.84724	5.91572	5.33214	5.46942	5.45009	5.35474	5.69401	5.49166	5.68245
1553167_a_at	2.83132	2.79195	2.92911	2.92845	2.83558	2.76242	2.92425	2.86722	2.82373	2.83975	2.83198	2.92426	2.87303	2.90889	2.92034	2.92441	2.92889	3.02145	2.83152	2.85675	2.81589	2.90846	2.96219	3.02888	2.80693	3.16606	2.93449	2.87683	3.01178	2.96595	2.78315	2.9393	2.79248	2.83111	2.9468	2.95113	2.99732	2.97011	3.01627	2.82242	2.82086
1553168_at	5.12929	5.39561	4.88652	4.73648	4.90164	4.86148	5.39145	5.27434	4.81483	5.00033	5.18582	4.99987	5.1544	5.16848	5.25565	4.31858	5.1864	4.97197	4.9043	4.99114	4.5899	5.2179	5.1001	4.87494	5.34952	4.59001	4.40724	5.34235	4.63257	4.92732	5.12478	5.29171	5.12492	5.40016	4.66815	5.14259	5.24811	5.26168	5.1377	5.2768	5.42819
1553169_at	4.50753	4.38242	4.26771	4.2596	4.2838	4.26959	4.35706	4.15924	4.30037	4.29546	4.24669	4.09495	4.28678	4.45523	4.03191	4.42701	4.26679	4.25234	4.12319	4.42721	4.52291	4.36777	4.1519	4.26109	4.22893	4.18169	4.21876	4.34265	3.94703	4.10699	4.19597	4.36589	4.36383	5.42354	4.10903	4.09191	4.28066	4.19503	4.5551	4.54065	4.58919
1553171_x_at	3.91785	3.9287	3.57135	3.5224	3.41929	3.64831	3.60943	3.62384	3.71439	3.85612	3.72898	3.5855	3.55043	3.7025	3.80984	3.59171	3.59578	3.87014	3.56199	3.66082	4.13238	3.69241	3.69082	3.30762	3.73284	3.40429	3.51472	3.77692	3.46433	3.59502	3.84368	3.49696	3.79841	4.2362	3.24755	3.61349	3.68149	3.6581	3.66961	3.977	3.78553
1553172_at	4.65061	4.43853	4.88197	4.95015	4.94427	4.72551	4.31597	4.75585	5.08867	4.70569	4.69402	4.85271	4.84635	4.38692	4.92319	4.9944	4.6163	4.46912	4.8127	4.64655	4.24026	4.87956	4.72405	4.84686	4.67551	5.38343	4.40807	4.63139	4.70696	4.90712	4.80768	4.49343	4.70991	4.02902	4.28951	4.51901	4.78248	4.46853	4.37104	4.13429	4.10032
1553174_at	5.82856	5.63488	5.75155	5.72026	5.55055	5.47895	5.69814	5.57575	5.42895	5.39717	5.35731	5.49858	5.42746	5.53883	5.53861	5.08758	5.14487	5.48882	5.38335	5.42685	5.26793	5.48789	5.45751	5.42085	5.6324	5.5571	5.82384	5.42577	5.76027	5.41918	5.66642	5.71335	5.33354	5.73431	5.90398	5.59366	5.36613	5.20248	5.6506	5.57586	5.80091
1553175_s_at	4.47457	4.46523	4.26799	4.37029	4.43098	4.48711	4.61174	4.44287	4.25157	4.58416	4.58956	4.33418	4.62157	4.3399	4.50475	4.12929	4.5837	4.61404	4.38577	4.25593	4.52674	4.46519	4.58204	4.21397	4.42343	4.19053	3.94458	4.38858	4.14953	4.39826	4.04685	4.52157	4.40281	4.95285	4.00333	4.31473	4.61382	4.49775	4.32572	4.40981	4.34745
1553176_at	4.32608	4.49368	4.22186	4.308	4.32535	4.25262	4.40531	4.39337	4.42004	4.45451	4.17759	4.36325	4.43409	4.30865	4.28944	4.4888	4.48162	4.41484	4.34115	4.40406	4.27552	4.24889	4.46958	4.28097	4.33194	4.17608	3.94918	4.35458	4.10185	4.41478	4.20613	4.4289	4.15638	4.56609	4.19177	4.309	4.40895	4.49536	4.29172	4.37059	4.33319
1553177_at	4.06097	4.18657	4.09348	4.19866	4.23646	4.10717	4.38694	4.39381	4.25167	4.119	4.17874	4.45083	4.25185	4.09341	4.21435	4.63465	4.22955	4.13042	4.08278	4.34559	4.23107	4.27894	4.53543	4.31991	4.53877	4.02045	4.02763	4.26827	4.26174	4.11862	4.2046	4.37686	4.18716	4.14152	3.86008	4.15322	4.29953	4.26034	4.34408	4.05354	4.33497
1553178_a_at	5.67729	5.45066	5.52727	5.4585	5.66829	5.4467	5.71057	5.76935	5.45028	5.63426	5.63001	5.38349	5.55005	5.5219	5.65684	5.16353	5.35103	5.33243	5.45403	5.36966	5.01238	5.22139	5.41794	5.35946	5.50332	5.21622	5.19366	5.51935	5.19256	5.45565	5.23313	5.25488	5.32381	5.89264	4.96438	5.82296	5.62051	5.53543	5.53386	5.66937	5.39272
1553179_at	3.87817	3.85785	3.68138	3.82083	3.98272	3.83115	3.95044	3.82524	3.83958	3.84206	3.65433	3.80804	3.84676	3.60243	3.80412	4.17017	3.74298	3.68585	3.56768	3.64451	4.35203	3.80746	3.84297	3.88605	3.99825	3.8352	3.82349	3.79459	3.95048	4.03708	3.76496	3.86787	3.89755	3.64853	3.89031	3.63223	3.70109	4.02076	3.9927	3.77258	3.83129
1553180_at	2.90701	2.95686	2.96184	2.87756	2.94093	2.92513	2.95166	2.99082	2.95938	3.10126	2.98191	2.88868	2.99677	3.01167	3.01787	3.01787	2.92886	3.15277	2.94143	3.09215	2.8847	2.96265	2.9037	2.94197	2.8675	3.00103	2.82095	2.92674	2.83445	2.9328	2.90326	3.35515	2.87405	2.85257	2.96473	2.96866	2.90499	2.95617	3.00475	2.77649	2.92408
1553181_at	5.28893	5.60889	5.2257	5.30321	5.3539	5.32581	5.68313	5.42894	5.44211	5.5058	5.52994	5.41096	5.33708	5.58405	5.66568	4.92729	5.38789	5.60076	5.52431	5.51979	4.85093	5.47585	5.62264	5.48137	5.62215	4.69745	4.77277	5.76296	4.63991	5.69019	4.98601	5.59967	5.65534	5.58767	4.7126	5.4353	5.70329	5.44346	5.51851	5.24691	5.67514
1553183_at	3.01257	3.01395	2.95363	3.1452	3.02691	3.12116	3.17125	3.00176	3.02461	3.05529	2.82893	2.87845	2.78866	2.88264	2.96674	3.13092	3.12143	2.93094	2.91223	3.32478	2.74629	3.03181	2.83263	2.82351	2.9455	3.21081	2.97827	3.04975	3.08093	3.01857	3.03802	3.02913	3.07324	2.94901	3.49308	3.1116	3.03733	3.03811	2.99758	2.87546	3.19097
1553185_at	5.48274	5.43898	4.98516	6.24496	5.38974	6.58456	4.81767	5.71835	5.48907	5.78382	5.61616	6.42434	6.61829	5.51167	6.12908	6.44518	6.59262	5.47075	5.87013	5.20043	5.25392	6.18659	5.93068	6.33548	5.51412	7.59972	6.43412	6.73707	8.16682	6.83336	7.16565	5.41837	6.75388	6.30166	8.04737	6.77754	5.69593	7.09488	7.13379	6.65967	7.85862
1553186_x_at	5.28311	5.16305	5.07545	6.08105	5.23541	6.16559	4.61596	5.4514	5.24972	5.57801	5.39982	6.37448	6.57613	5.25303	5.94118	6.34726	6.04827	5.2017	5.75293	4.67925	5.37648	5.89073	5.6536	6.15523	5.19767	7.55762	6.43016	6.35612	8.01056	6.58614	7.04071	5.07106	6.41933	5.8747	7.71914	6.4019	5.63542	7.11052	7.00225	6.37908	7.37346
1553188_s_at	4.04662	4.19048	3.83229	4.13309	4.05382	3.98704	3.97549	3.97102	4.01767	3.92169	3.89849	3.88247	3.90421	3.85879	4.07615	3.5794	3.81668	4.16521	3.97711	3.82167	4.25732	3.88829	3.89259	3.81266	4.03733	3.83973	3.68893	3.94178	3.7683	4.19808	3.90771	4.3022	4.08796	4.10336	3.58637	4.18131	3.95454	4.02385	4.08145	4.13671	3.97145
1553190_s_at	5.43394	5.35055	5.2783	5.28535	5.58566	5.33442	5.38014	5.37724	5.3237	5.16986	5.10575	5.54436	5.22188	5.32599	5.38153	4.86752	5.16258	4.99469	5.44144	5.28114	5.26089	5.24373	5.05631	5.14738	5.41298	4.99537	4.79602	5.48182	5.01367	5.37492	5.09866	4.69894	5.40672	5.60871	5.48373	5.14251	5.4555	5.18517	5.58291	5.66976	5.51214
1553191_at	2.901	2.8641	2.81903	2.98982	2.92423	2.94416	3.03576	2.88526	3.04392	2.94222	2.90994	2.86053	2.93019	2.87424	2.87742	3.29485	2.84119	2.91233	2.88924	2.95622	2.92481	2.98012	3.05618	2.92648	3.04254	2.9408	2.92074	2.83549	3.15501	3.05825	2.97013	2.84114	3.02578	2.92125	2.86122	2.83907	2.93212	2.85186	2.96181	3.02755	3.03916
1553192_at	3.65243	3.62607	3.50083	3.6142	3.57921	3.55184	3.68566	3.61964	3.57504	3.53717	3.43861	3.44253	3.59515	3.68564	3.63407	3.3835	3.42133	3.56045	3.5474	3.48738	3.72303	3.30582	3.61955	3.38584	3.605	3.32109	3.59674	3.17917	3.28561	3.67251	3.20885	3.32106	3.48529	3.35719	3.45125	3.79951	3.51391	3.59161	3.51334	3.28023	3.35485
1553193_at	3.85138	3.63706	4.0653	4.11017	4.23134	3.71049	3.58407	3.79083	3.92542	3.77723	4.08389	3.97588	3.89239	3.78975	3.74978	4.17091	3.88181	3.95683	4.23065	3.73772	4.29455	3.80865	3.98759	3.67494	3.7675	3.95919	4.17629	3.842	3.86024	4.09638	3.80763	3.97951	3.7178	3.6604	3.93918	4.21846	3.92803	3.89548	3.97587	3.56368	3.67962
1553194_at	6.82816	6.51379	6.85064	6.27177	6.5452	6.66623	6.78396	6.96681	5.96746	6.16726	5.85763	6.26555	6.21518	6.32481	6.63921	4.69698	5.59225	5.75635	6.11643	6.38476	6.41259	5.06831	6.27695	4.93919	6.20121	4.71741	5.75404	4.97608	4.85406	5.61847	4.98365	5.3493	5.19895	4.71819	4.56553	6.49203	5.51797	5.85873	5.78527	5.26877	5.08814
1553196_a_at	4.67064	4.73852	4.46119	4.52154	4.56392	4.56407	4.70706	4.56053	4.43609	4.40812	4.44173	4.42474	4.38119	4.72809	4.40002	4.24379	4.65421	4.7332	4.41051	4.44134	4.57015	4.50183	4.40865	4.3601	4.58902	4.17407	4.13621	4.6227	4.22649	4.49557	4.5143	4.64007	4.64476	4.95531	4.30997	4.53309	4.43712	4.4808	4.22603	4.59635	5.00832
1553197_at	3.49415	3.43506	3.41278	3.36318	3.38357	3.46711	3.3987	3.23317	3.35426	3.25193	3.22778	3.51022	3.37241	3.26157	3.62586	3.14528	3.26461	3.29082	3.47875	3.42912	3.3219	3.48712	3.38327	3.36645	3.31441	3.44129	3.47648	3.31923	3.48127	3.45637	3.33027	3.20112	3.32758	3.57152	3.38891	3.29425	3.28882	3.5297	3.31347	3.62055	3.90851
1553199_at	3.13611	3.05345	3.07981	3.28438	3.28761	3.18162	2.99014	3.23918	3.05579	3.11046	3.01818	3.21075	3.05185	3.04203	3.26809	3.01419	3.14217	2.82425	3.08558	3.38769	3.06175	3.12222	3.03915	3.16089	3.15402	3.04947	3.22426	3.07555	2.99523	3.42529	3.002	3.00045	3.03179	2.99295	3.3055	3.075	2.95803	3.158	3.20453	3.28585	3.49331
1553202_at	4.01918	4.02701	4.49255	4.7125	4.12773	4.37466	4.34015	4.23781	4.08108	4.24593	4.55207	4.69867	4.29614	4.36174	3.80956	4.70123	4.34318	4.11903	4.68333	4.13224	4.32251	4.27086	4.09032	5.01689	4.00418	5.68587	4.99984	4.49568	4.95091	4.62193	4.63675	4.08123	4.54936	4.08738	4.60613	4.06831	4.41902	4.50015	4.5428	4.46848	4.6595
1553204_at	5.25703	5.24242	4.89161	5.10764	5.00483	5.13774	5.42579	5.00453	5.05224	5.16779	5.00051	5.12587	5.47891	5.24956	5.37894	4.52094	5.29073	5.43873	5.19921	5.25371	4.84289	5.31216	5.23365	5.14468	5.49551	4.60974	4.53614	5.12332	4.68846	5.23182	4.81046	5.15888	5.24903	5.48789	4.40779	5.29334	5.2555	4.9882	5.12403	5.2589	5.20875
1553205_at	6.19809	6.31072	5.90982	6.04506	6.09618	6.1113	6.39074	6.09721	6.16771	6.21583	6.17742	6.12444	6.24369	6.15969	6.141	5.94318	6.26136	6.17842	5.98236	6.18816	6.26939	5.95569	6.37384	6.06435	6.39126	5.91919	5.49766	6.25815	5.98635	5.95824	5.90094	6.09286	6.23032	6.44485	5.71082	6.1112	6.19861	6.2153	6.28582	6.15041	6.23961
1553207_at	5.18033	4.88697	5.14151	4.84969	5.11146	5.23244	5.02997	5.03624	5.0408	4.98498	5.00633	5.1461	4.97609	5.06741	5.24587	4.50411	5.05915	5.01104	5.13106	4.99696	4.83238	4.99139	5.14478	5.27322	5.17603	4.67079	4.46157	4.79976	4.72833	5.11756	4.95666	5.15155	5.11774	4.56883	4.71049	5.33452	4.77001	4.96458	5.12198	5.06028	5.33588
1553208_s_at	4.11408	4.08065	4.09339	4.14317	4.04222	4.00948	4.22063	3.97856	4.05469	4.08082	4.15429	3.88528	4.27386	4.32407	4.22644	4.01876	4.30469	4.0896	4.12125	4.18836	3.52225	4.40909	4.23861	4.09727	4.20823	4.07804	4.1693	4.38868	3.73559	4.08211	3.98712	4.07447	4.49639	4.30883	3.77639	3.97816	4.43947	4.34109	4.00506	3.93276	4.31114
1553209_at	5.02051	5.1079	4.76561	4.84029	5.01028	4.95381	5.18671	5.07803	4.75197	4.83261	4.66652	4.87739	4.86507	4.99933	4.87136	4.58314	5.09473	5.04345	4.89158	5.03334	5.25005	4.98124	4.83981	4.74362	4.87117	4.44217	4.69987	4.95487	4.731	4.90834	4.92333	5.31172	4.67135	5.56667	4.62848	4.94696	5.14427	4.85586	4.94686	4.78586	5.38092
1553211_at	4.37142	4.17923	4.03057	3.98159	4.00673	4.09909	4.26125	4.00598	4.03621	3.83284	3.98025	4.13476	4.00267	4.15434	4.19566	3.67563	4.09159	4.1777	4.14921	3.96	3.96118	4.30602	4.34369	4.33483	4.24553	3.9183	3.28808	4.32858	3.79451	4.06022	3.87686	4.38433	4.26003	4.55129	3.79563	4.17235	4.30672	4.08778	4.05662	4.42398	4.33299
1553212_at	4.98598	4.91525	4.87083	5.24938	5.25068	5.25712	4.88355	5.01428	5.07901	4.72199	4.95805	5.07438	4.74831	4.99833	5.1891	4.48638	4.80675	5.39402	5.08939	4.99338	4.8014	5.02396	4.95522	4.79035	5.13592	4.67226	4.50798	4.88543	4.64646	5.12919	4.4625	5.31567	5.10638	5.2237	4.42467	4.96658	5.24688	4.98698	5.07446	5.08892	5.31583
1553213_a_at	4.72785	4.77999	4.54961	4.66933	4.39705	4.60887	4.85092	4.59331	4.58986	4.60077	4.67843	4.74036	4.60523	4.75339	4.47924	4.01955	4.68598	4.87608	4.55007	4.61745	4.20218	4.62593	4.79318	4.43823	4.66419	4.12702	3.89136	4.63337	4.18568	4.5756	4.20407	4.77013	4.79403	5.05726	4.07965	4.78735	5.12973	4.61428	4.41525	4.6898	5.06999
1553214_a_at	2.42785	2.56269	2.50488	2.56421	2.49858	2.44861	2.64671	2.45342	2.57054	2.45465	2.56316	2.46698	2.56733	2.59947	2.81857	2.69722	2.48107	2.5331	2.62694	2.53307	2.57266	2.60752	2.70099	2.76218	2.55581	2.75129	2.84584	2.57489	2.69553	2.70529	2.65661	2.53695	2.50262	2.57379	2.78827	2.80209	2.50954	2.87201	2.67167	2.65118	2.75315
1553215_s_at	5.27214	5.13198	4.8583	4.91466	4.90119	5.08466	5.16489	5.10283	5.00016	5.03099	4.98275	4.97602	5.06839	5.25651	5.17191	4.69755	5.09412	5.29025	5.09598	5.12414	5.02193	5.32187	5.01398	5.2635	5.27174	4.61328	4.65768	5.15175	4.68036	5.08141	4.9061	4.96091	5.3038	5.34827	4.99679	5.048	4.87956	4.91271	5.24694	5.22142	5.76005
1553216_at	4.14994	4.37991	4.74815	4.29584	4.54507	4.17586	4.14983	4.23638	4.53664	4.27551	4.32939	4.16764	4.09913	4.33455	4.51509	4.5877	4.14751	4.18188	4.38852	4.15445	4.24613	3.73206	4.40352	4.14161	4.38017	4.27537	4.39716	3.93457	4.14675	4.08615	4.07932	3.74786	3.89946	3.7566	4.19389	4.134	4.18763	4.00218	3.9949	4.05162	3.75408
1553217_s_at	4.18618	3.97156	4.34651	4.12469	3.87562	4.15165	4.15273	4.26695	4.19405	4.12655	4.113	4.01931	4.02609	4.0053	3.85402	3.72295	3.75306	3.85157	4.2062	3.98096	3.63673	3.68756	3.77469	3.7523	3.83849	3.48003	4.27658	3.62008	3.67429	3.89988	3.617	3.62666	3.55119	3.25848	3.58623	4.00012	3.75512	3.86461	3.76042	3.63464	3.70973
1553218_a_at	7.35607	7.50581	7.46838	7.33774	7.42351	7.35133	7.5759	7.34898	7.39257	7.25344	7.21748	7.27502	7.39506	7.44604	7.23078	6.98318	7.13945	7.2733	7.38872	7.39603	7.55543	7.15581	7.29669	6.8543	7.51304	6.91341	6.8579	6.92619	6.64621	7.08866	6.69677	7.09702	6.97264	7.28818	6.77146	7.48885	7.38712	7.12253	6.85933	7.01209	6.72455
1553219_a_at	4.09161	4.04607	4.03149	3.94084	4.2559	4.2225	4.03114	4.12588	4.07395	3.85502	4.13681	4.03737	4.09776	4.03838	4.21438	3.59415	4.18844	4.36435	3.82255	4.24606	4.06106	4.22673	3.99591	3.8399	4.09127	3.73571	3.86095	4.15611	3.72429	4.09115	3.74297	4.0972	4.05641	4.04841	3.59676	4.29855	4.18154	4.22593	4.16051	4.04595	3.94704
1553220_at	3.56801	3.57606	3.70039	3.74982	3.7669	3.6639	3.86132	3.73741	3.74742	3.82217	3.96392	3.67621	3.85512	3.64969	3.64294	3.33705	3.704	3.82992	3.90639	3.7539	3.39172	3.85733	4.07049	4.01793	3.81105	3.12788	3.30114	3.74203	3.29623	3.62973	3.56849	3.42326	3.67021	3.78086	3.28484	3.62535	3.91548	3.64153	3.42392	3.70964	4.15344
1553221_at	4.73076	5.23341	4.87697	4.73143	4.6996	5.16359	5.41668	4.80061	4.90162	5.08841	5.01934	5.07794	5.09799	5.02903	5.02225	4.19849	5.05518	4.99075	4.96086	5.3244	4.54404	5.07011	4.92209	4.80593	4.78149	4.47717	4.75009	5.09415	4.89109	4.88012	4.83647	4.72346	5.10295	4.66574	4.88356	5.11059	5.09291	4.69842	4.78473	4.77754	5.31762
1553222_at	6.84167	6.69999	6.58175	6.71358	6.70629	6.61399	6.69785	6.8007	6.79288	6.65312	6.69639	6.77142	6.57328	6.73837	6.88423	6.28259	6.59207	6.70315	6.65707	6.72938	6.5916	6.70343	6.88819	6.6474	6.95177	6.23092	6.05757	6.57401	6.35489	6.75607	6.51482	7.05778	6.62219	6.93735	5.85975	6.68405	6.72558	6.71276	6.76361	6.68674	6.43889
1553224_at	3.64715	3.79188	3.59582	3.37694	3.48172	3.74559	3.9118	3.5833	3.68383	3.62426	3.86344	3.80272	3.89972	3.88404	3.83979	3.10622	3.87388	3.71627	3.6369	3.68953	3.09141	3.91166	3.67965	3.94917	3.69524	3.51303	3.21925	4.09423	3.6093	3.80828	3.5234	4.00583	4.07512	3.90776	3.34412	3.62387	3.9897	4.03069	3.62119	3.7892	4.25613
1553225_s_at	3.79526	3.90625	3.94318	3.92864	3.70816	3.59628	4.00011	3.69644	3.8205	3.73178	3.90836	3.52274	3.66867	3.8939	3.72798	3.83672	3.63934	3.55301	3.81855	4.09597	4.11956	3.64315	3.79713	3.4168	3.75046	3.96462	3.87554	3.69006	3.7805	3.57144	3.55455	3.41956	3.74314	3.46954	3.86305	3.74863	3.9342	3.65629	3.62216	3.63067	3.60583
1553226_at	4.66524	4.61501	4.51444	4.45576	4.43446	4.70411	4.81385	4.49979	4.67773	4.70287	4.59802	4.60564	4.79002	4.5822	4.76297	4.123	4.79725	4.87754	4.47362	4.6176	4.25645	4.69461	4.63372	4.64384	4.61656	4.0858	4.05888	4.76213	4.29056	4.65204	4.35607	4.94132	4.87822	5.40342	4.50074	4.76232	4.80851	4.70635	4.68039	4.56396	4.98212
1553227_s_at	3.8738	4.16073	3.86937	4.19053	4.01451	3.96689	4.09253	3.97965	3.84889	4.13957	4.53456	4.26812	4.19904	4.22597	3.9827	4.6513	4.24855	4.50152	4.09025	4.1903	4.14818	4.28323	4.27454	4.26996	4.1378	4.38446	4.55584	4.32975	4.5475	4.12036	4.17465	4.58976	4.32834	4.04237	4.61138	4.57084	4.58002	4.37355	4.30159	4.40145	4.53052
1553228_at	3.11506	3.3219	3.28407	3.16695	3.08028	3.19641	3.30341	3.06219	3.09435	3.24351	3.17086	3.1323	3.15961	3.01628	3.19415	3.17477	3.18537	3.21253	3.07344	3.1379	3.24029	3.20181	3.06385	3.06357	3.08432	3.18492	3.0875	3.16002	3.24114	3.00678	3.16408	3.45537	3.22295	2.98394	3.25743	3.11508	3.15287	3.10356	3.12097	3.09778	2.91671
1553229_at	4.54402	4.66019	4.59408	4.51869	4.49984	4.61278	4.7414	4.64474	4.64805	4.94322	4.55977	4.57136	4.62891	4.76044	4.51107	3.97031	4.81753	4.64016	4.67306	4.58731	4.38275	4.88161	4.84736	4.59724	4.93651	4.22763	4.31101	4.77194	4.30582	4.63553	4.45446	4.58107	4.75571	4.86389	4.37549	4.59739	4.85426	4.63864	4.66854	4.74463	4.77841
1553232_at	4.78155	4.22099	4.51066	4.15041	4.60215	4.36335	4.5294	4.58727	4.2378	4.2778	4.15021	4.36757	4.23606	4.31396	4.4911	3.97931	4.34748	4.14568	4.49517	4.35178	4.50156	4.41143	4.28045	4.24701	4.37492	4.27682	4.2218	4.25068	4.08441	4.40037	4.10722	4.54253	4.26767	4.29014	3.93786	4.33716	4.10863	4.20753	4.41339	4.6154	4.47628
1553234_at	4.83957	4.73505	4.81653	4.85205	4.69059	4.85875	4.77375	4.61358	4.80523	4.9228	4.7235	4.83746	4.91003	4.90831	4.63576	4.66638	4.80847	4.74716	4.73715	4.86356	5.08198	4.83313	5.05923	4.58764	5.13207	4.63834	4.46221	4.75057	4.47651	4.96739	4.46435	4.96113	4.7623	5.31738	4.28813	4.62725	4.67969	4.96919	4.75525	5.25378	4.85191
1553235_at	3.80174	3.88416	3.92754	3.77126	3.80709	3.5642	3.84557	3.97047	3.77714	3.84293	3.5354	3.97837	3.61154	3.81632	3.8645	3.26723	3.77664	3.80803	3.74587	3.77509	4.02773	3.80166	4.08265	3.63923	4.13854	3.25925	3.67905	3.65614	3.37973	3.61352	3.32295	3.89628	3.49161	4.53107	3.30282	3.74321	3.91003	3.94057	3.50496	3.71319	3.58897
1553237_x_at	4.54345	4.38951	4.29382	4.35832	4.39996	4.28246	4.18585	4.25042	4.31081	4.4009	4.23579	4.40582	4.2539	4.29	4.16979	3.63973	4.36268	4.31713	4.21555	4.27857	4.1068	4.1398	4.4417	3.91256	4.58656	4.1173	4.09474	4.29634	3.85326	4.32988	4.17186	4.53134	4.17105	4.66901	4.06117	4.45628	4.39354	4.36577	4.30946	4.26945	4.10227
1553238_a_at	5.47332	5.42096	5.35665	5.28558	5.41491	5.54132	5.57623	5.39401	5.24707	5.37903	5.20473	5.4341	5.44369	5.46103	5.44032	5.07836	5.37539	5.31166	5.30763	5.2092	5.10096	5.43274	5.46075	5.34991	5.61485	5.08689	5.17881	5.58631	5.03272	5.31091	5.09408	5.42215	5.41539	5.51362	4.85077	5.45333	5.4461	5.46712	5.49496	5.50094	5.54566
1553239_at	5.83821	5.71857	5.52716	5.72465	5.66683	5.70612	5.75496	5.81278	5.80704	5.4622	5.87305	5.66591	5.91745	5.66924	5.76092	5.31797	5.8106	5.67098	5.57433	5.53077	5.49399	5.80532	5.89099	5.99938	5.6583	5.23364	5.15797	5.77953	5.40245	5.79675	5.48276	5.67261	5.72816	5.72214	5.63925	5.88555	5.86478	5.87093	5.97867	5.60797	6.04821
1553241_at	4.5822	4.66193	4.37703	4.48335	4.45374	4.60407	4.67741	4.52204	4.47034	4.73383	4.3556	4.60524	4.67995	4.67403	4.61611	4.02586	4.78695	4.4716	4.69869	4.69992	4.3289	4.89123	4.5421	4.5675	4.67927	3.94009	4.06549	4.93976	4.28273	4.59677	4.35848	4.58085	4.8366	4.78227	4.14489	4.33858	4.72583	4.49449	4.62203	4.39523	4.70581
1553243_at	4.51141	4.14414	4.4843	4.09751	4.01016	4.48848	4.16784	4.36688	4.74541	4.01922	4.26085	4.3254	4.50386	4.20856	4.65145	3.97227	4.64497	4.24583	4.36601	4.39553	3.83107	4.6791	3.80901	4.6203	4.02876	5.41523	4.89284	4.47042	4.24578	4.82392	4.94396	4.22425	4.40816	5.52233	4.41321	4.52767	4.8053	4.36761	4.63946	4.33465	4.44548
1553244_at	3.7579	3.8309	3.70268	3.71139	3.74007	3.74528	3.69925	3.78481	3.76763	3.80113	3.72981	3.62183	3.82083	3.74814	3.76989	3.57395	3.82246	3.85955	3.77914	3.89802	3.76979	3.85707	3.8138	3.74895	3.72619	3.72488	3.79189	3.78581	3.61438	3.87082	3.67374	4.06265	3.67431	3.76168	3.63393	3.70241	3.67151	3.78051	3.76169	3.72332	3.66092
1553246_a_at	5.53891	5.4336	5.33523	5.10684	5.33398	5.33466	5.50224	5.28182	5.12032	5.24914	4.98196	5.24825	5.33533	5.3747	5.15224	4.4554	5.31337	4.92365	5.06076	5.32163	4.75031	5.263	5.29219	5.40057	5.38846	4.71402	4.44197	5.49827	4.79891	5.25398	4.85456	4.64982	5.40511	5.67766	4.57795	5.2337	5.39099	5.14688	5.09961	5.19973	5.85129
1553247_a_at	3.75528	3.75721	3.76805	3.7244	3.6665	3.90647	3.8028	3.8281	3.77607	3.71865	3.79668	3.82956	3.80888	3.86633	3.75547	4.17574	3.84575	3.92585	3.97692	3.63836	3.69717	3.76385	3.88106	3.89533	3.80306	3.90398	3.79685	3.87544	3.81846	3.88913	3.79377	3.81432	3.86119	3.72833	3.69028	3.87445	3.86168	3.75216	3.79484	3.71889	3.70466
1553248_at	4.39913	4.34505	4.29107	4.35504	4.21214	4.44133	4.45916	4.4586	4.40079	4.36432	4.31321	4.52021	4.46525	4.20564	4.46392	3.98566	4.51076	4.41929	4.34013	4.35593	4.49799	4.36923	4.27994	4.44847	4.49072	4.37872	4.44139	4.38324	4.47752	4.44955	4.23142	4.64349	4.37043	4.45112	4.63047	4.37436	4.21146	4.51204	4.39237	4.51796	4.67189
1553249_at	4.19831	4.0363	3.94132	4.16024	4.02958	4.08169	4.19365	3.99999	4.13011	4.04437	3.97973	4.07994	4.02047	4.01429	4.06016	4.14649	3.96841	4.37179	3.92875	4.1596	4.05384	4.15943	4.1911	4.18138	3.95396	3.94462	3.75072	4.02667	4.09527	4.13222	3.93318	4.4821	4.07361	4.10092	3.75286	4.20762	4.12481	4.06038	4.22163	3.97573	4.31508
1553252_a_at	4.08919	3.92254	3.87056	3.7732	3.83115	4.08783	3.76577	3.73513	3.63106	3.87241	3.77752	3.83527	3.94782	4.00584	4.14294	4.18929	3.78576	4.22422	3.73167	3.71575	4.05345	4.09454	4.31504	3.81253	4.07039	4.07069	4.04598	4.0849	4.2163	4.00184	4.31599	4.10629	4.22069	4.28432	3.87785	3.82501	4.08584	3.70452	3.84389	3.86904	4.09902
1553253_at	6.62694	6.61596	6.43727	6.42024	6.40478	6.58461	6.98904	6.62099	6.62727	6.7791	6.60752	6.44069	6.55069	6.7236	6.57505	5.90893	6.79475	6.66136	6.61066	6.47455	6.17637	6.73365	6.78381	6.61596	6.96248	5.92263	5.88038	6.82642	6.02789	6.44278	6.00305	6.49107	6.76215	7.14104	5.83757	6.81403	6.66124	6.49832	6.83617	6.62277	6.92599
1553254_at	4.32	4.4491	4.27973	4.57351	4.1341	4.21123	4.24726	4.37409	4.4359	4.42013	4.53295	4.34192	4.32907	4.56036	4.28111	4.9417	4.34172	4.70719	4.85676	4.42059	4.35968	4.31235	4.54117	4.14731	4.60081	4.39509	4.4485	4.15625	4.42652	4.23644	4.55958	4.51229	4.19887	4.00312	3.7409	4.33294	4.30449	4.71539	4.31573	4.21045	4.27818
1553255_at	5.4649	5.46661	5.31998	5.38214	5.35208	5.46998	5.45533	5.3144	5.32509	5.41632	5.42066	5.37058	5.42121	5.48967	5.43934	5.03433	5.40912	5.50216	5.34786	5.27591	5.08005	5.5264	5.50376	5.35419	5.54421	5.16454	4.94833	5.5307	5.20053	5.47077	5.21898	5.72283	5.52034	5.62771	5.11548	5.42648	5.41753	5.39753	5.50755	5.44189	5.67781
1553257_at	5.68993	5.95992	5.71836	5.73019	5.96171	5.85295	6.06036	5.81039	5.80135	5.93711	5.68458	5.49226	5.76108	5.79604	5.68046	5.71055	5.75244	5.91453	5.49224	5.97469	6.17041	5.65051	5.86457	5.61447	5.8528	5.91659	5.84566	5.4093	5.59073	5.78627	5.94498	6.1331	5.47625	5.41324	5.58722	5.70833	5.76293	5.63025	5.51741	5.64429	5.17315
1553258_at	4.58673	4.17807	4.29681	4.18294	4.05627	4.31568	4.45977	4.14122	4.3068	4.30368	4.07918	4.25275	4.26092	4.07707	4.27941	3.98781	4.24041	4.24987	4.09876	4.18952	4.51256	4.09739	4.24429	4.15557	4.21099	4.14529	3.99575	4.34695	4.15942	4.1092	4.1694	4.47132	4.33408	4.5744	4.26052	4.19282	4.15116	4.34253	4.40766	4.44227	4.0948
1553260_s_at	2.82077	3.14107	2.87666	3.04974	2.95551	2.85769	3.24479	2.8461	2.87533	3.27157	2.82253	3.10134	3.0344	2.97993	3.02151	2.5559	3.31624	3.0852	2.89217	2.99541	2.80221	3.16601	2.97927	2.81534	3.02062	2.70731	2.68574	3.33879	2.78356	2.9761	2.81569	3.44115	3.27669	2.99311	3.0221	2.82981	3.27822	2.84752	3.1013	2.85025	3.66688
1553261_x_at	2.69148	2.77007	2.78235	2.7695	2.67356	2.7801	2.72664	2.63608	2.79377	2.6664	2.62837	2.77095	2.66411	2.60463	2.74485	2.57989	2.70733	2.8298	2.89853	2.68151	2.74905	2.80581	2.71727	2.82523	2.64668	2.65028	2.92565	2.70145	2.62068	2.69599	2.71536	2.95286	2.66499	2.6671	2.88478	2.58527	2.92641	2.75151	2.78335	2.70991	2.78521
1553262_a_at	6.59754	6.53403	6.45029	6.34008	6.48392	6.42114	6.8594	6.56293	6.43012	6.49522	6.52109	6.47567	6.5556	6.72498	6.51807	5.9969	6.44644	6.54946	6.22774	6.42665	6.31879	6.48052	6.65662	6.55652	6.72364	6.40807	6.06781	6.58044	6.24403	6.40738	6.25536	6.59337	6.47996	6.97944	5.97124	6.47579	6.63004	6.5425	6.47619	6.75973	6.50249
1553263_at	6.23536	6.35499	6.00915	5.89325	6.01263	6.02194	6.34534	6.19997	6.20797	6.05332	6.01047	6.18594	6.10738	6.26405	6.152	5.64502	6.10686	6.24167	5.97125	6.02587	5.91863	6.31521	6.23325	5.92529	6.46067	5.9349	5.58077	6.2491	5.738	6.05616	5.84543	6.07016	6.36073	6.89175	5.58386	6.13145	6.3078	6.28695	6.10446	6.19028	6.06709
1553264_a_at	7.89947	8.78741	7.66112	8.14764	8.66088	7.94048	8.70039	8.59228	7.91684	8.75018	8.69666	7.49314	8.22089	8.40853	8.96208	8.3687	8.25549	8.23222	8.22145	8.63307	8.97494	7.21088	7.72005	7.99873	8.30089	7.24917	8.91891	7.01754	7.28454	8.31863	7.98216	8.24533	7.38713	7.36522	7.69854	8.87564	8.18282	7.96575	7.98843	8.34985	7.27969
1553265_at	3.79594	3.74097	3.68444	3.63257	3.48351	3.70092	4.03457	3.60435	3.62323	3.79639	3.61796	3.75039	3.85483	3.67393	3.70897	3.50071	3.78337	3.46262	3.6602	3.862	3.76118	3.76438	3.44455	3.5363	3.60029	3.41036	3.57151	3.69039	3.44281	3.61072	3.49498	3.24362	3.75327	3.9729	3.39113	3.64436	3.49615	3.6833	3.75145	3.84574	4.03226
1553266_at	2.63823	2.57112	2.60811	2.75012	2.66712	2.61161	2.71417	2.61463	2.58982	2.60089	2.46912	2.63268	2.55528	2.62183	2.55736	2.57769	2.69768	2.44048	2.57348	2.61977	2.64406	2.66113	2.58402	2.60357	2.58371	2.70357	2.69498	2.50454	2.56729	2.58312	2.57365	2.62635	2.56474	2.56463	2.59249	2.55842	2.64539	2.624	2.60273	2.62474	2.61451
1553267_a_at	3.97936	3.93273	4.10152	3.89559	3.92301	3.78305	3.92757	3.99181	3.95549	3.86301	4.07955	3.92622	3.91327	4.01213	4.06192	4.30033	3.9267	4.09355	3.89017	3.98087	4.06292	4.00459	3.9802	3.96772	3.86145	3.90327	4.37342	4.04853	3.9042	3.92579	3.81838	4.07516	4.18667	4.41545	3.96713	3.93102	4.08405	3.8656	4.18606	4.15057	3.99906
1553268_at	4.88151	4.77844	4.76764	4.93811	4.82803	4.66733	4.81343	4.79136	5.00097	5.11494	4.89689	5.25173	4.93387	5.04339	4.88823	5.38119	5.1312	4.70853	5.28554	5.03733	5.18107	5.31987	5.13415	5.42328	5.50311	5.49813	5.29527	4.90122	5.5735	5.43775	5.48109	4.87208	5.07102	5.22136	4.58834	5.01985	5.20458	4.79557	4.99364	4.6478	4.90726
1553269_at	2.84557	2.70133	3.02964	2.86221	2.67906	3.18521	2.79887	2.95792	2.947	2.79123	2.77271	2.80459	3.0751	2.96013	3.14143	3.43263	2.81359	2.95337	2.67107	3.06662	2.76834	2.99473	3.29427	3.13483	2.82005	3.1658	3.01975	2.74097	3.24638	2.9908	3.51995	2.85104	3.21866	2.8286	2.8825	2.95509	3.29438	2.69757	2.71073	2.74676	2.72654
1553271_at	2.82737	2.92934	2.87559	3.08286	3.15596	3.10595	2.85863	2.89527	2.89475	3.17914	3.05976	3.18481	3.42764	2.84842	2.98118	3.22766	3.11458	2.92609	3.17566	2.89537	3.16388	3.13286	3.03789	3.23883	3.07197	3.18026	2.96495	2.91933	3.13156	3.14401	3.19147	3.01461	3.09269	2.93351	3.07358	3.3451	3.14497	3.1858	3.15482	3.07671	2.9805
1553272_at	5.58665	5.68764	5.51803	5.38599	5.4609	5.38938	5.72926	5.65325	5.55844	5.70225	5.41439	5.68927	5.70568	5.71072	5.71644	4.72294	5.66557	5.6229	5.71909	5.57387	5.07289	5.49434	5.72167	5.63769	5.68633	4.82214	4.79992	5.55921	4.65478	5.70515	4.92936	5.47364	5.54955	5.68231	4.62821	5.69256	5.51533	5.66583	5.65478	5.56502	5.93771
1553274_a_at	3.15377	3.22741	3.4946	3.26495	3.40481	3.45615	3.1923	3.52984	3.16823	3.23662	3.53951	3.27321	3.16766	3.47344	3.25425	3.7322	3.15911	3.4339	3.27941	3.22351	3.19997	3.30162	3.33998	3.60356	3.2462	3.9713	4.60708	3.47554	3.77192	3.34182	4.2633	3.1738	3.69457	3.34129	3.79756	3.27945	3.1866	3.29957	3.20209	3.39326	3.55675
1553275_s_at	3.85204	4.14485	3.96472	3.81935	4.00759	4.0232	4.0239	4.04185	3.93892	3.92088	3.94632	4.08992	4.08405	4.12432	4.10624	3.69111	3.94572	4.11439	3.99162	3.90429	3.79798	3.97322	4.09348	4.10768	4.00149	3.62877	3.88116	3.93472	3.80233	3.98583	3.91311	4.15952	4.0709	3.89971	3.82794	3.9697	4.14319	4.05874	4.19158	3.84107	4.20761
1553276_at	3.25659	3.36496	3.22152	3.28697	3.30645	3.16983	3.43298	3.36733	3.30771	3.28794	3.30461	3.27297	3.32954	3.40356	3.29136	3.21988	3.28779	3.43463	3.26913	3.32432	3.21205	3.31455	3.35394	3.14653	3.23136	3.15269	3.11329	3.40813	3.27438	3.22262	3.1672	3.41518	3.41386	3.3192	3.244	3.25811	3.31019	3.26241	3.27201	3.32622	3.20786
1553277_at	2.69431	2.62702	2.60672	2.87592	2.66104	2.71218	2.65871	2.68764	2.66097	2.73857	2.57778	2.70591	2.74424	2.56546	2.7636	2.55024	2.69979	2.87354	2.59483	2.70524	2.54114	2.76844	2.72078	2.70185	2.57597	2.54106	2.68397	2.68608	2.68326	2.72002	2.66408	2.84315	2.86049	2.71028	2.85935	2.60505	2.78678	2.71247	2.59612	2.6408	2.81791
1553279_at	6.04157	6.09728	5.82304	5.77151	5.67855	6.03049	6.17562	5.90758	5.96953	6.14149	5.89808	5.89192	6.1064	5.91831	6.00487	5.00205	6.13393	6.00217	5.9446	5.9556	5.69177	6.3777	5.91238	5.99383	6.14885	5.49805	5.1754	6.52141	5.48723	6.06199	5.74617	5.87497	6.39664	6.61317	5.37256	6.01549	5.97612	6.04545	5.96504	5.95594	6.67634
1553280_at	5.03895	4.61057	4.69916	4.56732	4.68676	4.89812	5.00173	4.89425	4.81177	4.87088	4.74594	4.70254	4.73192	4.86338	4.76476	4.33593	4.53514	5.2346	4.66433	4.7096	4.50983	4.84521	4.94917	4.74668	4.81957	4.53468	4.32781	4.73328	4.45229	4.72973	4.40188	5.15333	4.89648	4.97616	4.35258	4.77686	4.70685	4.6752	4.95088	4.75303	4.89208
1553281_at	4.76753	5.18227	4.73607	4.62993	4.43556	4.89816	5.05172	4.70863	4.65075	4.97075	4.73554	4.85651	5.00515	4.88173	4.78721	4.43112	5.20821	4.83598	4.8269	5.04303	4.70776	5.08368	4.77753	4.89054	5.0286	4.20424	4.50105	5.03497	4.44431	4.73163	4.50685	5.07866	5.02249	4.83316	4.35264	4.63661	5.11162	4.81359	5.02622	4.89358	5.13958
1553282_at	4.04338	3.98474	4.0624	3.94481	3.90041	4.04715	4.22039	3.95835	4.00777	4.14045	4.09284	3.99964	4.2136	3.86325	4.22547	3.71176	3.949	4.28191	3.96717	4.2656	3.74337	4.12893	4.01665	3.9601	4.12062	3.86699	3.63614	3.97346	3.74635	3.87493	3.84111	4.22979	4.22636	4.37435	3.60041	3.97448	4.12212	4.07717	3.94358	4.01887	4.34152
1553284_s_at	4.64064	4.4996	4.51244	4.47125	4.53901	4.24964	4.66102	4.78163	4.55634	4.72426	4.85295	4.61297	4.39221	4.73871	4.66984	4.30399	4.46946	4.71738	4.39546	4.75546	4.5901	4.46695	4.82924	4.45995	4.85748	4.50819	4.72113	4.58899	4.54819	4.28793	4.39825	4.58866	4.66456	4.48832	4.39625	4.52959	4.7662	4.96432	4.64191	4.60273	4.58307
1553285_s_at	3.33709	3.40093	3.28019	3.39095	3.38063	3.1162	3.38175	3.35997	3.29605	3.31855	3.29919	3.3924	3.2425	3.29671	3.07638	3.30279	3.31867	3.35129	3.1769	3.35874	3.42057	3.41547	3.2759	3.20579	3.28101	3.29659	3.3775	3.28623	3.34515	3.27843	3.28484	3.37019	3.30422	3.30992	3.5438	3.1171	3.3051	3.31739	3.42747	3.29802	3.41473
1553286_at	4.80629	4.48721	4.82387	4.33269	4.6098	4.84808	4.43093	4.65143	4.46006	4.44502	4.58643	4.56197	4.53845	4.44869	4.66193	4.45176	4.72426	4.69152	4.62199	4.40306	4.39205	4.55161	4.69333	4.66576	4.47363	4.2333	4.86593	4.66368	4.49883	4.6307	4.29021	4.28878	4.57439	4.13226	4.40567	4.46375	4.51583	4.56057	4.52061	4.34016	4.58033
1553288_a_at	5.25154	5.47242	5.29862	5.29228	5.25601	5.75832	5.40894	5.84467	5.41144	5.42586	5.4569	5.87925	5.9008	5.41061	5.42509	5.15551	5.39999	5.38729	5.50492	5.51112	5.15454	5.28736	5.47149	5.46604	5.24717	5.17023	6.32897	5.3971	5.20596	5.33469	5.33248	5.33672	5.31343	5.47709	5.17754	6.00873	5.27342	5.41758	5.75411	5.54364	5.3781
1553292_s_at	4.22565	4.54877	4.71135	4.12617	4.50565	4.12345	4.2932	4.40146	4.58195	4.29639	5.37572	4.96441	4.80039	4.71511	4.37881	5.88234	4.65882	5.06878	4.54899	4.45665	4.5156	4.75601	4.97408	4.9425	4.39669	5.03799	5.74689	4.49884	5.53155	4.95559	5.7805	4.51939	4.8852	4.08747	4.82137	4.94367	4.34998	4.84564	4.51679	4.47561	4.22853
1553293_at	3.72063	3.48879	3.39609	3.69256	3.68664	3.48519	3.8199	3.74208	3.51105	3.43794	3.63935	3.75056	3.90903	3.52887	3.63314	3.58682	3.65996	3.51857	3.51882	3.61002	3.88229	3.76239	3.60345	3.55987	3.55502	3.53575	3.14673	3.64978	3.29173	3.41565	3.50444	3.60902	3.59253	3.82293	3.41043	3.47358	3.80672	3.50645	3.67966	3.72506	3.53395
1553295_at	2.84077	2.80805	2.92916	2.86204	2.94485	2.94418	2.91358	3.00472	2.88763	2.81875	2.97863	2.83005	2.9184	2.82266	2.92301	2.9808	2.91787	3.12049	2.84241	3.04747	2.90728	2.94381	2.88649	2.94788	2.88872	2.86469	2.86987	2.82722	2.83752	2.81381	2.81964	3.22643	3.00755	3.15791	2.98238	2.89592	2.89794	2.92577	2.83279	2.92869	2.98985
1553296_at	3.61921	3.4662	3.42076	3.36184	3.66045	3.56693	3.78057	3.54538	3.63575	3.44097	3.60313	3.49109	3.59038	3.51861	3.56366	3.70549	3.61141	3.48732	3.5172	3.48891	3.62143	3.65048	3.60143	3.47967	3.69998	3.37938	3.37438	3.70669	3.51488	3.64332	3.57467	3.68209	3.78257	3.79897	3.34927	4.05116	3.78279	3.57853	3.58734	3.56619	3.6722
1553297_a_at	6.05036	6.11864	5.84907	5.6661	6.11016	5.9166	6.07269	5.90959	5.71464	5.95338	6.22758	6.01194	5.96488	6.29717	5.93228	5.91028	5.98798	6.00134	5.6988	5.93004	6.0503	6.55536	6.41151	6.1232	6.40821	6.268	5.79369	6.49417	6.99576	5.8606	6.46166	5.67468	6.589	6.55366	6.82405	5.90253	6.15075	6.00569	6.07004	6.00924	6.74661
1553298_at	3.50557	3.53032	3.26604	3.33946	3.33908	3.433	3.25167	3.28427	3.2007	3.35095	3.28973	3.36367	3.34862	3.42108	3.50107	3.41848	3.41144	3.34429	3.37552	3.38439	3.25502	3.48669	3.22872	3.54958	3.37012	3.20861	3.39652	3.4328	3.29023	3.59042	3.16649	3.38131	3.50341	3.37967	3.2437	3.4423	3.2777	3.43479	3.32689	3.41565	3.53602
1553299_at	3.29328	3.40144	3.30787	3.18162	3.33213	3.15059	3.39693	3.28091	3.22518	3.29348	3.34755	3.18872	3.22902	3.3224	3.22813	3.505	3.28331	3.1727	3.25516	3.27945	3.32618	3.29988	3.24995	3.27126	3.35773	3.1801	3.551	3.29229	3.35861	3.30042	3.33629	3.24065	3.19425	3.26956	3.29605	3.37441	3.41562	3.27559	3.38181	3.1875	3.16451
1553300_a_at	3.93694	3.89933	3.96948	3.87537	4.14785	3.95513	4.0423	3.94473	3.87826	3.9129	3.76596	3.86152	3.9061	4.01048	4.13745	3.82851	3.86382	3.83563	3.87393	4.09337	4.02996	4.02838	3.87981	4.04146	4.05231	3.77997	4.04691	4.01923	3.84876	4.01639	3.72385	4.08553	4.0265	3.98601	4.06107	4.07844	4.10989	4.06629	4.02486	4.05156	3.86257
1553301_a_at	4.09106	3.86138	4.04959	3.94572	4.00724	3.89936	4.02214	3.9431	3.95619	4.04788	3.88945	3.97171	4.00517	3.91743	3.92492	4.21142	4.01063	3.98001	3.96042	3.93467	4.151	3.90411	4.00574	3.8554	3.95724	3.94458	4.11978	3.93584	3.9414	3.93996	3.97463	3.96976	3.94453	3.89096	4.18431	3.88699	4.03375	3.88805	3.9375	3.94966	4.1332
1553303_at	5.50167	5.3174	5.37856	5.23096	5.23771	5.19215	5.69031	5.49175	5.41126	5.39824	5.21738	5.28818	5.36902	5.46506	5.34433	4.7609	5.452	5.3441	5.31465	5.23634	5.01804	5.47703	5.50959	5.10308	5.58057	4.96134	4.91941	5.32368	4.76909	5.41441	4.96286	5.43193	5.63914	5.82791	4.60352	5.19769	5.28892	5.61052	5.33023	5.39534	5.51322
1553304_at	4.5459	4.56956	4.57169	4.39137	4.54156	4.66429	4.68321	4.50741	4.31307	4.84019	4.58298	4.28283	4.71551	4.5109	4.64991	4.09382	4.67372	4.28944	4.30576	4.77007	4.99018	4.44072	4.14607	4.76854	4.40474	4.27034	5.30653	4.40345	4.38968	4.93069	4.42528	4.14216	4.54492	4.96551	5.20256	4.93365	4.44648	4.35078	4.4644	4.48351	4.55164
1553306_at	4.40466	4.35852	4.29803	4.04203	4.1461	4.33032	4.49253	4.27972	4.27112	4.3459	4.36312	4.19477	4.24461	4.30796	4.25862	3.78712	4.18693	4.41711	4.21954	4.14868	4.25989	4.19809	4.4225	4.09827	4.43755	3.8309	4.01835	4.21889	3.91124	4.31478	4.00326	4.55345	4.24349	4.81752	3.78947	4.33228	4.30878	4.05798	4.44805	4.39514	4.4462
1553310_at	3.50906	3.5114	3.4238	3.56524	3.67001	3.4976	3.447	3.46932	3.24536	3.25589	3.39741	3.48144	3.36011	3.30226	3.45255	3.24376	3.5684	3.28659	3.16451	3.6731	3.42016	3.60775	3.60374	3.71174	3.59036	3.56616	3.32606	3.75851	3.313	3.54476	3.64406	3.45349	3.80015	3.49405	3.0195	3.36205	3.68168	3.63511	3.86679	3.4993	3.90505
1553311_at	2.84637	2.9201	2.86244	2.75919	2.80177	2.90735	2.92405	2.72317	2.99993	2.92851	2.88337	2.95037	2.92927	2.82524	2.92028	2.81117	2.96821	2.92781	2.79804	2.96026	2.64859	2.91884	2.96982	2.79668	2.81525	2.78472	2.75	3.04876	2.92834	2.8352	2.72808	3.01158	2.91003	2.97139	2.98171	2.95398	2.9397	2.99194	2.84092	2.88117	2.95378
1553313_s_at	4.3518	4.50492	4.2637	4.25799	4.60443	4.27147	4.68222	4.37885	4.17996	4.38315	4.53346	4.27756	4.48306	4.43409	4.22546	4.2207	4.4851	4.68384	4.28383	4.42089	4.4091	4.43801	4.23352	4.68678	4.77422	4.61413	4.56789	4.65698	4.11458	4.27803	4.75444	4.32034	4.77789	4.63913	4.1484	4.24916	4.56487	4.23171	4.51682	4.56153	4.62381
1553314_a_at	4.36564	4.098	4.40681	4.69068	4.31382	4.39265	4.27275	4.53758	4.4392	4.20826	4.39209	4.47225	4.28948	4.33748	4.40469	4.70037	4.2076	4.50305	4.46544	4.29793	4.49476	4.45931	4.45007	4.36167	4.405	4.44879	4.17759	4.64038	4.63239	4.28119	4.59366	4.67269	4.47114	4.5169	4.76018	4.3189	4.25193	4.46234	4.49022	4.32568	4.45553
1553315_at	3.71094	3.52147	3.70493	3.86565	3.7404	3.76634	3.79223	3.75571	3.73646	3.62166	3.7359	3.72995	3.61651	3.717	3.78021	3.77671	3.81273	3.8045	3.68144	3.60773	3.53119	3.73396	3.69739	3.55821	3.58505	3.67161	3.66589	3.72622	3.58446	3.74129	3.57508	3.8709	3.63531	3.94538	3.94079	3.67487	3.66529	3.7401	3.66666	3.71175	3.86327
1553316_at	4.14275	4.32733	4.03528	4.03574	4.03591	4.06112	4.30854	4.1907	4.01701	4.20419	4.08222	3.9761	4.25587	4.25882	4.29504	3.68898	4.16532	4.35206	4.10958	4.20708	4.31964	4.38335	4.2124	4.19506	4.3538	3.83489	3.90676	4.43433	3.83352	4.23372	4.16877	4.0698	4.3185	4.58244	3.98758	4.14808	4.45078	4.23641	4.18815	4.08631	4.27233
1553317_s_at	2.82664	2.7877	2.83868	2.80439	2.76194	2.76881	2.82909	2.79606	2.78062	2.9354	3.00044	2.71	2.79238	3.00432	2.87165	2.867	2.91428	3.10326	2.8197	2.80789	2.80214	2.84756	2.97762	2.82433	2.82229	2.92003	2.79674	2.93236	2.79848	2.86256	2.99246	3.18382	2.77315	2.87938	2.75843	2.82504	2.869	2.73688	2.81083	2.81181	2.89246
1553318_at	5.14199	5.27624	5.08622	4.91511	5.15631	5.14029	5.15087	5.28342	5.03371	5.18461	5.12712	5.14459	5.06479	5.31195	4.95245	4.17224	5.37155	5.42679	5.0298	5.49425	4.33856	5.22249	5.26988	5.06512	5.26039	4.58619	4.12341	5.34296	4.3157	5.07248	4.41478	5.17795	5.06556	5.30868	4.30536	5.01654	5.24059	4.91339	4.91841	5.01485	5.38068
1553319_at	3.55794	3.94029	3.83005	3.64358	3.6866	3.97247	3.65294	3.60943	3.72108	3.71458	3.56578	3.70175	3.75036	4.02288	3.44212	3.36628	3.57732	4.38778	3.82158	3.52954	3.47948	3.85971	3.97547	3.33879	3.69481	3.13751	3.33196	3.93133	3.52026	3.62158	3.14403	4.49327	3.7453	3.4436	3.51281	3.7165	3.88558	3.82673	3.76987	3.69736	3.8903
1553320_s_at	2.97928	2.98755	2.9376	2.8801	2.81189	2.95358	3.01061	2.95721	2.91125	2.87203	2.90551	3.04999	2.99889	3.04375	3.01664	2.85314	2.95919	2.98315	3.00593	2.87244	2.88859	2.99222	2.8281	2.959	2.89095	2.85899	2.88079	3.01098	2.81469	2.9408	2.87722	2.85954	2.91426	2.94067	2.84723	2.95132	2.85152	2.89	3.13159	2.93396	3.06122
1553321_a_at	3.7859	4.00937	3.85552	4.65308	3.99747	4.2721	4.12657	4.03099	4.01665	4.21624	4.67194	4.09218	4.12492	4.47176	3.82687	4.18207	4.18191	3.99037	4.18413	3.95026	4.08633	4.40957	4.18238	4.12014	4.54724	5.3279	4.36063	4.13956	4.25948	4.35992	3.9677	3.99288	4.66591	4.26266	4.02518	3.97441	4.35368	3.75918	4.08209	4.07234	4.5299
1553322_s_at	3.89159	4.21058	4.04006	3.91558	3.9339	4.01577	4.07428	4.28678	4.08114	3.99934	4.0205	3.96347	4.00823	3.97834	4.10744	3.80578	4.13207	4.00676	3.9377	4.00887	3.83948	4.25708	3.98781	4.17013	4.15695	3.89611	4.0091	4.19991	3.79436	4.09841	3.7881	4.14317	4.09006	3.93726	4.04587	4.01387	3.94545	3.73848	4.12293	4.09561	4.32211
1553323_a_at	4.59279	4.60181	4.444	4.25223	4.58457	4.56217	4.57261	4.43537	4.68125	4.7161	4.62926	4.69809	4.75334	4.67145	4.54875	4.12222	4.52473	4.78531	4.48752	4.49853	4.4816	4.7784	4.77807	4.26126	4.47082	4.27206	3.88995	4.83066	4.51075	4.70684	4.13864	4.30056	4.71068	4.83935	4.10376	4.74454	4.65376	4.57331	4.41196	4.69671	4.65382
1553325_at	4.33883	4.48108	4.13993	4.47584	4.36406	4.20081	4.5241	4.48279	4.41873	4.29238	4.2704	4.255	4.22916	4.30701	4.21167	4.3608	4.36061	4.44168	4.29714	4.4099	4.3703	4.43747	4.26554	4.20683	4.63873	4.35244	3.97834	4.43233	4.04144	4.40708	4.2505	4.40752	4.47002	4.88139	4.15219	4.36058	4.43942	4.23757	4.32332	4.39641	4.40992
1553326_at	4.24351	4.50368	4.19325	4.14273	4.35431	4.38729	4.42603	4.37146	4.24105	4.43795	4.33142	4.31938	4.33075	4.274	4.60995	4.01934	4.43193	4.3069	4.2701	4.35317	3.99284	4.23432	4.40212	4.52178	4.37632	3.88113	3.8617	4.45122	3.97476	4.34742	4.02247	4.57382	4.45958	4.32953	4.14093	4.31561	4.34477	4.23822	4.17778	4.33089	4.45199
1553327_a_at	4.45448	4.55878	4.26811	4.46249	4.34709	4.44665	4.72077	4.26088	4.4527	4.45301	4.366	4.41682	4.77351	4.40372	4.51059	3.71199	4.50509	4.38784	4.29522	4.65987	3.98669	4.34626	4.39613	4.19524	4.40193	3.70557	3.98099	4.61167	3.81385	4.18122	4.16805	4.66563	4.47712	4.49747	3.6395	4.27044	4.46214	4.34486	4.56107	4.42138	4.69589
1553328_a_at	4.87153	4.85936	4.65877	4.4827	4.81738	4.7225	5.05926	4.72707	4.70096	4.63929	4.65945	4.71617	4.73181	4.94303	4.68263	4.16459	4.78076	4.76952	4.78423	4.94242	4.60174	4.8591	4.90356	4.63715	4.72641	4.16023	3.98822	4.97992	4.2344	4.76669	4.18702	4.90484	4.95555	5.2135	4.13573	4.61277	4.81971	4.54796	5.01424	4.84927	5.18583
1553329_at	4.81391	4.77795	4.62876	4.5907	4.58952	4.64795	4.57996	4.73423	4.73734	4.78814	4.71844	4.66516	4.65294	4.69651	4.7722	4.33972	4.78195	4.72957	4.83276	4.71229	4.57672	4.86638	4.7464	4.86963	4.69691	4.3519	4.37088	4.995	4.42081	4.73299	4.58127	4.82776	4.80753	4.76259	4.63711	4.70481	4.73028	4.75086	4.84308	4.68751	4.95638
1553330_at	3.27777	3.45365	3.30543	3.31998	3.29037	3.29618	3.2617	3.30236	3.31975	3.19553	3.35555	3.37772	3.48668	3.40259	3.36582	3.24773	3.37636	3.28994	3.26154	3.28557	3.37185	3.24439	3.15408	3.4946	3.32769	3.12928	3.2816	3.29332	3.0833	3.25722	3.28945	3.30917	3.30533	3.38738	3.32866	3.23929	3.37064	3.12725	3.33098	3.3997	3.55123
1553333_at	2.91924	2.90331	2.97185	2.91157	2.92161	2.97122	3.1654	2.86459	3.03428	2.84293	2.96419	3.00985	2.85322	2.87889	2.8773	2.94212	2.91619	2.96533	2.82583	3.01017	3.09589	2.84982	2.80021	2.974	2.91797	2.88743	3.01327	2.94751	3.17832	2.83964	2.99747	2.88957	2.86473	2.81311	2.98591	2.9942	2.81597	2.88375	2.96237	3.00237	3.05501
1553335_x_at	3.42677	3.29473	3.57614	3.57813	3.37302	3.38365	3.37087	3.64983	3.1772	3.25326	3.15087	3.34433	3.36261	3.25906	3.33809	3.08981	3.66912	3.34378	3.31143	3.38267	3.3103	3.38615	3.34567	3.37648	3.3198	3.21071	3.51735	3.44484	3.13356	3.39031	3.41034	3.23392	3.46558	3.60681	3.09356	3.34894	3.2837	3.56375	3.65189	3.3517	3.5926
1553336_a_at	3.92965	3.90546	3.81392	4.11607	3.94884	4.0016	4.23604	3.77421	3.94544	3.90193	4.08241	3.94231	4.01691	3.92047	3.8007	3.58851	4.03284	3.84623	4.04454	3.93092	3.93511	3.9381	4.11831	3.7734	4.09938	4.01611	3.93486	3.98727	3.80297	3.95162	3.7035	3.78185	4.103	3.82395	4.16691	3.97743	4.24896	3.90829	3.82112	3.82112	4.10926
1553338_at	4.19557	3.90971	4.18779	4.05978	3.80247	3.98421	4.67885	4.06533	3.88646	3.74626	4.23206	4.28512	4.30511	4.14138	3.94997	3.64655	4.01975	3.82217	3.97364	4.18055	3.64812	3.67	3.93613	4.006	4.16723	4.08986	4.14906	3.87198	3.77719	3.73756	3.80023	3.61304	3.92286	3.90342	3.72894	3.93031	4.17281	3.80211	3.78212	3.6617	4.20984
1553340_s_at	5.05577	5.09509	4.97186	4.89998	5.03615	4.96347	5.24289	5.02267	5.01908	5.19344	4.8243	4.98217	4.97427	4.94977	5.11715	4.32813	4.98728	5.0219	4.83958	4.82897	4.83157	4.80276	5.26758	4.94458	5.28363	4.43596	4.54745	4.96547	4.56008	5.00841	4.66619	5.21668	4.85925	5.00817	4.60162	4.81555	5.04929	4.91505	4.95319	4.86302	4.87022
1553341_at	3.89847	3.91546	3.82814	3.85171	3.88439	3.74402	3.91009	3.88122	3.75362	4.01922	3.74707	3.87244	3.78422	3.99543	3.83096	3.9548	3.85395	4.04591	3.86639	3.83399	4.42752	3.6949	3.84861	3.72065	3.77178	3.98045	4.09007	3.64	3.78294	3.95361	3.90019	4.24689	3.73164	3.68892	3.97897	3.76197	3.89743	3.96088	3.74122	3.63443	3.73096
1553344_at	2.61293	2.77444	2.78147	2.77366	2.74503	2.7894	2.83776	2.85799	2.85061	2.85626	2.84191	2.84993	2.9037	2.87498	2.98501	2.79124	2.96991	2.91763	2.834	2.83552	2.61533	3.00311	2.69122	2.93021	2.7665	2.77026	2.97002	3.00794	2.95175	2.92144	2.97649	3.05664	2.91038	2.80683	3.1595	2.79327	2.70432	2.68629	2.95198	2.95056	3.21402
1553346_a_at	4.31261	4.67682	4.37949	4.42866	4.91276	4.52516	4.68794	4.59791	4.26838	4.58496	4.58961	4.55491	4.48097	4.57371	4.5136	4.49328	4.65048	4.41468	4.35885	4.53563	4.54471	4.47279	4.4947	4.78123	4.83897	4.58395	4.69783	4.30689	4.69261	4.74264	4.42667	4.51078	4.45003	4.31053	4.95742	4.75349	4.788	4.99648	4.73665	4.41707	4.52313
1553347_s_at	6.00192	6.1853	6.01452	5.67811	6.01576	5.65599	6.18127	6.07496	5.53878	5.81638	5.73525	5.72598	5.92969	5.7105	6.0868	4.80706	5.39111	5.4098	5.70124	5.93878	5.47685	5.47178	5.73289	5.39482	5.86164	4.53497	5.53211	5.16773	4.82368	5.22386	4.99146	5.43474	4.9877	5.14608	4.66294	5.82664	5.79713	5.32648	5.26018	5.44332	5.8301
1553348_a_at	5.09457	4.96881	5.17061	5.19815	4.8894	5.17122	5.25496	4.99141	5.00205	4.96114	5.003	5.0004	4.99386	4.95877	4.96078	4.18508	4.93803	4.86908	4.92816	5.09561	5.03867	4.72819	5.11782	4.81656	4.91399	4.86919	4.64181	4.4619	4.35069	4.79583	4.24374	4.78666	4.76124	4.82709	4.74021	5.09677	4.85337	4.80554	5.15385	4.86995	5.02054
1553349_at	3.14516	3.33047	3.06579	3.08942	3.07522	3.22002	3.08669	3.15069	3.1116	3.056	3.14618	3.15493	3.52151	3.23533	3.24678	3.28627	3.37837	3.38381	3.20621	2.97836	3.35289	3.2755	3.32522	3.1314	3.26733	3.2752	3.38544	3.32602	3.37367	3.26041	3.51788	3.41748	3.43402	3.33073	3.49414	3.31128	3.22943	3.22764	3.01659	3.44573	3.56512
1553350_at	5.25547	5.26962	5.01561	5.20564	5.1085	5.17538	5.38306	5.16924	5.19467	5.31297	5.01059	5.03268	5.17332	5.18256	5.11094	5.21913	4.93185	4.96503	5.03157	5.31071	5.41816	4.90786	5.29665	4.98875	5.12052	4.67571	4.95898	5.01532	4.64295	5.01459	4.84966	4.84048	5.05212	5.07635	4.86797	5.33274	5.08073	5.30644	5.12177	5.27596	4.91006
1553351_at	5.25533	5.5277	5.18154	4.84299	4.97475	5.08866	5.29804	5.4411	5.22703	5.33897	5.11055	5.2082	5.16694	5.00796	5.46856	5.55787	4.64072	4.84871	5.03485	5.14065	5.22904	4.84915	5.35571	5.41714	5.39707	5.33591	5.79246	4.91148	5.42943	4.77598	5.50496	5.45868	4.58901	4.44879	5.13569	5.22541	5.08866	4.79287	4.93357	4.73188	4.73607
1553352_x_at	4.38111	4.69975	4.20835	4.28494	4.49745	4.56121	4.34714	4.43273	4.23784	4.51068	4.43908	4.30729	4.58129	4.4821	4.53937	3.94327	4.63054	4.79457	4.2596	4.5421	4.14046	4.84947	4.42365	4.29069	4.55153	3.67833	3.60739	4.96903	4.08423	4.36765	3.85053	4.9991	4.77955	4.5525	4.13587	4.24902	4.5505	4.44107	4.73908	4.51101	4.8485
1553354_a_at	5.03261	5.2525	4.96284	4.96354	4.89086	5.3554	5.55218	5.11818	5.08076	5.26302	5.24021	5.01892	5.19959	5.27657	5.21594	4.64251	5.36451	5.33923	5.00788	5.2634	4.53906	5.44335	5.37896	5.09476	5.18751	4.63525	4.81259	5.50345	4.74817	5.16385	4.85762	5.79366	5.39124	5.4922	4.37996	5.04511	5.4028	5.21929	5.03028	4.88505	5.64944
1553355_at	4.41549	4.46811	4.06026	4.09565	4.0243	4.15786	4.27622	4.17097	4.27625	4.14992	4.00658	4.1067	4.27048	4.31316	4.23584	4.39989	4.40982	4.15906	4.16332	4.37507	4.02772	4.55735	4.21919	4.3539	4.36711	3.91549	4.0343	4.42921	4.29308	4.39613	4.10445	4.27033	4.3735	4.70333	3.60595	4.09586	4.18201	4.33084	4.41845	4.33244	4.32312
1553356_at	3.25164	3.49565	3.29862	3.19743	3.20387	3.2675	3.35014	3.29239	3.411	3.36975	3.3281	3.23953	3.3839	3.59293	3.43751	3.17852	3.32315	3.32104	3.33655	3.50076	3.09135	3.44457	3.37738	3.27072	3.43525	3.09924	3.08198	3.48212	3.17437	3.34768	3.21459	3.70135	3.59608	3.39856	3.34555	3.37193	3.56268	3.39897	3.34399	3.45985	3.59776
1553357_at	5.29091	5.40988	5.94701	5.02559	5.36189	5.45844	5.41657	5.47034	5.81924	5.82315	5.09388	5.74988	5.83703	5.43124	5.43597	6.14471	5.27026	6.79556	6.02734	5.64987	4.39148	5.44909	5.30084	5.13784	5.45363	4.81683	5.9161	5.10865	5.50723	5.42119	5.51228	5.36203	5.37018	4.05795	5.14582	5.22277	5.26004	5.15426	5.36977	5.34143	4.5698
1553359_at	6.67664	6.86984	6.61313	6.49593	6.50206	6.60594	6.87753	6.75097	6.68271	6.59973	6.5832	6.69741	6.77898	6.75361	6.95247	5.86073	6.63397	6.72534	6.55721	6.45811	6.3188	6.72534	6.72199	6.68813	6.80458	6.212	5.6302	6.67157	6.23485	6.78051	6.35898	6.75039	6.71939	6.72275	5.69294	6.78737	6.49227	6.6545	6.68396	6.76749	6.97635
1553361_x_at	6.34479	6.37757	6.25065	6.13938	6.14992	6.2441	6.55409	6.38572	6.22407	6.05387	6.25657	6.29745	6.41345	6.24095	6.38128	5.68595	6.22698	6.25955	6.1839	6.03131	6.07421	6.29391	6.35953	6.37307	6.49757	5.94205	5.49518	6.323	5.86251	6.33547	5.98306	6.30866	6.33796	6.49899	5.51675	6.30457	6.25089	6.25529	6.43957	6.30638	6.49226
1553362_at	2.53871	2.82394	2.61944	2.68388	2.59823	2.61181	2.83038	2.68899	2.58497	2.64693	2.55012	2.57687	2.65629	2.67264	2.51371	2.6751	2.51833	2.64599	2.60899	2.68366	2.5537	2.7099	2.64996	2.65785	2.57592	2.65426	2.55229	2.57581	2.65562	2.58676	2.51336	2.64829	2.73603	2.54632	2.73268	2.48329	2.72862	2.61882	2.5609	2.58629	2.6018
1553363_at	4.49651	4.3143	4.43787	4.6132	4.37105	4.52303	4.67623	4.57443	4.44145	4.70189	4.47842	4.4928	4.12531	4.59797	4.62678	4.63822	4.60348	4.42371	4.41735	4.6786	4.47551	4.56824	4.37547	4.46288	4.51378	4.32507	4.34974	4.62075	4.26652	4.59139	4.4582	4.49906	4.64607	4.61945	4.52903	4.55583	4.52495	4.58831	4.64205	4.56853	4.84988
1553364_at	3.31644	3.42292	3.22158	3.3025	3.47035	3.42961	3.4675	3.4153	3.47519	3.62957	3.26274	3.3489	3.51201	3.50935	3.42895	3.30894	3.75956	3.68105	3.39828	3.40799	3.58658	3.63657	3.33854	3.4868	3.49664	3.53321	3.38644	3.56641	3.36646	3.41914	3.475	3.92809	3.64519	3.47524	3.53042	3.43523	3.61627	3.28693	3.45182	3.39767	3.59517
1553365_at	3.75165	3.77212	3.56951	3.62006	3.59588	3.60732	3.66484	3.59491	3.675	3.50177	3.62117	3.60876	3.95976	3.63339	3.64719	3.79074	3.6688	3.79226	3.65591	3.58798	3.71394	3.77814	3.76855	3.67703	3.76257	3.56602	3.85046	3.73679	3.704	3.76812	3.72116	3.93483	3.81763	3.68765	3.47165	3.71132	3.52121	3.97946	4.0166	3.77039	3.77145
1553366_s_at	6.05753	6.14882	6.06349	6.09559	5.86515	6.04296	6.22911	6.12308	6.14788	6.162	5.96486	6.14337	6.08707	6.21137	6.08737	5.42396	6.07016	5.90976	5.96785	6.1096	6.02758	6.2694	6.39386	5.97511	6.31316	5.63308	5.54378	6.26174	5.59977	6.12574	5.7517	5.91808	6.06596	6.25844	5.39743	6.18742	6.21796	6.25902	6.0276	6.18202	6.35939
1553367_a_at	5.81685	5.78215	5.81045	5.76072	5.93483	5.76772	5.79751	5.84678	5.76792	5.83326	5.56274	5.79431	5.75969	5.82413	5.84386	5.15662	5.78823	5.6806	5.87966	5.66465	5.63784	5.77122	5.5942	5.88344	5.90274	5.12927	5.42624	5.77558	5.35529	5.87586	5.25984	5.3283	5.73428	6.22623	4.72173	5.81142	5.57213	5.41155	5.72771	5.88582	5.82646
1553369_at	4.58558	4.4892	4.47198	4.52362	4.54535	4.50998	4.57818	4.47954	4.41989	4.30304	4.26044	4.64132	4.44054	4.57041	4.47414	4.33363	4.17561	4.75783	4.43977	4.60441	4.50203	4.45947	4.69578	4.53283	4.58679	4.41439	4.15505	4.51472	4.24619	4.54703	4.26213	5.12295	4.53214	4.78399	3.99964	4.44847	4.4059	4.64567	4.64964	4.77048	4.62477
1553371_at	4.69551	4.80133	4.57017	4.63055	4.57197	4.5578	5.46269	4.75218	4.57709	4.86061	4.80522	4.5883	4.86511	4.76405	4.78806	3.91575	4.70797	4.80379	4.88961	4.82549	4.65745	4.75406	4.62372	4.45346	4.70546	4.0572	4.20901	4.84285	4.28844	4.72503	4.4823	5.32199	4.83316	4.89874	4.24799	4.81117	4.62419	4.58288	4.84168	4.70735	4.80532
1553372_at	5.14073	4.93442	4.88243	4.93595	4.95145	5.06549	4.78942	5.10046	4.93852	5.06712	4.73234	4.92642	4.68194	4.58398	4.87695	4.74726	5.07019	4.80836	5.00734	4.87812	5.66907	4.83793	4.7262	4.97558	4.90535	4.85521	5.12596	4.86291	4.602	5.00181	4.78321	5.14776	4.70619	6.25422	5.01363	4.82702	4.82332	4.92213	4.97805	5.16131	5.53408
1553373_at	4.41572	4.16993	4.26682	4.30652	4.05937	4.18407	4.30982	4.21485	3.99106	4.39071	4.21394	4.09097	4.24572	4.1541	4.23786	3.98929	4.02372	3.966	3.9916	4.44518	4.04577	4.15104	4.4276	4.09906	4.18909	3.72741	3.47676	4.23207	3.75715	3.85979	3.9485	4.04781	4.08823	4.37479	4.14653	4.15272	4.16656	4.11454	4.20117	4.24462	4.20325
1553374_at	3.34002	3.32494	3.28793	3.36414	3.36667	3.25503	3.31469	3.36752	3.44034	3.33202	3.44029	3.38197	3.41714	3.25733	3.49472	3.64023	3.34073	3.32543	3.37518	3.3882	3.50563	3.12741	3.29006	3.10112	3.32437	3.34079	3.45041	3.16385	3.38368	3.32411	3.27037	3.49587	3.27198	3.35772	3.46169	3.24177	3.32706	3.35519	3.19982	3.4473	3.38825
1553375_at	3.92995	3.76946	3.68092	3.51217	3.66342	3.65682	3.79303	3.96186	3.5696	3.69896	3.7441	3.4367	3.83392	3.84413	3.73191	3.37723	3.61523	3.42239	3.51244	3.56683	3.70332	3.50393	3.79823	3.53629	4.00333	3.28964	3.71809	3.40453	3.41094	3.64478	3.34329	3.28449	3.43275	3.94615	4.17078	3.74508	3.55178	3.71708	3.65531	3.55513	3.45321
1553376_a_at	3.6122	3.37417	3.3032	3.41759	3.46489	3.4619	3.37777	3.4466	3.36896	3.19296	3.31081	3.22676	3.31164	3.25902	3.35137	3.34517	3.48584	3.70024	3.39876	3.66418	3.34633	3.42492	3.41241	3.34433	3.32867	3.30402	3.45522	3.27101	3.17598	3.49644	3.43786	3.94825	3.4618	3.58383	3.49113	3.51506	3.54731	3.31787	3.5844	3.27553	3.5445
1553378_a_at	3.9633	4.06055	3.744	3.75612	3.81673	3.90605	4.12142	3.76449	3.84647	4.07799	3.91469	3.70117	3.99734	4.03774	3.89949	3.47847	4.10978	4.05152	3.85688	4.00174	3.70502	4.05149	4.02764	3.97846	4.19964	3.40353	3.49648	4.06747	3.50291	3.96983	3.51338	4.34395	4.04978	3.8709	3.58663	3.94443	4.02182	3.84414	3.94664	3.84878	4.15089
1553380_at	2.91854	3.13182	3.02228	2.96303	2.98928	3.03285	3.15491	2.97157	2.88893	2.98942	2.97663	2.98728	3.04183	2.87588	2.99568	2.89293	3.18578	3.02209	2.99623	2.95894	3.01282	2.9679	2.94532	2.97924	2.95003	2.99744	2.98021	2.95086	2.97136	3.0046	2.83995	3.16494	2.97493	3.03328	3.13178	2.88191	2.99868	2.88883	2.99251	2.99566	3.13922
1553383_at	3.05951	2.8996	3.0189	2.96475	3.00821	2.97208	2.98489	2.96621	3.12857	2.91119	2.86087	3.16508	2.89068	3.01311	3.04962	3.11895	2.95571	2.83845	3.06536	3.00735	2.98388	3.02659	2.99802	3.05543	3.07171	2.97194	3.05577	2.92915	2.99541	3.02472	2.82628	3.00457	2.94615	3.17549	3.15609	3.09891	2.85122	3.1654	3.17513	3.02894	3.05934
1553385_at	5.34191	5.11126	5.13234	5.05533	5.2459	5.1145	5.19342	5.1918	5.11837	5.07556	5.11277	5.14727	5.39922	5.1328	5.12803	4.90403	5.12217	5.10492	5.13767	4.95917	5.69466	5.12069	5.18307	5.10928	5.40468	5.03686	4.77768	5.29372	5.03214	4.96312	4.99313	4.91984	5.3855	5.46685	4.61005	5.07059	5.17226	5.20193	5.17401	5.30464	5.35853
1553386_at	4.18157	4.39285	4.37231	4.32448	4.14904	4.10306	4.3548	4.28434	4.17803	4.14972	4.02801	4.39263	4.26857	4.14068	4.40114	3.94969	4.11686	4.19654	4.24173	4.04912	3.9864	4.24988	4.11348	4.24251	4.32504	4.27917	4.08211	4.1449	4.0746	4.45756	4.10256	4.30823	4.10374	4.10661	4.25236	4.03957	4.30644	4.3466	4.24364	4.25586	4.36796
1553387_at	4.43388	4.40666	4.26102	4.21107	4.20867	4.31655	4.34614	4.32038	4.32813	4.10429	4.35857	4.26785	4.397	4.36055	4.4444	4.29702	4.34109	4.34512	4.29332	4.47528	4.19166	4.47062	4.57117	4.35752	4.33626	4.08596	3.98566	4.41675	4.1875	4.50478	4.33127	4.49365	4.47313	4.4557	4.09091	4.48532	4.40399	4.47086	4.53712	4.40921	4.83998
1553388_at	4.33057	4.27557	3.8845	3.87195	3.93621	3.91785	4.19576	3.92367	3.89453	4.01746	3.91156	3.91576	4.1999	4.15763	3.83699	3.68337	4.22795	4.11716	3.99079	4.24599	3.9392	4.1947	4.17384	4.15379	4.08462	3.58612	3.69452	4.34939	3.59361	3.81294	3.65681	4.30528	4.15442	5.13135	3.23844	3.91936	4.24606	4.01225	4.0262	4.22241	4.29111
1553389_at	4.05355	3.92087	3.57038	3.69366	3.57408	3.96655	3.96864	3.90809	4.0668	3.93742	3.70055	3.8189	3.90984	3.9853	3.87679	3.71334	3.88638	3.82795	3.86722	3.86331	3.70841	3.94777	3.8866	3.96885	3.91572	3.81677	3.91816	4.03961	3.67022	3.7408	3.98447	3.86097	4.10113	4.32381	3.66606	3.94294	3.68355	3.81131	3.94869	3.99895	4.26417
1553390_at	4.29058	3.734	3.82933	3.83416	3.89232	3.96439	3.98064	3.94146	4.15027	3.7718	3.89141	3.73138	3.82642	3.82475	3.93872	3.87706	4.04596	4.12953	3.96807	3.86907	4.32897	3.84327	3.83085	4.1469	4.10924	3.7416	4.05706	4.04566	3.94857	3.99312	3.86207	4.50868	3.75703	4.87472	3.6496	3.84293	3.74775	3.97516	3.95624	4.16289	4.09721
1553391_at	3.72723	3.86982	3.61086	3.59592	3.49116	3.54504	3.97849	3.65673	3.73175	3.65351	3.62571	3.62234	3.61226	3.69422	3.70504	3.52329	3.90145	3.75161	3.73674	3.86679	3.51725	3.79451	3.6413	3.72149	3.95895	3.2868	3.28001	3.80416	3.38036	3.62598	3.4263	3.97235	3.70585	3.86498	4.08121	3.71975	3.77758	3.69598	3.73326	3.56986	3.75826
1553392_at	3.35361	3.50662	3.23994	3.24648	3.33418	3.35779	3.42261	3.17196	3.19424	3.41983	3.26802	3.29534	3.33414	3.53805	3.48515	3.15328	3.47615	3.23557	3.21071	3.37671	3.11356	3.39335	3.28184	3.42664	3.34598	3.26278	3.15225	3.32967	3.44678	3.29711	3.02777	3.5036	3.36918	3.5439	3.19007	3.33988	3.60682	3.3898	3.34031	3.34622	3.55322
1553394_a_at	4.06934	4.09277	3.67988	3.76705	3.84034	3.89717	4.11482	3.92193	4.01305	4.16389	3.87047	4.00721	4.00896	3.81727	3.79339	3.95222	4.04838	4.1562	3.92069	3.95194	4.12303	4.0708	3.98904	3.97858	4.00413	3.89365	4.1771	4.05741	3.86772	4.02564	3.83949	4.26796	3.87726	4.44778	4.04261	3.97225	3.9022	3.9047	3.8822	4.26542	4.14522
1553395_a_at	4.90276	5.10352	4.83888	4.72795	4.86668	4.96117	5.09118	4.93627	4.91792	5.11223	5.04465	4.94396	5.17669	5.0815	4.93862	4.19886	5.11635	5.15418	4.99656	5.04012	4.71235	5.16905	5.07	5.07934	5.10092	4.30209	3.78037	5.29105	4.40462	4.95573	4.50683	5.25461	5.19188	5.34153	4.47013	5.04694	5.06031	4.87696	5.23813	4.91084	5.37389
1553396_a_at	8.04927	7.36813	7.36649	7.3606	7.41341	7.68925	7.67139	7.7242	7.21248	7.22527	7.31683	7.52083	7.70394	7.35878	7.7897	6.45394	7.39088	6.88143	7.42711	7.14217	6.65879	7.3457	7.06621	7.62445	7.44686	6.83776	6.74719	7.35083	6.79447	7.6256	7.01477	7.25202	7.47756	7.48172	7.04223	7.6545	6.87527	6.92752	7.5314	7.4198	7.95667
1553397_at	6.80754	6.97894	6.75667	6.90416	6.71422	6.85979	6.89803	7.03114	6.80981	6.81925	6.8285	6.70886	7.00124	6.92308	6.73993	6.08384	6.70641	6.91966	6.63238	6.66738	6.70073	6.74766	6.80037	6.69185	6.94532	6.29707	6.14954	6.68607	6.34791	6.99491	6.5	6.9813	6.86548	6.90349	6.04363	6.83046	6.90868	6.90059	6.81953	6.80848	6.82014
1553398_at	4.01538	4.05575	3.83023	3.7702	3.76963	3.89637	4.05596	3.97052	3.83606	4.11859	3.92592	3.64297	3.91714	4.11561	3.93694	3.43036	4.33257	3.93614	3.9082	3.99517	3.51425	4.0706	3.68593	3.65783	3.86639	3.42948	3.23158	4.14782	3.39246	3.94733	3.39375	4.00352	4.01991	4.02446	3.58864	3.74002	4.02945	3.73554	3.8215	4.02003	4.07636
1553399_a_at	5.65634	5.22353	5.48883	5.55903	5.44822	5.62911	5.39279	5.49277	5.43331	5.24323	5.10135	5.46616	5.04023	5.1892	5.44311	4.83562	5.4587	5.14799	5.19248	5.05273	5.9499	5.15421	5.34331	5.41435	5.38951	5.40561	5.96233	5.18826	5.53057	5.51209	5.71595	5.47517	5.44138	5.52894	5.68413	5.47202	5.27161	5.26987	5.2985	5.22082	5.62122
1553400_a_at	4.7241	4.99007	5.00401	4.25935	4.36635	4.61321	4.75848	4.60568	4.7459	4.48331	4.8909	4.74262	4.82797	4.47236	5.00041	4.92902	4.74447	4.94918	4.60399	4.80717	4.23038	4.5261	4.61063	4.66831	4.48876	4.94995	5.39277	4.59502	4.79144	4.53469	5.15811	4.49155	4.59142	4.14304	4.50118	4.63757	4.21323	4.44771	4.29019	4.38606	4.18309
1553401_at	4.17166	4.02793	4.19658	4.06992	4.3526	4.25656	4.03176	4.29566	4.17337	4.04896	3.88304	4.061	4.00242	3.77592	4.3388	3.76284	4.09181	4.04497	4.09355	4.00871	3.85657	3.95619	3.92926	3.94585	4.04835	3.89582	3.68196	3.78538	3.55491	4.13551	3.59961	4.13038	3.95346	3.91112	3.86028	4.14384	3.92119	4.17944	4.0564	4.07009	4.10164
1553402_a_at	3.63886	3.56941	3.63814	3.79599	3.58741	3.63458	3.48883	3.77652	3.54731	3.58823	3.4879	3.81002	3.59493	3.37985	3.55784	3.79595	3.79071	3.61083	3.54997	3.67288	3.44897	3.50819	3.48492	3.65961	3.4209	3.77913	3.83831	3.49826	3.80076	3.7385	3.58406	3.67012	3.61856	3.38234	3.80948	3.56941	3.34025	3.42045	3.75081	3.51501	3.61923
1553403_at	4.32736	4.26573	4.14587	4.01103	4.17567	4.16186	4.1882	4.34167	4.40251	4.22557	4.33432	4.17748	4.22687	4.24846	4.3927	4.4598	4.21953	4.36803	4.10755	4.38596	4.5842	4.11641	4.1106	4.24698	4.2472	4.12442	4.02376	4.27631	4.26599	4.18208	4.44816	4.4492	4.12341	4.15533	4.69998	4.32578	4.12924	4.22828	4.25185	4.28436	4.25636
1553405_a_at	4.66309	4.57789	4.85141	4.49171	4.70206	4.77447	4.83722	4.76539	4.77724	4.59863	4.31741	4.61152	4.61565	4.55257	4.96328	4.17423	4.41898	4.60547	4.69245	4.57428	4.64289	4.37652	4.60716	4.43408	4.82197	4.16107	4.58645	4.33515	4.20453	4.5583	4.34651	4.3759	4.37018	4.55957	4.51711	4.52129	4.47381	4.53425	4.4199	4.50947	4.58362
1553407_at	3.83666	3.75966	3.86772	3.87984	3.82757	3.93432	3.58267	3.86159	3.5857	3.73196	3.78486	4.03013	3.79634	3.49506	3.80013	4.43898	3.86196	3.71544	3.77242	3.65216	3.91459	3.5819	3.39373	4.05112	3.60853	4.41824	4.01983	3.73386	4.21034	3.90088	4.32345	4.53242	4.1977	3.81466	4.92107	3.89595	3.53442	3.98259	4.15453	3.92527	4.20912
1553409_at	3.64849	3.76062	3.61428	3.65136	3.86351	3.67008	4.04139	3.74313	3.66432	3.7222	3.94212	3.65815	3.73498	4.13198	3.84898	3.42757	3.94429	3.61242	3.6937	3.61831	3.75848	3.91859	3.90061	3.67346	3.78234	3.39737	3.3808	3.9274	3.47361	3.79496	3.50547	3.61644	3.75094	3.7452	3.48701	3.61671	3.91663	3.81188	3.94385	3.91287	3.81893
1553410_a_at	5.12005	5.34159	4.99127	4.21814	4.28462	5.05805	4.78486	4.82556	5.38281	5.12342	4.43744	4.89964	4.79359	4.47198	5.07043	4.08035	4.58545	4.53456	4.47041	4.93383	4.4769	4.04137	4.0902	4.11349	4.34446	3.86045	4.29563	4.20208	3.91925	4.47472	3.99729	4.43682	4.43993	4.64981	3.8654	4.7748	4.39849	4.3945	4.21158	4.39076	4.17702
1553411_s_at	4.35654	4.52363	4.48589	4.37088	4.33123	4.57871	4.53848	4.73757	4.38152	4.53085	4.65762	4.55116	4.64421	4.47268	4.25619	4.26662	4.92706	4.94345	4.6345	4.51358	4.05446	4.90178	4.35921	5.09847	4.37677	5.51911	5.01064	4.84619	4.65829	4.49438	5.11366	4.63027	4.78139	4.51271	4.42242	4.48201	4.93108	4.28493	4.45286	4.41527	4.74046
1553412_at	4.52324	4.54636	4.52007	4.71282	4.79463	4.65645	4.39384	4.451	4.36858	4.58892	4.18981	4.3896	4.31334	4.30796	4.57002	4.69377	4.44697	4.3483	4.4086	4.47677	4.74302	4.41097	4.4866	4.65339	4.39062	4.58964	4.07402	4.40219	4.26004	4.692	4.47038	4.64783	4.58027	4.53182	4.8209	4.48936	4.42957	4.59015	4.61262	4.44638	4.82373
1553413_at	4.01934	4.1723	3.85764	3.72615	4.11667	4.03296	4.07034	3.70081	4.0546	3.93946	3.81202	3.7176	3.87563	3.8835	3.96185	3.81	3.85983	3.92946	3.94032	4.19512	4.12729	3.96089	3.81615	3.95597	3.88499	3.83433	3.98624	3.87354	3.66546	3.97099	3.79384	3.76006	4.03937	4.15825	3.83674	3.72407	4.28647	3.81821	3.9666	4.0224	4.08434
1553415_at	3.16479	3.26517	3.29345	3.11447	3.21133	3.22557	3.19354	3.24615	3.33983	3.34269	3.18686	3.14057	3.30645	3.27881	3.12819	3.23525	3.31795	3.43967	2.97797	3.38924	3.16773	3.30436	3.31973	3.38258	3.11809	3.23909	3.26154	3.24988	3.29542	3.2086	3.37716	3.45086	3.39648	3.19054	3.31193	3.13896	3.12993	3.08686	3.34098	3.25495	3.07546
1553417_at	4.01011	4.08365	4.09863	4.03461	4.01877	4.02142	4.17844	3.88264	4.19168	4.05624	4.15434	3.93667	4.15176	4.44837	4.18757	3.64235	4.31672	4.25557	4.1038	4.28894	4.07423	4.33631	4.2391	4.23801	4.19073	3.90747	3.67685	4.49855	4.08133	4.1893	3.92526	4.3945	4.28109	4.14613	3.80751	4.16626	4.2111	4.21426	4.08771	4.1069	4.09481
1553418_a_at	4.70355	4.40984	4.66985	4.12644	4.57926	4.33232	4.85719	4.42334	4.29589	4.52215	4.19139	4.41724	4.30402	4.25744	4.4655	3.92324	4.29177	4.27538	4.10121	4.47919	4.24715	4.24787	4.26223	3.96627	4.58124	3.93203	4.25305	4.33871	3.94302	4.19974	4.0836	4.61141	4.40537	4.28786	4.1001	4.46844	4.12459	4.08752	4.2543	4.2508	4.56408
1553420_at	4.42903	4.58406	4.53467	4.53002	4.50917	4.36858	4.87548	4.78155	4.54881	4.61178	4.07725	4.40625	4.61013	4.73254	4.5193	4.41218	4.72487	4.35149	4.6272	4.48767	4.56508	4.28273	4.13648	4.34444	4.61975	4.03833	4.03524	4.46893	4.28499	4.51907	4.09469	4.49944	4.37585	4.1649	4.12169	4.46691	4.66254	4.72726	4.43861	4.71829	4.30628
1553422_s_at	9.02778	8.75541	9.24883	9.02203	9.13601	8.94204	8.76073	9.1495	9.35118	9.03344	8.76859	8.80332	8.8937	8.85694	8.79971	9.04839	8.55957	8.36942	9.0226	8.99473	9.00028	8.09236	8.71048	7.75898	8.76229	8.01439	9.04093	7.78011	8.09866	8.67634	8.32606	8.45755	8.2178	6.93528	7.08051	8.93848	8.4731	9.10796	8.6042	8.79779	7.10906
1553423_a_at	2.63723	2.7182	2.53005	2.63362	2.61444	2.63586	2.581	2.55287	2.45968	2.5301	2.65486	2.56959	2.50572	2.63977	2.56965	2.53534	2.81448	2.74539	2.64144	2.74373	2.69908	2.61591	2.53621	2.72204	2.56298	2.60679	2.77285	2.67926	2.59956	2.60403	2.53289	2.73866	2.624	2.6736	2.96793	2.62563	2.70806	2.58675	2.57573	2.68181	2.61243
1553424_at	4.82333	4.77151	4.47534	4.59935	4.58059	4.77421	4.7534	4.62219	4.70019	4.74238	4.72427	4.48149	4.67444	4.86158	4.49776	4.29688	4.66684	4.9651	4.53364	4.52509	4.62706	4.89956	4.4932	4.78083	4.77046	4.13016	4.10764	4.9561	4.29237	4.51957	4.37707	5.07322	4.81391	5.03951	4.13097	4.44248	4.55282	4.63731	4.65865	4.75757	5.22626
1553425_at	4.33309	4.67138	4.28712	4.43754	4.26091	4.67479	4.46593	4.4587	4.3113	4.42258	4.24887	4.49896	4.26176	4.42663	4.38732	4.85306	4.58429	4.63543	4.30821	4.46612	4.17108	4.73155	4.28914	4.47403	4.68858	4.5041	4.00605	4.81545	4.37764	4.32924	4.39633	4.50846	4.85479	4.53963	4.53015	4.36413	4.56229	4.39992	4.66925	4.49597	4.71133
1553426_at	4.38559	4.46332	4.41843	4.35283	4.31621	4.45289	4.27087	4.42015	4.21385	4.40513	4.36174	4.52042	4.30993	4.40642	4.61457	3.89361	4.69994	4.50979	4.34107	4.51818	4.13015	4.77245	4.52804	4.33693	4.56243	4.18011	3.72711	4.48585	4.12661	4.7809	4.27349	4.61032	4.70666	4.31597	4.29931	4.3108	4.63166	4.17557	4.49006	4.32163	5.09996
1553427_at	4.6065	4.16959	4.42517	4.32879	4.34818	4.15368	4.47676	4.34655	4.23661	4.36716	4.15451	4.36314	4.12632	4.38536	4.44361	4.39068	4.4459	4.20083	4.28752	4.1479	5.23223	4.44393	4.19025	4.26535	4.28276	4.46102	4.70931	4.28541	4.45417	4.14548	4.30081	4.27666	4.23428	4.56969	4.52645	4.2004	4.10387	4.48818	4.57273	4.63008	4.5298
1553428_at	4.37602	3.96952	4.31276	3.93017	4.20256	4.27076	4.07649	4.32895	4.26132	4.51067	3.99779	3.92116	4.37618	4.41949	4.31275	3.95409	4.4881	4.16025	4.38453	4.21452	3.8385	3.97922	4.06354	3.88161	4.32085	3.52013	3.87594	4.11558	3.40554	4.12568	3.62705	4.34274	4.25076	4.27025	3.45027	4.04138	3.92623	4.12178	4.14021	4.05983	3.99611
1553429_at	4.22318	4.25652	4.43311	4.46627	4.32108	4.4114	4.26084	4.36626	4.41275	4.1966	4.25514	4.37193	4.43815	4.30622	4.24934	4.00525	4.24002	4.17005	4.30027	4.35831	4.64442	4.31679	4.42876	4.15838	4.58467	4.27058	3.94794	4.1788	3.96208	4.36391	4.26571	4.46792	4.18043	4.60287	4.49526	4.30713	4.29729	4.64753	4.39348	4.50105	4.45483
1553430_a_at	4.50281	4.91033	4.4228	4.41377	4.26609	4.47501	5.18556	4.24543	4.37241	4.63389	4.28964	4.43862	4.689	4.64842	4.45866	3.86469	4.98078	4.61035	4.4006	4.60529	4.54402	4.65437	4.54742	4.49456	4.53102	3.96491	3.63519	4.6672	3.95729	4.5491	4.08138	4.47902	4.51954	4.59356	3.8379	4.41503	4.55374	4.49046	4.50767	4.34468	4.69683
1553432_s_at	4.72785	4.73272	4.65546	4.55831	4.77039	4.6634	4.95565	4.83498	4.73829	4.88419	4.66198	4.60955	4.84627	4.82745	4.79316	4.63112	4.77933	4.72404	4.70817	4.7442	4.81996	4.89938	4.83808	4.51874	4.91893	4.55737	4.54712	4.87326	4.44405	4.8638	4.58185	4.51209	4.80519	5.07329	4.27058	4.97757	4.92985	4.62346	4.8237	4.86141	4.87443
1553433_at	2.97698	3.05345	2.99467	2.91187	3.09502	2.99275	2.98246	3.02083	2.96164	2.94316	2.95165	3.0655	3.01207	2.95738	2.94379	3.00492	2.88657	3.00366	3.06774	3.12221	2.96269	3.08503	3.07423	3.00703	3.13539	2.90366	2.82539	3.01886	2.85679	3.10218	2.85964	3.13979	2.96522	3.05173	2.89127	2.96076	3.00686	3.09766	3.00959	2.92432	3.27052
1553434_at	3.31975	3.23605	3.24065	3.2709	3.41034	3.31512	3.44117	3.30094	3.44548	3.55923	3.24199	3.30466	3.18062	3.39424	3.39026	3.37452	3.42852	3.49381	3.51313	3.26462	3.00303	3.46803	3.3375	3.23808	3.39874	3.03963	3.10948	3.28882	3.11486	3.25991	3.2405	3.32008	3.46981	3.20962	3.40109	3.22656	3.40303	3.35199	3.34503	3.17317	3.44872
1553435_at	4.52263	4.68875	4.49379	4.69508	4.5474	4.29868	4.71995	4.52715	4.45604	4.47276	4.3427	4.75125	4.4546	4.53862	4.36502	4.53307	4.36674	4.59872	4.55571	4.3465	4.83516	4.59344	4.44128	4.31764	4.66015	4.14564	4.47357	4.71928	4.18402	4.22892	4.35507	4.75233	4.67599	4.90312	4.10303	4.30569	4.61685	4.69439	4.64422	4.64393	4.36709
1553436_at	4.662	4.85716	4.58383	4.34243	4.39096	4.72029	4.73297	4.62181	4.48273	4.55743	4.5913	4.49132	4.66944	4.54214	4.68005	4.24315	4.81058	4.91994	4.53085	4.68855	4.29978	4.76979	4.53679	4.73268	4.64223	4.11471	4.05371	4.87665	4.22408	4.52877	4.36685	5.01659	4.82963	4.81887	3.9833	4.52341	4.74253	4.49116	4.48047	4.53479	4.91173
1553437_at	5.17458	4.96484	4.89167	4.65017	4.70173	4.94364	4.97144	4.76912	4.94422	4.88057	4.94668	4.88147	5.03838	5.13223	4.86577	4.25159	5.06342	4.97711	4.89014	4.65351	5.2008	5.08076	5.08005	5.02439	4.83505	4.54857	4.52409	5.04351	4.68953	4.85014	4.69434	4.59174	4.92171	5.52265	4.60056	4.89284	5.0934	4.72694	4.89134	4.82944	5.04902
1553438_at	6.13887	6.20615	6.00409	5.87117	6.08665	6.07119	6.30927	6.03308	6.11014	6.0619	6.17993	6.02689	6.16835	6.21533	6.26879	5.4653	6.23226	5.89771	5.9093	6.03633	5.87903	6.28303	6.2254	6.07214	6.23393	5.69244	5.26575	6.07664	5.68681	6.01288	5.83385	5.89038	6.26812	6.13258	5.39323	6.08146	6.25238	6.01024	6.17845	6.13876	6.18932
1553439_at	4.87816	4.94995	4.7554	5.03649	4.84081	5.04058	5.15142	4.98802	4.98979	4.85663	4.94803	5.06852	5.05546	4.84476	5.0332	4.31633	5.03562	4.73345	4.91082	5.18714	4.64988	5.10576	4.73105	4.98626	4.89906	4.73355	4.37844	4.77512	4.6358	5.01703	4.74015	5.01106	4.97001	5.04104	4.43719	4.91112	4.97938	4.97491	4.79432	5.01191	5.20143
1553440_at	3.58507	3.66576	3.1862	3.35595	3.31996	3.45547	3.48073	3.34194	3.32766	3.43568	3.46795	3.27708	3.57238	3.37211	3.26795	3.62085	3.28519	3.40176	3.20956	3.40389	3.484	3.59264	3.79145	3.51935	3.52999	3.87439	3.11907	3.4217	3.52169	3.4186	3.65146	3.51458	3.38409	3.26774	3.6429	3.39913	3.76456	3.57243	3.33222	3.70058	3.58618
1553441_at	2.47549	2.44964	2.39718	2.43289	2.42954	2.47606	2.44681	2.40891	2.42589	2.44816	2.39697	2.45181	2.48204	2.42793	2.49509	2.55866	2.41977	2.43576	2.36677	2.45295	2.68145	2.41365	2.50752	2.59793	2.37611	2.67433	2.5646	2.46721	2.61042	2.4925	2.50731	2.50537	2.40662	2.44078	2.61922	2.41703	2.42611	2.5575	2.4606	2.54705	2.50202
1553442_a_at	5.11991	5.27267	5.76755	4.55716	5.5219	4.77977	5.39177	5.58016	4.89326	5.52821	4.99962	5.84036	4.87876	5.3017	5.36167	4.34888	4.4687	4.70283	5.08551	5.38488	5.38377	5.18025	5.91918	5.34518	5.15574	4.66243	4.78811	4.43153	4.81121	4.84247	5.24762	5.36164	4.47195	4.15007	5.46121	5.36249	5.27836	4.52237	4.83736	4.73743	4.53251
1553443_at	4.73874	4.7481	4.56944	4.72661	4.49526	4.6415	4.91154	4.72897	4.58621	4.60815	4.69179	4.80062	4.81382	4.97271	4.72809	4.2503	4.98661	4.63385	4.76495	4.72098	4.49868	5.10673	4.68175	4.66495	4.70999	4.40201	4.26806	5.02555	4.54833	4.48696	4.45142	4.41135	4.75937	5.05071	4.35196	4.65772	4.58048	4.86664	4.99978	4.82058	5.1426
1553444_a_at	6.21276	6.05593	5.79892	5.80907	5.92013	5.93694	5.94017	5.9747	5.84841	5.71179	5.99359	5.90666	5.95938	6.07552	5.82692	5.51447	6.012	5.79591	5.97286	5.84733	6.35035	5.81151	5.96447	5.74626	6.24733	5.93179	5.7023	5.93888	5.70167	5.97604	5.94411	5.75881	6.08967	6.77466	5.58945	5.91642	5.87257	5.87158	5.94772	6.07446	6.22219
1553446_at	3.90349	4.26973	4.00592	3.96689	3.96079	4.09686	4.1272	4.02714	4.01147	4.14618	4.24406	3.98416	4.32296	4.22439	3.99276	3.71727	4.28943	3.96816	3.94574	4.20611	3.73375	4.24248	4.19482	4.12053	4.22752	3.75272	3.72867	4.24755	3.80316	4.05317	4.05478	4.16412	4.3962	3.91263	3.93666	4.19839	4.25227	4.22288	3.99482	4.08061	4.64407
1553447_at	4.3392	4.4648	4.2124	4.16997	4.054	4.25071	4.17541	4.16078	4.15475	4.2978	4.18057	4.29122	4.40295	4.34276	4.35787	3.83577	4.32081	4.28663	4.05415	4.22473	3.92356	4.41281	4.20843	4.34563	4.12913	3.8288	3.96781	4.41063	3.81075	4.3795	3.87588	4.27548	4.26659	4.13902	3.69981	4.28355	4.31328	4.01039	4.20342	4.12633	4.27699
1553448_at	3.29473	3.37894	3.23023	3.37573	3.47835	3.46563	3.30763	3.31986	3.58528	3.45491	3.32973	3.16893	3.42359	3.34277	3.2887	3.16959	3.21088	3.55994	3.36817	3.28349	3.53572	3.37861	3.34461	3.2364	3.44527	3.1746	3.45733	3.3724	3.12077	3.22973	3.31182	3.73956	3.29482	3.46438	3.37021	3.32345	3.38128	3.26488	3.35051	3.36616	3.60225
1553449_at	4.03359	3.81859	4.09473	4.1929	4.08524	3.74504	4.00754	4.12726	3.86564	3.89007	4.22996	4.0031	3.85055	3.92022	3.77866	3.97315	3.65141	3.9244	3.97842	4.0581	4.63602	3.8281	4.49826	3.75838	4.1127	3.64806	3.69452	3.65204	3.66935	3.96372	3.90268	4.22086	3.83976	4.62771	3.38	3.99143	3.89003	3.85409	4.30136	3.96778	4.01382
1553450_s_at	4.29593	4.11769	4.0484	4.33138	4.28583	4.37283	4.19815	4.15578	4.17902	4.35604	4.07794	4.20426	4.17511	4.03678	4.11455	4.31311	4.0165	4.06614	4.21616	4.23926	4.31987	4.04104	4.14545	4.09506	4.21983	3.97608	4.19869	4.25024	3.96523	4.06941	3.94383	3.8956	4.04239	4.34929	3.79631	4.23516	4.47711	4.42343	4.3214	4.15441	4.40875
1553451_at	4.28371	4.46771	4.15405	4.27568	3.94565	4.19934	4.57528	4.0311	4.22391	4.28	4.1929	4.32428	4.49761	4.30114	4.2668	3.77996	4.41142	4.44924	4.46905	4.34372	3.97637	4.55748	4.5271	4.22639	4.51042	3.7313	3.59019	4.66948	3.82406	4.41682	4.13755	4.5491	4.51403	4.55837	4.10309	4.00167	4.5374	4.39407	4.0642	4.35306	4.57411
1553452_at	3.93767	3.81401	3.8192	3.63368	3.59607	3.69114	3.99539	3.71396	3.51393	3.77843	3.62237	3.59431	3.6354	3.64833	3.84963	3.75889	3.88224	3.7015	3.49802	3.6913	3.8235	3.79017	3.83638	3.58522	3.71292	3.48323	3.27267	3.82091	3.23703	3.54714	3.53014	3.86968	3.89906	4.09505	3.29348	3.87061	3.95142	3.50096	3.75852	3.85939	4.20428
1553453_at	5.03402	4.99599	4.70588	4.60381	4.55938	4.87208	5.00124	4.87805	4.81371	4.85206	4.80703	4.75793	4.88177	4.88333	4.92217	4.0497	5.02468	5.1113	4.74998	4.86435	4.49852	5.01237	4.96283	4.58727	5.13084	4.19964	4.0422	5.18318	4.04934	4.7013	4.38889	5.07002	5.03917	5.39554	4.10827	4.75339	5.02937	4.7616	4.56794	4.78279	5.11971
1553454_at	3.69068	3.71594	3.38188	3.34175	3.30136	3.6106	3.7001	3.46237	3.63602	3.4634	3.40223	3.44259	3.2454	3.52493	3.51236	3.29915	3.68883	3.73866	3.44927	3.61581	3.38693	3.71606	3.52812	3.44428	3.52857	3.247	3.47835	3.93005	3.17444	3.41688	3.40607	3.76764	3.76512	4.58977	3.41412	3.31305	3.5448	3.25967	3.62346	3.51272	3.92466
1553456_at	4.77469	4.36354	4.47633	4.4078	4.54205	4.45448	4.80537	4.49794	4.29159	4.41899	4.59383	4.7595	4.62703	4.74889	4.49714	3.87177	4.64935	4.5611	4.47619	4.50152	4.31458	4.62945	4.61556	4.40322	4.75948	4.3824	4.07666	4.76477	4.29306	4.55123	4.37884	4.60486	4.64777	4.77144	4.73512	4.33512	4.55228	4.6256	4.52676	4.57269	4.66063
1553457_at	5.32862	5.50932	5.19337	5.17702	5.16742	5.27295	5.43329	5.29248	5.28443	5.57835	5.29329	5.26555	5.41291	5.2786	5.09374	4.78958	5.38535	5.26027	5.22995	5.3573	4.99232	5.23869	5.27491	5.24829	5.44789	4.70978	4.76675	5.38691	4.937	5.25099	4.9741	5.23971	5.31689	5.43515	5.12822	5.21711	5.32674	5.30159	5.23938	5.46414	5.37421
1553458_at	5.14451	5.01548	4.93572	4.62432	4.68539	5.02851	5.04403	4.99709	5.04356	5.12492	5.09912	5.10577	5.02412	5.00629	4.82752	4.36548	5.00259	5.15587	4.90923	5.14769	4.60518	5.23602	5.14952	4.9345	5.2376	4.55895	4.48298	5.23627	4.6512	5.11227	4.53774	5.39653	5.29053	5.25286	4.55687	5.07931	5.1035	5.19655	5.0612	5.01337	5.21834
1553459_at	4.3862	4.69107	4.28319	4.31789	4.48278	4.39935	4.74473	4.43447	4.48775	4.73967	4.55187	4.54688	4.71574	4.72096	4.64376	3.75301	4.66603	4.60571	4.42936	4.33352	3.92553	4.33344	4.60302	4.44515	4.59966	3.97026	4.11354	4.57947	4.04486	4.36393	4.24821	4.48535	4.6879	4.4726	3.9666	4.35464	4.58207	4.2727	4.65475	4.2049	4.33865
1553460_at	4.45475	4.35689	4.29107	4.28718	4.43283	4.12463	4.60589	4.40464	4.26295	4.117	4.34334	4.46952	4.46889	4.47411	4.30365	3.83282	4.33706	4.31349	4.1772	4.36628	4.16321	4.28396	4.63275	4.02044	4.41834	3.71675	3.70905	4.2187	3.88169	4.37804	3.90299	4.52492	4.30121	3.89831	3.69821	4.40492	4.38488	4.15862	4.03006	4.51842	4.02481
1553461_at	3.78157	3.85819	3.57762	3.68715	3.67631	3.69812	3.95646	3.7658	3.70721	3.98301	3.8466	3.76204	3.95864	4.01434	3.75	3.56309	4.07013	3.76527	3.64291	3.95077	3.78835	3.68451	3.82967	3.74048	3.79881	3.54994	3.64945	3.8257	3.54666	3.81797	3.72804	3.86145	4.10717	3.92836	3.79252	3.81428	4.01326	3.94292	3.86523	3.86515	4.09727
1553462_at	3.08625	3.04078	3.19069	3.15463	3.15027	3.19962	3.07898	3.10922	3.18757	3.09534	2.90518	3.21983	3.09502	2.95304	3.26403	3.0693	3.10678	2.91783	3.23208	3.17916	3.2481	3.10594	3.07038	3.13015	3.07694	3.15262	3.16742	3.07332	3.19605	3.14496	3.22561	3.29137	3.19368	2.95734	3.49359	3.17375	2.9855	2.96611	3.12395	3.29492	3.21361
1553464_at	5.98237	6.00164	5.64119	5.81027	5.88081	5.67789	6.0474	5.91403	5.92252	6.05515	5.851	5.62533	5.62672	5.98873	5.77377	5.37884	5.76518	5.43114	5.8851	5.93245	5.75636	6.02783	5.94303	6.04707	6.21852	5.39696	5.37865	6.01896	5.39862	6.01001	5.54568	5.44701	6.20603	6.27899	5.19564	5.80442	6.03405	5.83795	5.79185	5.77093	6.13793
1553465_a_at	3.87014	4.3787	4.09224	4.03331	3.9325	4.06957	4.24785	4.0287	4.16993	4.21699	3.94712	4.09376	4.14345	4.05453	4.15731	3.95677	4.21669	3.87104	3.94579	4.42557	4.43924	4.14716	4.19695	4.06352	4.1254	3.85617	4.14079	4.33812	3.98628	4.19363	4.2454	3.83655	4.22317	4.3411	3.98778	4.11885	4.38139	4.17127	4.14826	4.09289	4.29068
1553466_at	4.728	4.65618	4.80847	4.69503	4.48649	4.58353	4.67693	4.90204	4.71277	4.60592	4.51192	4.58323	4.71218	4.88981	4.54878	3.86786	4.52677	4.7786	4.58106	4.60094	4.51116	4.49567	4.82355	4.39747	4.71493	4.4046	3.96223	4.81841	4.06533	4.68781	4.28991	4.75055	4.61067	5.41065	4.30672	4.59935	4.86313	4.8571	4.6836	4.53142	4.75802
1553467_at	4.164	4.29348	3.95046	4.01339	4.06461	4.31802	4.30349	4.19476	4.12076	4.21289	4.04254	4.01855	4.42783	4.28873	4.15483	3.24193	4.28156	4.34294	3.82973	4.07575	3.4901	4.3492	4.26204	4.22257	4.18739	3.44916	3.64211	4.42302	3.4666	4.29132	3.70984	3.9662	4.34395	4.58828	3.51994	4.26593	4.39172	4.12088	4.13182	4.17437	4.94988
1553468_at	3.56364	3.71656	3.55945	3.55058	3.48454	3.62739	3.83495	3.69294	3.6161	3.44636	3.64107	3.49459	3.70151	3.76039	3.60465	3.82254	3.75828	3.60372	3.45087	3.80256	3.71925	3.71796	3.65543	3.53706	3.82433	3.56174	3.29507	3.68973	3.67742	3.53744	3.71167	3.63348	3.80444	3.73749	3.61545	3.5389	3.82628	3.42237	3.43186	3.58702	3.98111
1553470_at	3.94643	3.81106	3.78328	3.61816	3.89017	3.79274	3.95215	3.74562	3.70968	3.5307	3.84833	3.75385	3.69313	3.69437	3.81037	3.6066	3.90509	3.75672	3.80257	3.68959	3.79007	3.80086	3.63406	3.65994	3.73322	3.72592	3.9583	3.61493	3.59579	3.86785	3.63819	3.61904	3.71012	4.04157	3.92964	3.80762	3.68434	3.73773	3.78318	3.76751	4.01169
1553471_at	3.853	3.90026	3.98287	3.98536	4.15907	4.19855	3.94821	3.99582	3.99597	3.96366	3.79673	3.93266	3.92268	4.03756	4.03295	3.7641	3.91844	3.95917	4.01452	4.07334	3.82748	3.88411	4.00409	4.00723	3.99428	3.6956	3.81805	3.93299	3.58924	4.02346	3.88677	4.35638	3.85178	3.85998	3.86404	3.88055	3.98619	3.90396	3.94058	3.82635	4.1403
1553472_at	4.65669	4.70234	4.45667	4.47463	4.50814	4.43975	4.71061	4.5525	4.63805	4.62524	4.35342	4.53579	4.59394	4.77532	4.68202	4.31361	4.63574	4.60336	4.55778	4.70607	4.28911	4.71849	4.47904	4.75642	4.64065	4.25048	4.3101	4.81949	4.2949	4.6224	4.32642	4.68617	4.83287	4.85303	4.41913	4.51517	4.61943	4.48467	4.60842	4.51164	4.80957
1553474_at	2.74106	2.77414	2.86129	2.86979	2.69708	2.74754	2.65818	2.74043	2.77284	2.65756	2.65806	2.70246	2.69936	2.67995	2.74835	2.67674	2.78714	2.71195	2.79946	2.80011	2.78003	2.66819	2.68695	2.83614	2.68519	2.76628	2.79133	2.85842	2.8614	2.67889	2.78569	2.89398	2.741	2.85449	2.84998	2.74796	2.67952	2.74512	2.79851	2.7128	2.78276
1553475_at	4.49564	4.68212	4.22851	4.47905	4.42655	4.50624	4.51424	4.36768	4.3106	4.48398	4.40788	4.40326	4.41518	4.38507	4.49842	4.36179	4.37385	4.54907	4.49874	4.45605	4.56413	4.63295	4.64907	4.5228	4.61782	4.08165	4.3526	4.6042	4.45193	4.4271	4.40394	4.73353	4.62677	4.80902	4.69108	4.50644	4.50032	4.51944	4.44764	4.54482	4.88005
1553478_at	4.87948	5.26569	4.90803	4.72601	4.87072	5.03681	4.91012	4.8263	5.09831	5.11848	4.95916	4.88807	5.01205	4.96135	5.06597	4.60349	5.18958	4.69495	4.9318	4.75987	4.74598	5.01003	5.03869	4.9802	5.03286	4.15966	4.23721	5.11624	4.60026	4.88918	4.96757	5.06563	5.1228	5.34738	4.41339	4.86873	5.0121	4.65246	4.81845	5.08216	5.1435
1553479_at	5.69499	6.14373	5.63679	5.77344	5.98098	5.66157	6.0258	5.98103	5.8618	5.86688	6.0656	5.68463	6.27922	6.02033	5.92722	6.25171	5.83338	5.74192	5.89973	5.99077	6.75044	5.72351	5.67616	5.88144	5.8518	6.42478	6.80803	5.60205	6.18977	6.24497	6.15812	5.96768	5.57857	5.82849	5.76464	5.97269	5.93082	5.91795	5.74861	5.99029	5.6592
1553482_at	4.25383	4.11517	4.07685	3.86451	4.07591	4.07195	4.2741	3.99518	4.26278	4.07423	4.26795	4.09683	4.22149	4.15033	4.41506	4.07446	4.17925	3.95882	4.15671	4.11901	4.20786	4.22201	4.04937	4.18874	4.26488	4.09642	4.27964	4.16338	4.1814	4.0562	4.17518	3.95407	4.15581	4.30768	3.93651	4.24979	4.25581	4.19088	3.94545	4.22762	4.18149
1553483_at	5.33257	5.15849	5.12168	5.37123	5.2274	5.21709	5.31469	5.31135	5.06511	5.18205	5.21524	5.27116	5.17715	5.15991	5.3378	4.94801	5.16865	5.27538	5.29013	5.20449	5.33046	5.14333	5.07317	5.14491	5.20027	5.10943	5.02765	5.08893	5.12899	5.45181	5.31075	5.42969	5.20717	5.29257	5.64792	5.30455	5.18592	5.06473	5.22018	5.31585	5.20073
1553484_at	3.42501	3.63396	3.45662	3.70731	3.49526	3.54435	3.88551	3.68062	3.4594	3.53101	3.60791	3.62635	3.77652	3.73	3.71621	3.61561	3.80585	3.85195	3.74118	3.72149	3.61479	3.62677	3.64838	3.77448	3.64576	3.30819	3.36636	3.78469	3.41017	3.69714	3.33435	3.96731	3.90353	3.56339	3.46622	3.63632	3.83318	3.88376	3.69884	3.58993	3.82503
1553485_at	4.36188	4.35763	4.02126	3.94867	3.96512	3.80936	4.3871	4.02024	4.04324	4.20907	4.02609	4.01444	4.12532	4.27202	3.94667	3.74161	4.21115	4.23985	4.23898	4.37107	3.89115	4.24773	4.00945	4.1335	4.28067	3.76561	3.90308	4.20486	3.70718	4.18441	3.92508	4.7994	4.17262	4.96925	3.95903	4.10296	4.28217	4.14856	4.08674	4.29795	4.38655
1553486_a_at	3.92839	4.23601	3.83929	3.89748	3.80606	3.90042	4.07684	3.94294	3.81998	3.99617	4.03684	3.97641	4.04944	4.04448	3.98337	3.64391	4.23586	4.05895	3.94844	4.04128	3.87774	3.98188	3.89459	4.23267	4.12033	3.53787	3.48754	4.10559	3.65166	4.09047	3.78038	4.25951	4.26952	4.03497	3.8725	4.0049	3.93801	4.07114	3.93135	3.99476	4.14174
1553488_at	4.13022	4.04266	3.90203	4.08432	3.90643	4.22933	4.19614	4.25209	4.02565	4.14776	3.90404	4.201	3.83343	3.93771	4.24621	4.19859	4.34055	3.83369	4.20947	4.26642	3.93571	4.0118	4.05494	4.06151	3.85952	4.32931	4.08659	3.7511	3.8269	4.20076	4.03928	4.26429	3.9969	3.93416	4.1486	4.09296	4.03969	3.84495	4.29699	3.94386	4.26223
1553489_a_at	4.37102	4.33309	4.27033	4.22962	4.15411	4.31412	4.38031	4.15572	4.29804	4.31233	4.037	4.17558	4.36297	4.22319	4.27371	4.13879	4.16332	3.87238	4.11938	4.28966	4.61499	4.12451	3.95371	3.96741	4.21767	4.18871	4.36681	4.10476	4.43761	4.1184	4.3502	3.83507	4.17381	4.07741	4.51236	4.08596	4.149	4.1238	4.31668	4.40668	4.12547
1553491_at	4.17102	4.05401	3.92221	3.97225	4.16718	4.10197	4.30162	4.13424	4.12773	4.18257	3.96747	3.88815	4.03436	4.19836	4.02925	3.83848	4.18529	3.8738	4.16501	4.16237	4.02888	3.90264	3.97001	4.09877	4.20117	3.94469	3.70033	4.08712	3.93105	4.11172	4.28413	4.04656	3.80432	4.67368	3.93741	4.05019	4.2242	4.45671	3.8952	4.00847	4.19452
1553492_a_at	5.19363	4.87404	4.76978	4.6393	4.86426	4.86715	4.59346	4.83872	5.02958	4.90798	4.83041	4.77014	4.82689	4.78746	5.06656	4.61637	4.8664	4.75886	4.80593	4.63988	4.60692	4.87356	4.90997	4.89571	4.92449	4.37562	4.37944	5.01305	4.47044	4.80125	4.50232	4.98081	4.82342	5.38551	4.48991	5.13365	4.58581	4.72399	5.07316	5.03402	5.05083
1553493_a_at	4.8552	5.14256	5.00232	5.2076	5.04532	5.07086	5.10857	5.07169	5.05568	4.92561	5.10987	5.16792	5.2422	4.90825	5.08279	4.95551	5.4811	5.07706	4.99665	5.06307	5.50939	5.0746	5.14713	5.10251	5.22019	4.81851	4.50147	5.09751	4.77502	5.13018	4.8371	5.27993	5.09583	5.13977	4.74199	4.99704	5.35204	5.1366	5.06177	5.01701	4.9304
1553494_at	2.76538	2.95462	2.74538	2.9069	2.82838	2.81183	2.93527	2.77841	2.8817	2.8892	2.94094	2.69028	2.80173	2.95066	2.69333	2.96006	2.96107	2.84904	2.83219	2.88305	3.02816	2.8467	2.80805	2.9012	2.93227	2.76233	2.86093	2.87767	2.75726	2.92234	2.85033	2.93137	2.80061	2.95229	3.08442	2.94134	2.97433	3.17728	2.79428	2.90767	2.9568
1553497_at	4.23577	4.3178	4.11959	4.32645	4.25562	4.20268	4.42239	4.2344	4.39943	4.1722	4.15262	4.40893	4.39142	4.26719	4.37012	3.74774	4.44092	4.36046	4.25895	4.30799	4.05403	4.35599	4.20843	4.45105	4.14273	3.79328	4.11151	4.49201	3.97002	4.17645	4.1981	4.52542	4.42449	4.40206	4.04338	4.25336	4.51049	4.35721	4.12067	4.24273	4.63236
1553498_at	5.29775	5.0755	4.91785	5.54782	5.2165	5.24107	5.08656	5.04665	5.03301	4.98643	4.98761	4.9786	5.06199	5.04189	5.1439	4.77524	5.26659	5.32324	5.02015	5.03662	4.99369	5.33406	5.28059	4.99028	5.1751	4.63086	4.46459	5.29049	4.7177	5.22735	4.65091	4.92857	5.3974	5.51754	4.60339	5.10196	5.33746	5.61969	5.28245	5.35903	5.75127
1553499_s_at	6.64687	6.50552	6.00932	5.95547	6.38438	6.32047	6.84545	6.44048	6.42647	6.56568	6.15038	6.27324	6.55178	6.58218	6.42351	5.60041	6.57789	6.50826	6.2941	6.40006	6.17242	6.6807	6.40579	6.30757	6.63404	5.90142	5.46703	6.77754	5.87285	6.76124	5.98664	6.73579	6.44872	6.69027	5.75168	6.43107	6.44858	6.40238	6.33848	6.38598	6.78377
1553500_at	4.27229	4.2912	4.17781	4.06052	4.1333	4.14587	4.18917	4.25791	4.1641	4.06758	4.18621	4.08784	4.21508	4.15456	4.17683	3.7918	4.29505	3.89889	3.908	4.29404	4.03698	4.3463	4.18643	4.10549	4.24394	3.9306	3.88269	4.35934	3.89078	4.04291	4.04077	4.12342	4.17241	4.23551	4.16617	4.08169	4.22279	4.34666	4.05888	4.31005	4.20399
1553502_a_at	4.23282	4.05482	4.25622	3.89378	3.95797	4.05888	4.12572	3.86404	3.9143	3.96639	3.95958	3.81107	3.80913	3.99127	4.06365	3.57421	3.74333	4.10886	4.01945	3.65516	4.41479	4.04885	3.90264	3.9223	3.80131	3.93739	4.05592	3.8191	3.98557	3.9261	4.03882	4.05272	3.82375	4.45478	3.70184	3.96088	3.88086	3.85882	3.96925	3.57862	3.94515
1553504_at	4.8645	4.95447	5.01578	4.94347	4.94746	4.97139	4.837	4.82254	5.04543	4.87084	4.92426	4.97787	4.86202	4.7441	5.01265	4.82871	5.03489	4.83216	4.87321	4.89142	4.92692	4.67481	4.98114	4.96096	4.99127	4.69703	4.84123	4.87021	4.68152	4.83614	4.7933	4.72804	4.90966	4.93633	4.7014	4.83683	4.92362	4.73261	4.71836	4.78942	4.80223
1553505_at	4.41659	4.2519	4.34944	4.22617	4.39483	4.30089	4.49327	4.37706	4.32436	4.231	4.37654	4.24696	4.52445	4.39298	4.39799	4.09236	4.12612	4.15315	4.41028	4.26155	4.37396	4.4343	4.39598	4.40122	4.49093	4.43846	3.90536	4.6528	4.24468	4.10583	4.13598	4.23027	4.57896	4.70413	3.80574	4.14527	4.21	4.37924	4.34706	4.56473	4.43029
1553506_at	4.11911	4.16646	3.95602	3.87279	3.92787	3.92902	4.10215	4.03357	3.97911	4.05621	3.99049	4.05332	3.98646	4.09415	3.70666	3.95549	4.07921	4.09889	3.9424	4.18943	3.81162	3.95102	3.88462	3.85595	3.9467	3.43386	4.055	4.09769	3.7504	3.89775	3.60716	3.53717	3.96599	4.25166	3.94358	3.9487	3.83038	4.31357	4.10513	4.0392	4.04116
1553507_a_at	5.52045	5.69827	5.50714	5.53087	5.60017	5.47441	5.69754	5.8853	5.64907	5.73725	5.61954	5.27091	5.64127	5.55902	5.60644	6.1996	5.50147	5.51901	5.32093	5.49759	5.53452	5.40587	5.80151	5.28966	5.86239	5.00523	5.42261	5.61292	5.07904	5.36329	5.38721	5.65744	5.63981	6.0139	4.99089	5.56902	5.74777	5.63068	5.61162	5.73989	5.45884
1553508_at	3.77727	3.87752	3.7885	3.69463	3.75561	3.82577	3.83379	3.77997	3.83411	3.82124	3.7116	3.70543	3.55331	3.76168	4.10742	3.60572	3.82829	3.66618	3.776	3.69225	3.7972	3.61042	3.7634	3.65289	3.91746	3.55022	3.60976	3.54759	3.60308	3.79125	3.54576	3.46925	3.63442	3.55645	3.65711	3.9597	3.80671	3.84206	3.72176	3.64742	3.86716
1553510_s_at	6.2987	6.09515	6.11006	6.04273	5.9428	6.01751	5.85409	5.91733	6.34947	5.90774	5.79019	5.83712	6.02565	5.84674	5.80579	5.95554	5.86793	5.62685	5.91868	5.90513	5.65522	5.62778	5.82451	5.20794	5.90426	5.40541	5.61339	5.51516	5.50502	5.50484	5.21343	5.70855	5.76244	5.74831	5.07867	5.84307	5.69078	5.4803	5.53142	5.59281	5.33549
1553511_at	5.46239	5.35765	5.25518	5.08754	5.16331	5.11802	5.49173	5.32422	5.22737	5.30531	5.18744	5.13014	5.2646	5.20111	5.44448	5.30614	5.31451	5.2398	5.22319	5.32839	5.45122	5.28566	5.21725	5.15059	5.42369	5.19704	4.7949	5.49277	5.07454	5.28652	5.13159	5.21282	5.43429	5.80245	5.018	5.16467	5.08803	5.03472	5.43943	5.56193	5.65687
1553512_at	4.57348	4.4268	4.25836	4.08592	4.42412	4.08494	4.36519	4.40191	4.40244	4.43153	4.36108	4.18599	4.25292	4.40518	4.49205	4.30504	4.56551	4.34343	4.47491	4.40237	4.73386	4.26285	4.18606	4.24794	4.30662	4.1452	4.87783	4.23625	4.14776	3.98486	4.50214	4.7585	4.39166	4.70804	4.60574	3.99127	4.16783	4.20093	4.51459	4.65492	4.46692
1553513_at	3.6645	3.87733	3.67681	3.67601	3.68422	3.83582	4.07187	3.80259	3.80765	3.94249	3.76686	3.8607	3.84689	3.83684	3.73192	3.60059	4.02379	3.99124	3.61808	3.81266	3.69975	3.63278	3.56133	3.66914	3.70781	3.45537	3.4603	3.70797	3.65306	3.74663	3.53393	4.21452	3.84507	3.75038	3.42485	3.43953	3.91598	3.63378	3.81856	3.8235	3.83944
1553514_a_at	3.82574	3.83536	3.82079	3.97726	3.9452	3.95538	3.88568	4.00878	3.98483	3.84068	3.8851	3.9797	3.59257	3.84335	3.84429	4.37587	4.13609	3.91171	3.98699	3.7633	4.05437	4.0015	3.64463	3.86297	3.71356	3.82148	3.69336	3.96681	3.99054	4.118	3.90243	3.94263	3.81542	4.32951	4.13787	3.84075	4.00345	3.93352	4.00957	3.92008	4.59854
1553515_at	4.8863	4.5889	4.64297	4.79669	4.68482	4.79672	4.44319	4.86907	4.71992	4.52852	4.44341	4.81516	4.59788	4.43571	4.87368	4.51343	4.71015	4.64223	4.90298	4.63904	5.07426	4.6087	4.68098	4.60806	4.56381	4.7967	4.81245	4.64852	4.64966	4.70516	4.85254	4.93366	4.64667	4.77482	4.92354	4.60942	4.68767	4.89094	4.76871	4.87704	4.98635
1553517_at	4.805	4.85157	4.68207	4.70949	4.44245	4.54622	5.21913	4.80756	4.85801	4.85812	4.7791	4.93832	4.84675	4.80027	4.91951	4.18598	4.99151	4.76898	4.89079	5.15022	4.94088	4.90127	4.96989	4.68901	4.95751	4.43859	4.39984	4.75064	4.23908	4.58055	4.67269	4.71454	4.82753	5.3368	4.41151	4.92088	4.94705	4.80251	4.66216	4.8987	5.26462
1553518_at	4.88307	4.70082	4.73174	4.61752	4.74917	4.58062	4.98231	4.53411	4.64813	4.60832	4.62957	4.61066	4.56584	4.78386	4.71631	4.48482	4.65938	4.80593	4.62402	4.83256	4.60281	4.68235	4.7409	4.95172	5.00745	4.35323	4.75768	4.77385	4.48682	4.89032	4.40723	4.6998	4.59641	5.05667	4.43385	4.74367	4.80082	4.78666	4.73439	4.79162	4.71318
[truncated: 53,758 more rows]
