# Supplementary material for: Gene Expression Analysis Reveals Novel Gene Signatures Between Young and Old Adults in Human Prefrontal Cortex
Source: Front Aging Neurosci. 2018 Aug 27;10:259. doi: 10.3389/fnagi.2018.00259 (PMC6119720; doi:10.3389/fnagi.2018.00259)
Supplement: Supplementary file 2 [file Data_Sheet_2.zip › Supplementary materials/Supplementary File 1.xls]

## Sheet: Table S1
Gene expression
	GSM1303144	GSM1303147	GSM1303148	GSM1303151	GSM1303155	GSM1303145	GSM1303146	GSM1303149	GSM1303150	GSM1303152	GSM1303153	GSM1303154	GSM1303156	GSM1303159	GSM1303161	GSM1303162	GSM1303164	GSM1303157	GSM1303158	GSM1303160	GSM1303163	GSM1303165	GSM1303167	GSM1303169	GSM1303170	GSM1303172	GSM1303174	GSM1303175	GSM1303177	GSM1303178	GSM1303166	GSM1303168	GSM1303171	GSM1303173	GSM1303176	GSM1303179	GSM1303180	GSM1303182	GSM1303181	GSM1303183	GSM1303184
COX2	13.8316	13.7552	13.7497	13.7394	13.7781	13.7475	13.7917	13.7905	13.6983	13.7726	13.6407	13.6558	13.6842	13.6733	13.751	13.7565	13.477	13.7141	13.7815	13.722	13.6964	13.7543	13.7594	13.7577	13.5794	13.8107	13.7731	13.7179	13.5545	13.6717	13.5746	13.5895	13.7554	13.7288	13.7234	13.7076	13.7517	13.6901	13.6103	13.7017	13.76
COX1	13.7778	13.8237	13.5043	13.8282	13.6565	13.8097	13.753	13.8993	13.6258	13.7872	13.8121	13.8039	13.8477	13.4199	13.5586	13.725	13.6588	13.6992	13.6962	13.8775	13.8339	13.4921	13.6189	13.553	13.7127	13.5971	13.6156	13.5208	13.4194	13.6143	13.413	13.5367	13.5249	13.6584	13.7685	13.7453	13.3471	13.8698	13.4966	13.84	13.7963
ND4	13.7727	13.791	13.8573	13.8601	13.7949	13.8407	13.7215	13.804	13.8222	13.818	13.8294	13.8027	13.8226	13.6717	13.9221	13.8337	13.5867	13.8538	13.8722	13.8383	13.7725	13.7846	13.8888	13.8015	13.6615	13.7833	13.7148	13.8604	13.716	13.7305	13.6686	13.5968	13.7918	13.8695	13.7695	13.8961	13.7932	13.7774	13.784	13.7872	13.8827
ND2	13.0012	13.1617	12.888	13.1135	13.1587	13.0079	12.9471	13.0706	12.992	13.0869	13.1198	13.0113	13.0649	12.8523	13.0887	13.1151	12.6509	12.8791	13.1057	13.1596	13.0458	13.1428	13.1232	13.1499	12.8308	13.15	13.0295	13.1156	12.8751	12.9568	12.8477	12.7012	13.0676	13.0521	13.2059	13.069	12.9234	13.1959	13.0482	13.1121	13.2375
UBB	12.5685	12.3063	12.4076	12.4093	12.3632	12.4376	12.5729	12.3789	12.3601	12.5662	12.3532	12.4955	12.1935	12.4949	12.3361	12.4345	12.603	12.2858	12.3774	12.1544	12.5124	12.2724	12.2899	12.2279	12.5642	12.2627	12.4804	12.2556	11.8674	12.0632	12.3973	12.3591	12.0981	12.2432	12.0523	12.2252	12.362	12.1623	12.1634	12.1578	11.6111
ATP6	12.5101	12.4711	12.4909	12.5672	12.493	12.3979	12.4822	12.5016	12.3189	12.507	12.4356	12.3947	12.5136	12.2316	12.4358	12.5077	12.0619	12.4861	12.4975	12.4736	12.3552	12.4226	12.6045	12.3082	12.166	12.3032	12.2848	12.4445	12.245	12.1442	12.4042	12.264	12.4928	12.5638	12.4423	12.554	12.2963	12.5407	12.5017	12.5025	12.5669
CHN1	12.5061	12.3429	12.3242	12.3629	12.144	12.1771	12.532	12.3725	12.2916	12.4664	12.1837	12.1604	12.1406	12.2475	12.0841	12.4084	12.1498	12.0896	12.2825	11.9834	12.261	11.8796	11.7494	11.5888	12.1323	11.7367	11.9092	11.9982	10.8234	10.7627	12.2355	12.2686	11.774	12.1473	11.7246	12.1975	12.0368	12.0713	12.2547	12.0435	10.94
UBC	12.4993	12.4875	12.4215	12.4014	12.2692	12.3573	12.6223	12.4194	12.5038	12.4204	12.5086	12.4973	12.1509	12.2206	12.3325	12.354	12.5478	12.3337	12.2477	12.1159	12.3733	12.2096	12.2172	12.2911	12.4256	12.2237	12.158	12.1504	12.189	11.9348	12.481	12.7492	12.1056	12.1416	12.1431	12.3152	12.446	12.3637	12.3438	12.1911	11.7282
SPARCL1	12.4974	12.709	12.6011	12.5341	12.5325	12.352	12.6819	12.4502	12.4642	12.3421	12.4993	12.4585	12.3899	12.6601	12.3968	12.7981	12.6872	12.6117	12.382	12.5362	12.4439	12.7069	12.4654	12.8812	12.411	12.5367	12.4675	12.5681	12.2164	11.6723	12.6626	12.8938	12.6394	12.6183	12.6069	12.4414	12.6619	12.6799	12.6954	12.5813	12.1502
GAPDH	12.4131	12.4072	12.3377	12.2694	12.1795	12.3671	12.4714	12.2339	12.4731	12.3796	12.3724	12.1662	12.0108	12.3507	12.0664	12.2184	12.493	12.1532	12.3803	12.1926	12.4284	12.1242	12.1738	12.1591	12.1837	12.2698	12.2748	12.2365	11.6988	11.8829	12.2362	12.5784	11.9775	12.2105	11.9606	12.2007	12.4274	12.1206	12.2567	12.294	11.7748
TUBA1B	12.2755	11.9413	12.3318	12.3518	12.2309	12.5094	12.203	12.1072	12.4148	12.3865	12.3094	12.185	12.2106	12.2637	11.681	12.1903	12.2955	12.2045	12.2796	12.0085	12.4422	12.0326	12.0536	12.0044	12.2813	12.2903	12.1326	12.0833	11.2516	11.7474	12.235	12.1781	11.4346	12.1098	11.6632	12.2759	12.216	11.9912	11.9986	12.1173	11.0473
RPL41	12.2646	12.5936	12.431	12.3076	12.3945	12.2377	12.374	12.2395	12.1288	12.4242	12.222	12.4151	12.0987	12.3911	12.3922	12.2706	12.6955	12.3026	12.1303	12.2118	12.3831	12.2636	12.0355	12.3697	12.2673	12.3187	12.3724	12.2865	12.556	12.5477	12.3484	12.5571	12.4183	12.0379	12.3266	12.1089	12.4339	12.2395	12.1723	12.2538	11.9362
VSNL1	12.1984	11.995	12.0495	12.1077	11.78	11.8971	12.2477	11.9545	12.0188	12.2052	11.8952	11.6953	11.7366	11.7378	11.6042	12.0348	11.7843	11.7813	12.0776	11.5989	12.0181	11.2402	10.8958	10.7227	11.8259	11.2552	11.4388	11.5599	10.316	9.63109	11.8121	11.9301	10.9599	11.7687	11.2101	11.751	11.5438	11.7232	11.8847	11.7724	9.96839
YWHAG	12.1795	12.0351	12.1527	12.221	11.9788	12.201	12.2444	12.064	12.1933	12.2406	12.1333	12.0913	12.1615	12.0113	11.8016	12.2437	11.9928	11.9932	12.1816	11.9098	12.1186	11.7329	11.6104	11.4445	12.0343	11.7532	11.646	11.8036	10.819	11.3056	12.1809	12.0671	11.4927	11.9931	11.6453	12.0532	11.9609	11.8975	11.9628	11.9393	10.727
SNORD14D	12.0928	11.077	11.7698	11.7423	11.5436	11.7655	12.037	11.5386	11.8779	12.0138	11.5968	11.5158	11.4716	11.1095	11.238	11.4107	11.5215	11.4992	11.8102	11.1427	11.685	10.6526	11.2424	10.9778	11.3711	10.995	11.0121	10.7938	10.3007	10.0852	11.5993	11.6894	9.99442	10.9479	10.6018	11.6166	11.0283	11.052	11.0791	10.9592	10.0087
TMSB4X	12.0528	12.0959	12.1129	12.0187	11.8571	11.7306	11.9738	11.7522	11.9015	12.0578	11.8627	11.9997	11.6665	11.6513	11.9818	11.8415	11.8004	11.8312	11.905	11.5893	11.9578	11.8627	11.4855	11.359	11.8063	11.663	11.658	11.8249	11.7876	11.8925	12.089	11.9745	11.6482	11.6277	11.6375	11.837	11.7812	11.8628	11.8033	11.8833	11.4122
RTN1	12.0403	11.8351	11.963	11.9626	11.575	11.8251	11.9392	11.6887	11.7989	12.0072	11.8453	11.6189	11.733	11.72	11.465	11.8787	11.6761	11.5727	11.9919	11.5104	11.7147	11.1562	11.2975	11.0166	11.5809	11.0348	11.2242	11.5298	10.2701	10.5473	11.7257	11.6846	10.9324	11.7604	11.076	11.7764	11.5107	11.5537	11.7649	11.565	10.0694
TUBB2A	11.9607	11.2468	11.6572	11.8989	11.4854	11.7909	11.7101	11.5969	11.7229	11.8095	11.6224	11.3015	11.6372	11.3588	10.4784	11.6697	11.5625	11.4669	11.715	11.2526	11.5082	11.0922	11.115	11.1146	11.2449	11.1361	10.8747	11.164	10.3903	10.9923	11.5184	11.4115	10.7708	11.4632	10.8757	11.5955	11.1306	11.0828	10.9491	11.4116	10.1014
HSP90AA1	11.8698	11.3142	11.7142	11.7475	11.5618	11.6091	11.8383	11.5877	11.5429	11.786	11.723	11.8202	11.4559	11.5384	11.5868	11.4746	11.4488	11.3387	11.7446	11.2416	11.6823	11.2436	11.8103	11.4829	11.8762	11.7991	11.9111	11.2813	10.6094	11.1075	11.6536	11.4956	11.0084	11.4959	11.1177	11.6657	11.2799	11.4311	11.5366	11.4449	10.6453
LOC101929612	11.7738	11.5099	11.474	11.6153	11.6392	11.1933	11.4255	11.6501	11.3494	11.5883	11.6009	11.2475	11.5906	10.3388	11.3228	11.4688	10.3016	10.9465	11.8929	11.6576	11.1189	11.3455	11.7512	10.8004	10.135	10.7339	10.513	11.4275	11.2476	10.7636	11.4359	11.0564	11.4846	11.5552	11.4934	11.6582	10.9982	11.5428	11.349	11.4437	11.9339
SH3KBP1	11.7513	11.7793	11.7365	11.7712	11.7575	11.7121	11.8186	11.8455	11.6939	11.7916	11.7384	11.7112	11.7382	11.673	11.837	11.8209	11.6214	11.6275	11.7155	11.6832	11.7897	11.8945	11.8176	11.7268	11.6689	11.7304	11.7614	11.7827	11.5814	11.6143	11.6431	11.661	11.8003	11.7616	11.7635	11.7048	11.7244	11.7453	11.6882	11.6807	11.7815
SNAP25	11.7481	11.4304	11.6294	11.657	11.4621	11.4498	11.7489	11.4881	11.6431	11.7584	11.5121	11.2135	11.4036	11.1781	10.8212	11.5665	11.3498	11.2788	11.6038	11.1139	11.5054	10.9575	10.6833	10.464	11.2377	10.7222	10.8214	11.1415	9.9839	10.041	11.4372	11.5109	10.5147	11.4129	10.7512	11.5573	11.19	11.3231	11.4387	11.2999	10.0875
ACTB	11.7259	12.0666	12.0534	11.8739	11.629	11.8603	11.8576	11.8474	11.8522	11.9014	11.8411	11.8755	11.6996	11.9626	11.9667	11.8423	12.2554	11.9412	11.9304	11.7856	11.9736	11.8723	11.7345	11.8268	11.935	11.9897	11.8886	11.8402	11.9595	11.8738	11.8634	11.9771	11.7072	11.9252	11.7717	11.8706	12.1169	11.9292	12.0922	12.1084	11.6335
MDH1	11.7228	11.5023	11.594	11.5604	11.2023	11.3517	11.7173	11.437	11.4782	11.8065	11.4136	11.0706	11.1285	11.5627	10.8572	11.4644	11.5986	11.3202	11.5303	10.8986	11.54	10.5972	10.3002	10.2291	11.2021	10.6135	10.6825	11.0479	9.79989	10.1727	11.241	11.3848	10.1673	11.1722	10.3818	11.291	11.0506	11.2637	11.6069	11.3933	9.49558
RTN4	11.6697	11.5095	11.42	11.6138	11.4006	11.5147	11.6121	11.4892	11.5944	11.6906	11.4953	11.3573	11.5195	11.1455	11.2774	11.4338	11.299	11.3808	11.6511	11.2344	11.5396	11.0077	10.7668	10.6496	11.2505	10.648	10.8309	11.0082	10.3136	10.3883	11.3311	11.3449	10.6074	11.2275	10.6045	11.4913	11.1931	11.3369	11.3735	11.324	9.84054
RPL9	11.6235	11.8552	11.814	11.6075	11.7633	11.4286	11.7639	11.5801	11.2495	11.6584	11.5197	11.7155	11.4065	11.6499	11.6723	11.6329	11.6691	11.6132	11.5348	11.4512	11.4043	11.5323	11.3658	11.6767	11.5229	11.6275	11.6757	11.4349	11.9077	11.8938	11.8621	11.9578	11.775	11.4448	11.7899	11.5079	11.5909	11.7293	11.6239	11.5918	11.2874
206559_x_at	11.6013	11.7385	11.8328	11.5029	11.7545	11.403	11.8526	11.7129	11.5194	11.5916	11.5131	11.9137	11.3481	11.7684	11.9068	11.5251	11.818	11.6974	11.517	11.6333	11.5504	11.899	11.692	11.9451	11.6598	11.7285	11.926	11.6504	12.1918	12.0507	12.0542	12.0392	11.9021	11.5536	12.0154	11.4584	12.0223	11.8275	11.7683	11.596	11.4349
TMSB10	11.5821	11.5833	11.3944	11.5036	11.1978	11.5992	11.466	11.196	11.323	11.6374	11.4715	11.5104	11.3032	11.6881	11.2355	11.4654	11.7481	11.2965	11.3039	10.9631	11.4722	11.2347	11.0628	11.424	11.6457	11.5067	11.5359	11.4001	11.5285	11.4047	11.5927	11.5358	11.3058	11.3572	11.3641	11.2918	11.4812	10.7735	10.7139	10.9591	10.7078
DPYSL2	11.5649	11.8928	11.8738	11.77	11.6862	11.482	11.7593	11.3748	11.6058	11.578	11.6649	11.8028	11.5473	11.6894	11.547	11.7888	11.6601	11.611	11.5397	11.3558	11.5198	11.5868	11.6587	11.8785	11.6904	11.7285	11.3445	11.5593	10.7416	11.2261	12.0303	11.6435	11.3821	11.5946	11.153	11.6521	11.7478	11.5089	11.7087	11.6194	10.864
NDUFA4	11.5313	11.4281	11.5046	11.5821	11.431	11.2502	11.511	11.3714	11.1923	11.712	11.3122	11.1688	11.3255	11.0971	11.0514	11.3499	11.1656	11.2499	11.5129	10.9533	11.3385	10.6785	10.6108	10.6355	11.119	10.6726	10.8591	10.9206	10.2478	10.7962	11.078	11.3493	10.5929	11.1225	10.3567	11.3931	10.9496	11.2361	11.4412	11.3362	10.0851
GPM6A	11.5095	11.4322	11.4703	11.4874	11.4059	11.4142	11.6417	11.4908	11.428	11.3638	11.397	11.4135	11.4518	11.1738	11.2501	11.5811	11.0834	11.2362	11.3466	11.3367	11.213	11.1009	11.2239	11.375	11.16	11.0199	10.993	11.114	10.4411	10.6972	11.4276	11.283	11.1388	11.4071	11.2244	11.2739	11.123	11.2208	11.1927	11.1744	10.6501
STXBP1	11.4866	11.3069	11.4931	11.5245	11.212	11.3186	11.5828	11.3414	11.3888	11.6544	11.4738	11.1621	11.3615	11.4482	10.9346	11.5593	11.3451	11.182	11.4353	11.2906	11.4349	11.136	10.911	11.0024	11.3866	11.2651	11.4157	11.1368	9.75593	10.3303	11.3544	11.2948	10.6207	11.4346	11.019	11.4182	11.2186	11.1341	11.3878	11.2864	10.1219
NPTN	11.4824	11.293	11.1833	11.296	11.1233	11.3405	11.5627	11.3122	11.3577	11.4949	11.1718	11.272	11.2858	11.1263	11.0326	11.4345	11.1834	11.1907	11.3397	10.999	11.1296	10.8436	10.8218	10.767	11.2069	11.0437	11.1008	10.8109	10.1157	9.86085	11.2393	11.2041	10.6415	11.2479	10.87	11.2103	11.0775	10.8271	11.0052	10.8811	9.69548
SYT1	11.4787	11.0402	11.4173	11.5739	11.0348	11.3599	11.1305	11.1501	11.4034	11.4493	11.3213	11.1437	11.3598	11.2244	10.6578	11.4704	11.4174	11.0976	11.5209	10.9329	11.4257	10.8158	10.8298	10.5296	11.3329	10.7894	10.9513	10.9165	9.43048	10.2757	11.1643	11.3527	10.6777	11.446	10.7195	11.5579	11.0644	11.1687	11.3166	11.2471	10.0876
MLLT11	11.4721	11.3475	11.3203	11.4852	11.2386	11.4543	11.2801	11.2685	11.4069	11.4973	11.2131	10.9254	11.2355	11.2631	10.9862	11.4129	11.2463	11.055	11.2936	10.9503	11.5165	10.7657	10.6753	10.3143	11.1596	10.738	10.8714	11.0462	9.69554	10.4666	11.0816	10.9935	10.7397	11.1642	10.4819	11.1563	10.9687	11.0622	11.1165	11.2289	9.97395
AI827550	11.4712	11.2212	11.3014	11.3641	11.1423	11.5597	11.4166	11.1234	11.6794	11.4941	11.3031	11.4286	11.5438	10.8752	11.1929	11.6435	11.2981	11.4123	11.188	11.1349	11.3715	10.269	10.1461	9.5719	11.2191	9.55644	9.69426	10.7465	9.32443	9.47712	11.2283	11.4095	10.0374	10.9986	10.3881	11.1097	10.9322	11.3146	11.5657	11.2003	9.17291
CALM3	11.4443	11.3995	11.3613	11.3808	11.2997	11.3599	11.4932	11.3371	11.3184	11.4124	11.3001	11.2711	11.3031	11.101	11.1506	11.3174	11.1246	11.1916	11.4475	11.0674	11.2291	10.7526	10.9585	10.8671	11.2568	10.8078	10.9534	10.9017	10.0955	10.7199	11.1687	11.1736	10.5739	11.1766	10.7558	11.2532	11.0535	11.1354	11.1966	11.0941	10.132
OAZ1	11.4354	11.0559	11.3338	11.2652	11.1437	10.981	11.4137	11.1437	11.1157	11.2099	11.0883	11.1385	11.0296	11.1084	11.1196	11.1567	11.0887	11.0084	11.0992	10.676	11.1271	10.6463	10.8177	11.033	11.1585	10.9032	10.8296	10.7858	10.3572	10.6484	11.2212	11.2473	10.5513	10.8636	10.6686	10.9695	10.8177	10.7438	10.6929	10.6881	9.95776
SERPINI1	11.4147	10.8496	10.98	11.0861	10.6805	11.0881	11.2247	11.0281	11.0133	11.3239	10.9597	10.7388	10.8492	10.8582	10.542	10.995	10.9336	10.7661	11.0099	10.6762	10.8753	9.85319	10.058	9.77768	10.8161	10.0675	10.3003	10.5825	9.18236	9.69521	10.9341	10.7898	10.0417	10.8264	10.1112	10.8572	10.3976	10.5987	10.7398	10.6404	9.05509
BEX3	11.4136	11.3048	11.241	11.3384	11.1718	11.1469	11.3378	11.1556	11.1651	11.4507	11.1376	11.0396	11.0622	11.1015	10.7707	11.1538	11.3355	11.0277	11.2188	10.9986	11.2766	10.8481	10.6695	10.6417	11.091	10.6095	10.8253	11.0505	10.6058	10.5983	11.1142	11.1987	10.7385	11.1364	10.6472	11.1301	11.1119	11.2117	11.2079	11.2191	10.2033
TUBA1A	11.4129	10.9697	11.4073	11.3158	11.1366	11.2393	11.321	11.0856	11.176	11.247	11.0393	11.0259	11.0741	10.666	10.2404	10.8338	11.0504	10.8551	11.1262	10.5706	11.0182	10.8682	10.8213	10.6708	10.8164	10.9473	10.3878	10.8089	9.86162	10.8605	11.3986	10.8209	9.98429	10.6749	10.0819	10.9841	10.9575	10.6663	10.5439	10.6463	9.7736
BEX1	11.4104	11.1745	10.928	11.2374	10.7704	11.1514	11.2242	11.1005	11.0436	11.3596	11.0122	11.0357	10.9678	11.0511	10.7734	11.18	11.0166	10.9263	11.0646	10.8181	11.2948	10.6795	10.2936	10.2064	10.8793	10.3509	10.6336	11.0116	9.98965	10.2552	10.9867	11.0439	10.6643	10.8961	10.3498	10.9971	10.874	10.8345	11.0086	11.1225	9.58662
EEF1A1	11.3699	11.5373	11.5978	11.3024	11.4876	11.1545	11.6014	11.4261	11.2994	11.3686	11.2789	11.6065	11.1434	11.4034	11.6296	11.2866	11.5703	11.4793	11.2698	11.3297	11.2858	11.5715	11.4689	11.6455	11.4536	11.4284	11.5007	11.3698	11.8189	11.6721	11.8141	11.7186	11.5776	11.3006	11.6848	11.2821	11.6808	11.5731	11.5325	11.3492	11.1171
LOC101928826	11.3585	11.2789	11.5203	11.3058	11.4801	11.3503	11.3862	11.387	11.2589	11.4257	11.3065	11.7294	11.183	11.48	11.7889	11.1558	11.3366	11.446	11.2051	11.3391	11.5069	11.5308	11.4362	11.5511	11.5029	11.5759	11.7166	11.3315	12.0291	11.9215	11.4805	11.3333	11.483	11.1666	11.5776	11.2766	11.7131	11.5516	11.5141	11.4971	11.1938
LDHB	11.3247	11.2841	11.2766	11.2279	11.2044	11.1701	11.4558	11.242	11.3106	11.2691	11.1265	11.2351	11.0709	11.2701	11.0467	11.2326	11.4938	11.1352	11.0487	11.0362	11.232	10.9159	10.8936	11.2848	11.2849	10.9537	10.9784	11.0911	10.6319	10.9664	11.054	11.1378	10.9861	11.0745	10.8118	11.0582	11.1039	11.108	11.3145	11.2025	10.4526
NRGN	11.3123	11.6585	11.748	11.655	11.3945	11.8287	11.3881	11.4732	11.7886	11.9334	11.826	11.4524	11.7807	11.6266	11.119	11.5734	11.3082	11.5471	11.9833	11.7839	11.7419	10.9197	11.3349	11.0202	11.643	11.11	11.6215	11.253	9.74171	10.3128	10.8501	11.1685	10.4343	11.6031	10.8678	11.6747	11.2457	11.1639	11.3841	11.5191	10.1296
DYNLL1	11.296	11.103	11.0222	11.2308	11.1298	11.0896	11.1504	11.0977	10.9726	11.336	11.1826	11.3256	10.7535	10.9071	11.1777	11.0522	11.1356	10.8974	11.1589	10.7232	11.1256	10.558	10.9401	10.5517	11.2506	10.6671	11.0422	10.93	9.91099	10.321	10.9987	10.9652	10.498	10.9272	10.319	10.9192	10.9704	10.9436	10.8132	10.8695	9.70175
TUBA1C	11.2839	11.0557	11.3331	11.329	11.1723	11.5124	11.1902	11.1359	11.4107	11.3568	11.397	11.1699	11.1066	11.2358	10.7718	11.1704	11.3699	11.2314	11.2961	10.9519	11.4498	11.0572	11.1117	10.923	11.2247	11.2419	11.0696	11.0982	10.3481	10.792	11.2948	11.3176	10.5503	11.0684	10.691	11.2552	11.2261	10.9369	11.0643	11.1264	10.1436
SNORD73A	11.2826	11.2624	11.3925	11.2205	11.3698	11.0921	11.344	11.1659	10.8293	11.2824	10.9956	11.3476	10.9973	11.0571	11.2679	11.0416	11.3764	11.125	11.0442	10.9288	11.1342	10.9613	10.763	11.1393	11.1775	11.0778	11.2709	10.9834	11.4721	11.3978	11.2875	11.3997	11.0579	10.7937	11.0744	11.0381	11.2385	11.2013	11.1088	11.0038	10.3774
PFN2	11.2604	11.2209	11.2704	11.4263	11.1303	11.3381	11.3287	11.1133	11.2788	11.4084	11.3136	11.1217	11.3071	11.1278	10.9822	11.4487	11.1776	11.1573	11.3948	10.9068	11.3315	10.8657	10.6599	10.7953	10.9955	10.6457	10.6929	11.0072	10.1428	10.3278	11.1598	11.2747	10.5471	11.2578	10.5576	11.3876	11.1382	11.2753	11.2968	11.1837	9.84835
LOC101060363	11.2458	11.1494	11.229	11.069	11.0825	11.1619	11.2439	11.035	11.2201	11.3384	11.1754	10.9662	10.8933	11.3432	10.8796	11.1278	11.3405	10.9095	11.144	10.9105	11.3163	10.9489	10.7869	10.7557	11.1704	11.0125	11.238	11.1402	10.6445	10.6846	11.0409	11.2165	10.7579	11.0895	10.6808	10.936	11.2388	10.8239	11.1613	11.051	10.1414
STMN2	11.2105	10.683	11.2401	11.2289	10.855	11.0284	10.9176	10.8032	10.84	11.2318	10.9572	10.5787	10.7229	11.2562	9.94888	10.9434	11.123	10.516	11.0674	10.3284	11.0447	10.2456	10.0913	9.92	10.8628	10.2895	10.4033	10.6892	9.10242	9.95051	10.5814	10.7939	9.61659	10.6727	9.6323	10.7761	10.5669	10.861	10.9762	10.8349	9.15984
USMG5	11.2078	11.0669	10.9962	11.1718	11.1332	11.0934	11.0521	11.0778	10.8746	11.3177	11.0992	10.9997	11.127	11.3052	10.9407	11.082	11.1977	11.0053	11.2136	10.9948	11.2074	10.6644	10.6353	10.6098	11.1267	10.9058	11.0996	10.9363	10.4764	11.1068	10.6891	10.7716	10.7505	11.0655	10.6537	10.9496	10.8071	10.9117	10.8283	11.0596	10.1977
NEFL	11.1949	10.9853	11.1365	11.1856	10.9156	10.8246	11.0925	10.8024	11.0246	11.2262	10.9319	10.4434	10.8234	10.9882	10.2754	11.161	10.9411	10.9831	11.16	10.297	10.9425	10.2106	9.96896	9.94594	10.849	10.0286	10.191	10.5281	8.78145	8.79461	10.8114	11.0565	9.53032	10.7738	9.79695	10.9019	10.6157	10.8642	11.1043	10.8227	8.5559
TSPAN7	11.1872	11.1427	11.3627	11.2419	11.188	10.9838	11.1674	11.0746	11.0963	11.2492	11.3288	11.1732	11.2135	11.2188	10.9253	11.4153	10.9891	11.1031	11.0679	11.1339	11.1217	11.1215	10.813	11.2677	11.0517	11.0291	10.9101	10.9409	9.98213	10.2124	10.9304	11.1182	10.9886	11.3597	11.0373	11.1642	11.0181	11.1884	11.1459	11.1869	10.4807
MIR1248	11.1824	10.986	11.1412	11.1245	10.9431	11.0058	11.2935	11.0835	11.0732	11.1517	11.0082	11.2328	11.0006	11.0183	10.9639	11.2386	11.1064	10.9881	11.0875	10.8944	10.9979	10.7316	10.7739	10.6196	11.1892	10.6654	10.8834	10.9262	10.2074	10.3293	11.2122	10.9961	10.641	11.0741	10.8166	11.081	10.9759	11.0167	11.1781	11.006	10.1462
HSP90AB1	11.1583	10.592	11.1428	10.9168	10.6582	10.9733	11.181	10.8126	11.135	10.9723	10.8972	10.9604	10.5938	10.5874	10.5642	10.6975	10.9909	10.722	10.9857	10.3591	10.8551	10.0458	10.6463	10.12	11.0255	10.1941	10.4222	10.4763	9.64039	10.1129	10.9046	10.9297	9.74291	10.4281	10.0768	10.842	10.5656	10.476	10.523	10.3856	9.41401
BC012090	11.1569	11.38	11.257	11.4074	11.2734	11.6609	10.9456	11.9221	11.5779	11.3395	11.4292	11.6696	11.8516	11.7562	12.0121	11.7833	11.2013	11.5011	11.593	11.8884	11.5909	11.5296	11.9626	11.7399	11.6792	11.8945	11.9234	11.7922	11.4346	11.8599	10.5398	11.0849	11.3709	11.6576	11.7781	11.6231	11.3673	11.8433	11.6552	11.6475	12.1067
SERINC1	11.146	11.2302	11.1629	11.2545	10.9634	10.9483	11.2054	10.9702	11.0115	11.2133	11.0532	11.1149	10.9579	10.9665	10.9003	11.2548	11.1462	11.0849	11.1981	10.7098	11.0368	10.3673	10.5947	10.8225	11.0374	10.6674	10.6218	10.8236	10.3537	10.4393	11.1867	11.0229	10.5263	10.9366	10.4832	11.138	10.9174	10.9496	11.0992	10.9747	9.96432
HNRNPA1P10	11.1306	11.1641	11.206	11.0478	11.3877	11.0822	11.3756	11.1222	11.1226	11.2308	11.2104	10.9823	11.0227	11.0767	10.7967	11.1092	11.3992	11.2371	11.0567	11.0979	11.1898	10.988	10.7865	11.0313	11.045	11.1832	10.906	10.9204	11.3316	11.3095	11.2534	10.8672	10.7918	10.9772	10.9451	11.1079	11.3463	11.174	11.2742	11.2314	10.3878
PTGDS	11.1295	11.1423	11.0343	10.6523	11.2724	10.3162	11.2535	11.6356	11.1987	10.2088	10.9611	10.8368	10.7332	11.1385	12.3803	10.6553	11.1437	12.1451	10.2645	11.3641	11.4278	11.4638	11.5497	11.5884	12.1662	11.2347	11.229	11.2905	13.1637	11.3246	10.7782	10.5136	11.3037	11.167	11.7131	11.7647	12.6072	11.5011	11.5613	11.3582	11.2055
SNORD35B	11.1235	11.5251	11.4089	11.2344	11.5178	11.0222	11.2666	11.2768	10.8671	11.2267	11.2157	11.5065	11.0235	11.5741	11.5525	11.2956	11.6147	11.3114	11.0126	11.1818	11.2255	11.4617	11.1592	11.6128	11.5032	11.5644	11.7683	11.338	11.6988	11.7843	11.4245	11.539	11.5888	11.1614	11.4436	11.1117	11.5689	11.1693	11.0908	11.2139	11.0688
PGAM1	11.0972	10.9527	10.9549	10.9786	10.7785	10.775	11.0785	10.729	10.8788	11.0316	10.7908	10.6069	10.5814	10.852	10.355	10.8201	11.0697	10.6012	10.8687	10.5086	10.9438	10.3658	10.3762	10.676	10.654	10.5756	10.6286	10.4765	9.88658	10.2159	10.5323	10.8034	10.2558	10.471	10.1826	10.6579	10.5689	10.6346	10.5921	10.6387	9.67805
PPIA	11.0915	10.9805	11.0907	10.9135	10.9074	10.9764	11.1019	10.8709	11.0606	11.1881	10.9982	10.8332	10.7288	11.217	10.7012	10.9344	11.1746	10.7888	11.0192	10.7243	11.1588	10.7935	10.6251	10.6192	11.0442	10.8778	11.0792	10.9672	10.4779	10.5654	10.8801	11.0812	10.5687	10.9019	10.5337	10.7572	11.06	10.6578	10.9862	10.8891	9.93594
ENC1	11.0891	10.3647	10.1419	10.5676	9.93268	10.7514	11.0277	10.9342	10.7021	10.5605	10.3662	10.2655	10.3398	10.2071	10.4517	10.6208	10.1706	10.4336	10.6366	10.1608	10.4142	9.7599	9.57108	9.50095	10.4694	9.80303	10.2465	9.96853	8.73825	9.11499	10.0254	10.3393	9.61578	10.0068	9.61192	10.1563	10.0524	9.65771	9.8967	10.0784	8.42707
SARAF	11.0775	10.8329	10.8863	10.9235	10.7047	10.5933	11.1541	10.7812	10.6045	10.9403	10.6411	10.7444	10.6727	10.4333	10.4298	10.7778	10.7455	10.5292	10.8024	10.287	10.7022	10.156	10.303	10.4214	10.4445	10.0063	10.2269	10.3846	9.80125	10.1277	10.7712	10.6752	10.1098	10.6233	10.1533	10.8485	10.3882	10.5366	10.6139	10.5653	9.50642
RTN3	11.0714	10.9377	11.0184	10.9628	10.6661	11.0164	11.1136	10.6428	10.9886	10.9417	11.1569	10.9477	10.8759	11.22	10.7178	11.1297	10.9736	10.8819	11.0487	10.6813	11.0124	10.5618	10.449	10.4725	11.0526	10.4507	10.5675	10.7353	9.51579	10.3572	11.105	10.9544	10.2456	10.7627	10.3267	10.8946	10.8766	10.4182	10.5636	10.5696	9.51834
RPS18	11.0537	11.5741	11.5307	11.0494	11.4863	11.0456	10.9419	11.2119	10.7062	11.3515	11.1683	11.4338	10.8517	11.392	11.41	10.993	11.3368	11.3075	11.1402	11.1296	11.1257	11.3793	11.0612	11.3263	11.0017	11.3734	11.531	11.2463	11.7964	11.5587	11.3249	11.441	11.3263	10.9381	11.3927	10.9821	11.2121	11.1819	11.3213	11.4049	10.8116
ATP1B1	11.0398	10.7167	10.8052	10.8633	10.8232	10.8671	10.9391	10.838	11.3917	10.8809	11.2673	10.6676	11.0813	11.0094	10.5227	11.0466	10.8933	11.2721	11.2638	10.9346	11.0512	10.7293	11.0093	10.5346	11.1243	10.7008	10.6721	10.7715	9.63686	10.6585	11.0051	11.5376	10.5495	11.4128	10.6473	10.969	10.8414	10.9921	11.1518	11.3427	10.2745
NELL2	11.0326	10.896	10.9745	10.8573	10.3403	10.8029	10.8508	10.7439	10.742	10.9665	10.6672	10.5413	10.3897	11.0318	10.2615	10.912	11.0544	10.4441	10.6768	10.2409	10.7153	9.5888	9.86638	9.21555	10.7007	9.54817	9.96786	10.3471	8.9236	9.40138	10.5743	10.5857	9.84797	10.329	9.61372	10.5797	10.304	10.3368	10.6631	10.4221	8.63281
ACTG1	11.03	11.1038	11.2358	11.0194	10.6562	11.0502	11.0479	11.1063	11.1402	10.9453	11.0233	10.9592	10.8601	11.0302	10.7454	10.8852	11.6612	11.1681	10.9414	10.8975	11.1142	10.752	10.6523	11.1222	10.8947	10.9358	10.651	10.8894	11.1523	10.9162	11.2037	11.1638	10.4409	10.9635	10.7977	10.9811	11.1788	10.9899	10.9974	11.1365	10.2004
RGS4	11.026	10.1101	10.3682	10.7679	10.2484	10.762	10.7538	10.5978	11.0485	10.8524	10.6087	9.60308	10.426	10.273	9.91902	10.6174	10.2306	10.2571	10.8256	10.0131	10.8149	9.54417	9.12935	8.91306	9.8709	9.24396	9.36435	9.78657	8.01836	7.42587	10.0686	10.1696	8.93639	9.82895	9.33783	10.476	9.78229	9.84191	9.55998	9.51836	8.06772
COX6C	11.0213	10.7826	10.9494	10.9499	10.9336	10.627	10.933	10.8031	10.7061	11.1113	10.761	10.5737	10.6758	10.9194	10.4545	10.8391	10.799	10.6045	11.0364	10.5902	10.7895	10.4327	10.2753	10.3998	10.7478	10.344	10.6072	10.6198	10.077	10.569	10.5601	10.8217	10.4328	10.8547	10.1755	10.7816	10.7011	10.7918	10.8652	10.8246	9.77739
PRNP	10.9949	11.0926	10.9831	11.0127	10.7733	10.6707	11.1593	10.8133	10.7292	10.8589	10.6555	10.9329	10.6961	10.3808	10.7741	10.9144	10.6404	10.7287	10.7635	10.4914	10.6964	10.4634	10.7111	10.6167	10.6572	10.3554	10.4352	10.4782	9.75038	9.97108	11.0363	10.811	10.4364	10.7338	10.5076	10.8034	10.5237	10.6021	10.5981	10.678	9.77702
LDHA	10.957	10.5184	10.8502	10.7219	10.5114	10.6342	10.798	10.5417	10.7112	10.928	10.6691	10.4205	10.373	10.7112	10.4631	10.6038	10.9286	10.4668	10.7205	10.2596	11.0325	9.98857	10.1795	9.7638	10.6109	10.8514	10.3243	10.2596	10.3479	10.3027	10.5437	10.5873	9.79501	10.5675	9.93014	10.6074	10.8741	10.4338	10.8001	10.9746	9.74834
RPS4X	10.9564	11.2729	11.2017	10.9761	11.2494	11.0214	11.2507	11.2304	11.1133	11.247	11.131	11.4668	10.9051	11.4274	11.2043	11.158	11.5147	11.3449	11.1103	11.247	11.1262	11.2708	11.1791	11.362	11.323	11.1779	11.4321	11.179	11.6433	11.8078	11.4594	11.3919	11.6137	11.2158	11.6119	11.106	11.6745	11.3898	11.4232	11.3914	11.0578
MRFAP1	10.9558	11.3266	11.0685	10.9721	10.9828	10.9053	11.1538	10.8491	11.0235	11.0925	11.0095	11.0798	10.8671	11.0279	10.8804	11.0284	11.2242	11.014	10.6201	10.777	10.9256	10.6736	10.6711	10.9043	11.0103	10.7822	10.7731	10.8968	10.4021	10.7124	11.1371	10.9062	10.5971	10.8147	10.6093	10.8128	11.133	10.9529	11.0487	10.9956	9.70708
EEF2	10.9437	10.9384	11.022	11.0883	11.2151	10.8827	11.0918	10.9252	10.9914	10.992	11.2755	10.8777	11.1187	11.033	11.1249	11.2339	10.924	11.0229	11.0535	11.0898	10.9164	10.7791	10.7969	11.2905	11.1904	11.2678	11.1254	10.9255	10.7888	11.0014	11.036	10.7318	10.823	11.1074	11.0856	10.926	10.882	10.9049	10.9324	10.8726	10.4981
SNORD42A	10.9232	11.2071	11.1176	10.9986	11.3159	11.0872	11.0782	11.1145	11.0924	11.0911	10.9891	11.2555	10.8662	11.3392	11.2378	11.1083	11.6012	11.0983	10.8901	11.2458	11.2149	11.3304	11.1681	11.3777	11.385	11.3825	11.6714	11.282	11.6184	11.7089	11.1222	11.3147	11.5371	11.1	11.3243	10.8736	11.5429	11.2445	11.1624	11.2416	11.1313
SNORD83B	10.9178	11.2297	11.1963	10.9091	11.1183	10.7432	11.1118	10.9564	10.9337	10.9965	10.884	11.0803	10.7357	11.3671	10.9928	10.9951	11.5806	10.9176	10.9519	10.8675	10.9361	11.0356	10.8942	11.2671	11.2923	11.1164	11.2793	11.0065	11.4717	11.4606	11.2068	11.2617	11.0695	10.9184	11.1804	10.7595	11.3013	11.1689	11.1817	11.0448	10.6009
SOD1	10.917	10.9306	10.879	10.8523	10.7689	10.5525	10.8725	10.7098	10.6353	10.9396	10.6639	10.7709	10.425	11.0399	10.5471	10.7412	11.0516	10.6532	10.6822	10.3148	10.922	10.3052	10.3951	10.4612	11.0528	10.5067	10.7686	10.6711	10.0607	10.4258	10.7755	10.8075	10.1887	10.591	10.0883	10.6551	10.6187	10.5096	10.6656	10.5975	9.58419
FTL	10.9131	11.4691	11.5994	11.1336	11.4102	10.8489	11.045	10.9731	10.6741	10.7936	11.0999	12.1855	10.7731	11.5471	11.9421	11.0896	11.6046	11.3019	10.8996	11.2849	10.9624	11.7008	11.5361	12.0128	11.5471	11.9886	11.7673	11.3297	11.4585	12.0686	11.3724	11.6249	11.605	11.1028	11.4152	10.9413	11.3518	11.3614	11.2373	11.3136	11.3895
ATP5B	10.9127	10.7925	10.9873	10.8976	10.6211	10.8052	10.978	10.5961	10.7972	11.1053	10.8081	10.5981	10.5856	10.842	10.3585	10.8281	10.9104	10.7451	10.8695	10.346	10.9245	10.1355	10.0426	10.1344	10.654	10.1381	10.1451	10.3999	9.80725	10.0031	10.4623	10.65	9.70031	10.5542	9.67307	10.7829	10.694	10.5432	10.6681	10.5916	9.23458
SKP1	10.906	10.8014	10.7471	10.753	10.6101	10.6362	10.8717	10.6082	10.6831	10.8473	10.7215	10.6124	10.5338	10.4822	10.4695	10.669	10.7738	10.6771	10.7427	10.3913	10.7487	10.1874	10.087	10.3434	10.4848	10.2525	10.1275	10.3858	10.1608	10.256	10.5965	10.6797	10.093	10.5288	10.1061	10.6483	10.5417	10.6455	10.6429	10.587	9.58107
RPL32	10.8835	11.3256	11.1579	11.0055	11.2733	11.0483	11.025	10.9331	11.0105	11.1276	11.0728	11.378	10.9601	11.5148	11.2826	11.1088	11.5494	11.1553	10.9982	11.0403	11.13	11.279	11.1142	11.473	11.4549	11.4006	11.6534	11.2719	11.5359	11.8721	11.191	11.2876	11.4552	11.0533	11.2901	10.9461	11.4469	11.1049	10.9498	11.1046	10.9019
OLFM1	10.8698	10.5286	10.454	10.6626	10.4902	10.8695	10.9745	10.851	10.8449	10.8421	10.6289	10.3674	10.532	10.0242	9.97614	10.4238	10.0835	10.3234	10.6585	10.5102	10.7127	9.5047	9.35908	9.86994	10.27	9.82298	10.0399	9.90516	8.57502	8.84484	9.66344	9.83655	9.00219	10.1202	9.60919	10.2735	9.82255	10.1033	10.1433	10.2788	8.83669
NME7	10.8588	9.52252	10.3862	10.3669	9.96662	11.0308	10.5779	10.3655	10.0034	10.2794	9.61817	10.5609	10.6989	9.43251	10.1005	10.4893	10.5118	9.4402	10.4762	10.2898	10.6994	9.38639	9.78998	8.76539	9.29476	9.12793	9.01969	9.82421	8.6952	9.563	10.6034	6.68308	8.97473	9.20842	9.64466	10.4115	9.74741	10.9135	11.0141	9.95143	9.0376
UCHL1	10.8578	10.5227	10.6375	10.7456	10.2635	10.7729	10.6858	10.4334	10.6454	10.811	10.5469	10.5667	10.4776	10.5771	10.171	10.6385	10.9546	10.4655	10.7885	10.1012	10.7278	9.59454	9.9526	9.56008	10.5705	9.62166	10.103	10.3017	8.93196	9.56582	10.4969	10.8074	9.34437	10.3473	9.35194	10.6666	10.3507	10.336	10.6151	10.4615	8.61857
SEPW1	10.8551	10.6659	10.6436	10.5927	10.7115	10.4709	10.711	10.6315	10.3661	10.7777	10.6612	10.3709	10.5017	10.5668	10.3896	10.4975	10.5325	10.3122	10.7768	10.4235	10.5652	10.3907	10.6185	10.6352	10.496	10.6492	10.8634	10.3443	9.76963	10.3721	10.4663	10.6643	10.3927	10.4859	10.2319	10.4803	10.2828	10.4094	10.3348	10.3759	9.92594
YWHAZ	10.8525	10.5527	10.4762	10.6601	10.2258	10.716	10.916	10.7127	10.8008	10.6275	10.4342	10.3327	10.4053	10.0801	10.1429	10.6373	10.3618	10.4863	10.7274	10.0373	10.5391	9.58546	9.63645	9.60729	10.1203	9.81163	9.58596	9.91137	9.36867	9.85368	10.2314	10.19	9.45487	10.0433	9.65646	10.4457	10.1338	9.92143	9.72765	9.91071	8.96664
RPL13AP5	10.8472	11.2256	11.2331	10.8507	11.2006	10.644	10.9957	10.8467	10.5861	10.9876	10.8908	11.1076	10.6438	11.2787	11.0914	10.7601	11.2582	10.8835	10.7426	10.8522	10.9383	11.0995	10.9198	11.2976	11.1231	11.2158	11.5056	11.002	11.4928	11.5006	11.1121	11.2355	11.1403	10.8524	11.0809	10.6944	11.2383	10.9736	11.0035	10.9027	10.6184
SCG5	10.8302	10.5477	10.5553	10.5751	10.2145	10.5571	10.7931	10.3608	10.443	10.8902	10.5605	10.2979	10.2382	10.4361	10.0362	10.6297	10.5804	10.2809	10.633	10.1634	10.7533	9.94501	9.62218	9.43405	10.4164	9.75444	10.0837	10.2799	8.80437	9.36317	10.2604	10.4196	9.55354	10.4666	9.48991	10.3718	10.2368	10.3888	10.4697	10.3745	8.44524
CPE	10.8272	10.9849	10.9995	11.0749	11.0135	10.612	11.0928	11.081	10.6782	10.4664	10.8377	10.8227	10.7522	10.9189	10.8554	11.1708	10.8819	10.8833	10.642	10.7258	10.6835	10.7356	11.1626	11.5659	10.9523	10.7446	10.7313	10.8558	10.5153	10.8931	10.9402	11.1282	11.2738	10.9584	11.0302	10.8366	10.7876	11.0306	11.0671	10.9963	10.804
RPL39	10.8272	11.2409	11.3209	11.0121	11.299	10.8256	10.9004	10.9234	10.5649	11.1254	10.9941	11.4971	10.9816	11.32	11.5789	10.8807	11.1807	11.233	11.0142	11.0705	11.0516	11.3592	11.1864	11.3902	11.3117	11.328	11.6004	11.1686	11.7516	11.8847	11.1628	11.245	11.426	11.0304	11.3523	11.028	11.3061	11.4084	11.2549	11.3716	10.8333
LOC100508408	10.8244	11.0476	11.1149	10.9027	11.1902	10.7637	10.8761	10.9026	10.7721	11.0277	10.9712	11.2069	10.7599	11.0785	11.1981	10.9252	11.0354	10.9851	10.9244	10.9195	10.9786	11.185	10.9644	11.1291	11.2171	11.1063	11.4024	11.0452	11.6039	11.6309	10.9271	11.0141	11.2509	10.9037	11.0927	10.8084	11.2303	11.2569	11.2662	11.1559	10.8336
ALDOA	10.8241	10.8434	10.8271	10.8051	10.4267	10.9779	10.9061	10.3653	11.0216	10.8687	10.9532	10.8581	10.575	11.1973	10.5812	10.9837	11.2112	10.8045	11.0325	10.4286	11.0068	10.1607	10.5637	10.6107	10.9653	10.495	10.4441	10.6724	10.0595	10.3138	10.8164	10.8398	9.98904	10.6896	10.2942	10.857	10.948	9.88044	9.8438	10.0574	9.65968
YWHAB	10.8057	10.4868	10.8357	10.8919	10.491	10.7443	10.7298	10.5375	10.5694	10.8036	10.7346	10.7165	10.6143	10.5169	10.276	10.7404	10.9098	10.4283	10.8497	10.318	10.7546	10.1347	10.4099	10.15	10.5165	10.2107	10.3616	10.337	9.41745	10.0629	10.5121	10.766	9.96827	10.5554	10.0785	10.623	10.4384	10.4331	10.6751	10.7403	9.26411
LUZP6	10.78	10.6102	10.7091	10.6351	10.4316	10.6256	10.874	10.8266	10.5894	10.639	10.4005	10.4828	10.4818	10.4055	10.3537	10.6311	10.4801	10.3833	10.4832	10.2449	10.3429	10.0224	10.1681	10.4878	10.4651	10.4829	10.2643	10.3175	9.77784	10.3176	10.4696	10.2941	10.1361	10.2717	10.1108	10.2955	10.3259	10.2646	10.3682	10.4111	9.34369
ARPP19	10.7716	10.0224	10.5863	10.3718	10.178	10.2433	10.5796	10.6578	10.2631	10.5306	10.1969	9.6917	10.2133	9.8551	9.83797	10.1945	9.59253	9.93348	10.4799	9.87687	9.91179	9.0667	9.56195	9.41493	9.68984	9.33124	9.52181	9.57551	8.58917	9.29813	9.93666	9.49279	9.39641	9.74549	9.33575	9.88297	9.38157	9.66138	9.27466	9.34937	8.47373
RNF11	10.7635	10.636	10.7048	10.794	10.774	10.5403	10.8128	10.6884	10.568	10.743	10.6619	10.4775	10.6925	10.1376	10.3262	10.7669	10.1281	10.4983	10.7251	10.2529	10.3571	10.0623	10.1906	10.2627	10.0441	10.2033	10.0722	10.1904	9.45308	9.5469	10.5384	10.4227	10.0711	10.5144	10.129	10.5914	10.1426	10.3143	10.3442	10.3211	9.24404
FTH1P5	10.7625	10.9095	10.9107	10.7985	10.9061	10.6049	10.7542	10.5984	10.7264	10.7512	10.7066	10.9117	10.7095	10.7458	11.0513	10.8246	10.8472	10.7595	10.7754	10.6985	10.5984	10.8491	10.9035	10.9705	10.6654	10.9729	10.8891	10.8895	10.6622	10.7387	10.9933	11.1113	11.0041	10.7707	10.8034	10.6707	10.996	10.7368	10.6985	10.7134	10.5489
PEBP1	10.7464	11.0311	11.0617	10.98	10.9365	10.8592	10.784	10.6596	10.9022	11.0517	11.1043	10.9404	10.8841	11.1691	10.6838	10.9577	11.0385	10.8073	11.0265	10.9814	11.0519	10.8058	10.7853	10.7598	11.0019	10.5462	10.8993	11.0021	10.2908	10.81	10.6244	10.9727	10.6806	11.0791	10.4045	10.9627	11.0157	11.1358	11.1746	11.1169	10.1238
LOC101930324	10.7404	10.1278	10.5221	10.4307	10.0159	10.3859	10.6116	10.2008	10.6246	10.6026	10.3588	10.1862	10.2137	10.3419	9.86693	10.2871	10.6095	10.3953	10.6061	9.90574	10.3474	9.56519	9.40467	9.20673	10.4501	9.3713	9.70438	9.77095	8.34583	9.19513	10.1681	10.3811	8.59025	9.91462	9.20193	10.4024	9.94321	9.9796	10.3369	10.0197	8.07656
BASP1	10.6998	10.503	10.5832	10.8514	10.6017	10.9345	10.605	10.4734	10.9889	10.8815	10.7536	10.691	10.8127	10.8219	10.3759	10.8065	10.8046	10.5933	10.9087	10.5683	11.1136	10.4296	10.4356	10.1511	10.8185	10.3316	10.3757	10.43	9.26111	9.94109	10.5657	10.7783	10.1015	10.7186	10.2913	10.727	10.5573	10.4891	10.6963	10.6638	9.56433
RPL37A	10.6992	11.1094	10.9355	10.8886	11.0392	10.7696	10.6683	10.7816	10.7046	10.9329	10.9019	11.0436	10.7343	10.9955	10.9359	10.9473	11.0116	10.8039	10.7554	10.8217	10.8186	10.9928	10.8235	10.8598	10.9393	10.6817	11.1249	10.7967	10.9895	11.1691	10.8317	11.0087	11.1612	10.802	10.8177	10.7552	11.1058	11.1147	11.0141	11.0365	10.7157
FTH1	10.6825	10.9861	10.8922	10.6426	10.8653	10.4688	10.6905	10.4744	10.4705	10.529	10.6702	10.891	10.4816	11.1373	11.097	10.7847	11.3028	10.6568	10.6878	10.4893	10.5183	10.6624	10.8256	11.5202	11.098	11.3084	10.9833	10.8868	10.6785	11.2808	10.9301	11.0872	10.9403	10.5785	10.7142	10.4981	10.8868	10.6131	10.6422	10.6689	10.5395
RPL27	10.6817	11.04	10.9424	10.8608	10.9749	10.7176	10.6985	10.694	10.495	10.9359	10.8794	11.0822	10.7915	11.0094	11.0382	10.8267	11.0551	10.844	11.007	10.7918	10.9004	10.8976	10.8892	11.019	11.0323	10.9975	11.2207	10.8288	11.1502	11.3858	10.7443	10.8356	11.1504	10.851	10.9939	10.8075	10.9234	10.9879	10.918	11.0121	10.5604
PEA15	10.6664	10.8854	10.9341	10.7614	10.6817	10.9628	10.6093	10.6703	10.7395	10.5592	10.7851	11.1786	10.5225	10.7681	11.1356	10.7704	10.8009	10.6433	10.8678	10.8119	10.7711	10.6303	11.1446	11.015	10.9016	10.7568	10.8321	10.8662	10.1645	11.1577	10.844	10.7325	10.8299	10.5686	10.5461	10.6435	10.8002	10.9554	10.4427	10.7311	10.692
MTCH1	10.6499	10.6544	10.6351	10.5688	10.4148	10.673	10.6229	10.3704	10.4984	10.6786	10.5535	10.6066	10.3309	10.8695	10.253	10.5563	10.9031	10.3347	10.5299	10.2962	10.7132	10.0463	10.3272	10.2915	10.457	10.2077	10.5297	10.4063	9.49278	10.1967	10.4681	10.556	9.93088	10.2805	9.96965	10.3397	10.4355	10.2327	10.1564	10.3074	9.07249
UQCRHL	10.6436	10.4483	10.4699	10.65	10.5806	10.2325	10.5578	10.4108	10.2375	10.7721	10.4125	10.1666	10.3029	10.4911	10.0465	10.3687	10.4044	10.2431	10.5123	10.114	10.5865	9.80318	9.68165	9.81981	10.5223	9.90695	10.3281	10.0929	9.32621	9.99112	9.9855	10.3423	9.73511	10.3346	9.63676	10.2282	10.0052	10.4225	10.3953	10.4387	9.09661
GNAS	10.6216	10.8263	10.7656	10.7485	10.593	10.8207	10.7334	10.5951	10.9022	10.8698	10.8724	10.7123	10.6212	10.9211	10.5179	10.7537	10.9445	10.5491	10.7623	10.7763	10.9799	10.4786	10.5709	10.8934	11.0092	11.0458	11.1482	10.7472	10.1342	10.5838	10.4037	10.7381	10.1269	10.7109	10.5229	10.591	10.8266	10.7216	10.8963	10.8916	10.1452
RPL7	10.5957	10.6736	10.6945	10.593	10.8718	10.35	10.651	10.6362	10.3071	10.697	10.4683	10.7466	10.3494	10.6319	10.6005	10.507	10.8109	10.5159	10.4815	10.3403	10.4272	10.4041	10.2555	10.7266	10.6618	10.6437	10.7033	10.4511	10.9143	10.8766	10.7323	10.6538	10.6268	10.4535	10.6931	10.4547	10.6918	10.7999	10.7539	10.6799	10.0416
TUBB3	10.5934	10.5612	10.992	10.7732	10.3413	10.9783	10.5555	10.3471	10.8664	10.795	10.8316	10.4005	10.557	10.8441	9.66588	10.4433	11.1251	10.6463	10.7423	10.3956	10.7808	10.2245	10.4168	10.3551	10.6739	10.5758	10.2219	10.5302	9.54938	10.4476	10.5427	10.7882	9.36519	10.601	9.87939	10.7975	10.4983	10.1372	10.2961	10.695	9.39152
MAP2	10.5919	10.1604	10.2935	10.4583	10.6134	10.2848	10.6032	10.3529	10.3216	10.2809	10.3916	10.3149	10.4793	10.1654	10.1625	10.3822	10.0622	10.0965	10.3445	10.0368	10.2648	9.87972	10.0287	9.98437	10.2468	10.0381	10.0375	10.0001	9.0274	10.0797	10.2737	10.1765	9.97551	10.2701	10.0288	10.2688	9.9505	10.1357	10.232	10.2164	9.39521
MORF4L1	10.5914	10.3104	10.3949	10.5223	10.4433	10.2682	10.6929	10.34	10.3012	10.5799	10.3934	10.4061	10.3557	10.1746	10.1634	10.4424	10.2204	10.286	10.4128	9.94682	10.3616	9.88013	10.008	10.0953	10.2246	10.1364	10.013	9.98139	9.64427	9.82074	10.4859	10.4767	9.80834	10.2809	9.83386	10.4626	10.1412	10.2577	10.3105	10.1055	9.16524
CLU	10.5732	11.5639	11.3514	10.813	11.0004	10.6493	11.0254	10.8283	10.8637	10.3271	11.0254	11.6607	10.7841	11.3372	11.4016	11.0677	11.4039	11.2655	10.4766	10.855	10.9108	11.0797	11.3207	11.6819	11.5327	11.2133	11.0245	11.0179	11.4203	11.0984	11.5166	11.4472	11.1807	11.0261	11.0373	11.0075	11.3282	10.9847	11.272	11.046	10.8255
ITM2B	10.5629	10.6495	10.5849	10.5873	10.5414	10.3776	10.6744	10.5028	10.4236	10.561	10.4111	10.8177	10.3665	10.2925	10.6556	10.6426	10.3346	10.5299	10.5073	10.2842	10.4349	10.3676	10.5434	10.7357	10.4097	10.4035	10.3871	10.3648	10.7093	10.301	10.5438	10.4243	10.4462	10.5716	10.5094	10.5165	10.5554	10.592	10.572	10.5008	10.0461
COX7A2	10.5552	10.2998	10.3591	10.4646	10.3826	10.3567	10.5191	10.2461	10.1067	10.6384	10.2469	10.257	10.3692	10.3433	10.1178	10.4074	10.3007	10.3314	10.4775	10.222	10.3586	10.0318	10.025	10.1407	10.3104	10.2007	10.2681	10.2116	9.84233	10.361	10.1776	10.3019	10.1081	10.362	9.8948	10.3135	10.2264	10.2779	10.2087	10.3481	9.40374
MAP1B	10.5522	10.2467	10.4364	10.599	10.5207	10.4655	10.3183	10.2264	10.5287	10.3937	10.5503	10.3703	10.7301	10.9128	10.1356	10.7382	10.6179	10.5642	10.7014	10.3748	10.5516	10.4064	10.69	10.4314	10.8544	10.6347	10.6306	10.4678	9.34894	10.3432	10.8227	10.8695	10.3479	10.6683	10.4647	10.5931	10.3757	10.4313	10.6357	10.5721	9.82626
NORAD	10.5425	10.3503	10.5896	10.4192	10.3906	10.3094	10.6036	10.3313	10.4392	10.3476	10.2862	10.4932	10.5122	10.1301	10.4687	10.602	10.1423	10.4846	10.4871	10.309	10.1794	10.1367	10.281	10.1124	10.2301	10.1652	9.98581	10.181	9.68575	9.72995	10.5057	10.368	10.2145	10.4852	10.2025	10.4476	10.2359	10.0011	10.2728	10.0355	9.565
CCK	10.5342	9.99852	9.97165	10.1816	10.0379	10.2058	10.4526	10.1916	10.1387	10.6261	10.0862	9.68978	10.0033	9.783	10.0156	9.74254	9.7434	9.8774	10.3061	9.556	10.5049	8.7901	9.04922	8.45516	9.78078	9.0771	9.62833	9.50705	7.85996	8.68918	9.52679	9.74906	8.47216	9.69385	8.82786	10.1349	9.34668	9.44772	9.34822	9.56551	7.26151
RPL24	10.5245	10.8744	10.7618	10.5161	10.7265	10.3736	10.6172	10.5891	10.3017	10.7309	10.5318	10.7686	10.3435	10.9812	10.6357	10.6032	10.9361	10.7394	10.535	10.5826	10.5867	10.7433	10.5258	10.6773	10.94	10.7242	10.9733	10.649	11.0307	11.0491	10.7496	10.8151	10.8593	10.5853	10.8286	10.4598	10.8398	10.7719	10.7952	10.7601	10.0881
ATP6V0C	10.5219	10.3811	10.3832	10.4188	10.1107	10.4917	10.4437	10.2464	10.4116	10.5497	10.4668	10.1879	10.2237	10.3174	10.1164	10.269	10.4493	10.122	10.5171	10.2383	10.5635	9.8787	10.0309	9.88506	10.2483	9.93196	10.3717	10.1837	9.42445	9.6827	9.99895	10.2708	9.64244	10.2317	9.62094	10.2957	10.21	10.0422	10.0895	10.196	9.25185
ALDOC	10.5137	11.0989	11.0064	10.8321	11.1803	10.5631	11.0737	10.8299	10.7805	10.5816	10.9485	10.6682	10.7508	11.0063	10.6326	10.9396	11.2434	11.0529	10.4464	10.7829	11.0002	11.1105	11.0427	11.6248	10.9744	11.2174	10.957	11.2462	10.3139	10.8211	10.7703	11.1163	10.9738	11.0077	11.085	10.7005	11.25	11.0296	11.1412	11.3367	10.8655
NDRG4	10.5057	10.2807	10.6552	10.7355	10.242	10.6476	10.593	10.1619	10.6563	10.6058	10.5663	10.069	10.3377	10.4616	9.78959	10.5078	10.5597	10.3127	10.6686	10.2555	10.5772	9.7665	10.0022	9.98277	10.676	10.2137	10.0756	10.2536	8.73999	9.87352	10.1636	10.137	9.36539	10.3996	9.55422	10.5673	10.2613	10.1673	10.1319	10.3022	9.11629
ARL6IP1	10.4925	10.7022	10.5915	10.5657	10.4773	10.2964	10.686	10.3628	10.3085	10.4816	10.4435	10.5912	10.3785	10.7311	10.3389	10.6162	10.6954	10.3022	10.3968	10.2549	10.3997	10.2175	10.2436	10.6957	10.5082	10.473	10.2298	10.4847	9.50935	10.1991	10.639	10.7316	10.3572	10.5907	10.3329	10.5103	10.4071	10.4482	10.5918	10.4084	9.95911
RPL37	10.4908	10.8083	10.7468	10.5766	10.8982	10.4802	10.6136	10.456	10.4606	10.688	10.5456	10.9509	10.6049	10.918	10.9112	10.6379	10.8288	10.7915	10.7118	10.4498	10.5048	10.788	10.8195	10.8401	10.9626	10.7445	10.9824	10.6126	11.1015	11.2707	10.7763	10.6841	10.8799	10.7852	10.8922	10.6474	10.9385	10.578	10.5056	10.6711	10.5781
GNG3	10.4868	10.1698	10.0646	10.0042	9.79494	10.0725	10.2791	9.96527	10.1217	10.3779	10.0081	9.62094	9.91285	9.90456	9.33754	9.93529	9.99069	9.74122	10.219	9.73794	10.1029	8.97223	9.0845	8.70715	9.5661	8.70342	9.09048	9.35779	7.87359	8.46012	9.39667	9.79308	8.51716	9.4777	8.82821	9.78387	9.37375	9.18115	9.12846	9.29778	7.77042
TUBB4B	10.4815	10.4175	10.7506	10.5885	10.2378	10.7777	10.4131	10.2871	10.5802	10.6302	10.5844	10.3151	10.2922	10.7964	9.54561	10.3859	10.9807	10.3936	10.523	10.3232	10.645	10.1209	10.392	10.2312	10.6161	10.4724	10.2766	10.4317	9.54862	10.3734	10.4339	10.5841	9.4613	10.502	9.87583	10.5925	10.394	10.0982	10.1726	10.5206	9.5769
RCAN2	10.4815	10.181	9.99807	10.149	10.2422	10.2296	10.6548	10.272	10.3239	10.5822	10.2172	9.92395	10.1219	10.3222	9.67001	10.3336	10.1666	10.432	10.2958	9.93535	10.3959	9.77174	9.47797	9.32422	10.2682	9.5997	9.93465	9.66826	8.8429	8.23215	10.0234	10.1817	9.20853	10.1205	9.46701	10.2149	10.1069	10.2132	10.3112	10.2302	8.04597
CLSTN1	10.4808	10.4235	10.6096	10.4664	10.2818	10.3133	10.5045	10.3541	10.3399	10.564	10.5661	10.1847	10.2919	10.6738	10.1477	10.5237	10.2928	10.1648	10.4867	10.36	10.4339	10.2627	10.2859	10.2047	10.617	10.2889	10.578	10.2323	8.99574	9.82478	10.301	10.3589	9.94334	10.4345	10.0795	10.3842	10.212	10.2084	10.3977	10.3333	9.49861
PPP3CA	10.4752	10.7274	10.6153	10.6204	10.4272	10.3745	10.7178	10.4311	10.5723	10.7263	10.5538	10.4214	10.4754	10.5436	10.3596	10.7316	10.3812	10.374	10.484	10.2946	10.4866	10.0921	9.97658	10.1477	10.6305	10.2652	10.3277	10.2358	8.9228	9.15327	10.4872	10.5335	9.97568	10.5786	10.2805	10.4397	10.2119	10.2573	10.4692	10.2861	9.31816
RPS27	10.4669	11.0577	10.8096	10.6076	10.9021	10.4278	10.4201	10.5972	10.3478	10.7374	10.6387	10.8095	10.457	10.8243	10.9439	10.6371	10.78	10.7843	10.4831	10.781	10.5771	11.0902	10.696	10.7461	10.5306	10.676	11.062	10.8204	11.3474	11.1636	10.7545	10.9762	11.2178	10.6787	11.0241	10.4846	10.9737	11.0239	10.8821	10.8604	10.6522
ATP6V1G2	10.4668	10.4308	10.4601	10.525	10.2809	10.4495	10.5561	10.3017	10.3914	10.624	10.3693	10.1761	10.1163	10.2012	10.0386	10.4108	10.4159	10.1125	10.312	10.0834	10.326	9.50001	9.47349	9.12471	10.2448	9.72336	9.68187	10.0102	8.52699	9.18882	9.93516	10.1347	9.34655	10.204	9.56118	10.1507	9.91735	10.1875	10.2935	10.1267	8.41838
MOAP1	10.4667	10.3458	10.2963	10.4708	10.1264	10.4065	10.5171	10.1399	10.3511	10.5858	10.3639	10.2246	10.3649	10.0673	9.79339	10.2482	10.4143	10.1088	10.3065	9.85677	10.6033	9.26321	9.51008	9.26585	10.1452	9.31447	9.67552	9.86534	8.66945	8.97404	9.93368	10.0522	9.06387	10.105	9.23258	10.2279	9.91468	10.2455	10.384	10.346	8.64185
RPL6	10.451	10.4874	10.7698	10.5775	10.704	10.184	10.5399	10.3783	10.1976	10.5565	10.4336	10.6534	10.2948	10.6847	10.6508	10.3894	10.5521	10.4305	10.4017	10.1712	10.3921	10.3136	10.353	10.5549	10.6327	10.5666	10.7091	10.3781	10.62	10.8458	10.5693	10.3944	10.4973	10.3446	10.3829	10.3579	10.4007	10.5542	10.6257	10.417	9.89843
RPL30	10.4339	10.8223	10.9042	10.6807	11.033	10.4901	10.5308	10.5514	10.4624	10.8281	10.573	10.99	10.4062	10.8484	11.0271	10.5107	10.9284	10.7631	10.5916	10.7016	10.7619	10.9817	10.853	11.0081	10.9728	11.0371	11.2641	10.8702	11.3688	11.5994	10.6755	10.6839	11.021	10.6358	10.8214	10.4851	11.0689	10.8799	10.7146	10.7489	10.6032
YWHAQ	10.4313	10.3115	10.2701	10.279	10.3813	10.1695	10.613	10.2396	10.3433	10.4875	10.2744	10.1516	10.0519	10.1539	10.0344	10.1718	10.2927	10.2032	10.2522	9.92972	10.2416	9.9964	9.89339	10.0663	10.0034	10.0627	9.92774	9.96124	9.38482	9.79146	10.2586	10.1889	9.52795	10.0145	9.47139	10.0869	10.2247	10.1567	10.0284	9.94561	8.73746
PARK7	10.4288	10.3661	10.1348	10.224	10.2431	10.2355	10.5464	10.1585	10.1425	10.4079	10.177	10.3653	10.215	10.528	10.2577	10.5258	10.5249	10.3121	10.28	10.0535	10.3984	9.88557	9.96378	10.4402	10.3912	10.3785	10.1159	10.1496	10.1263	10.296	10.3096	10.095	10.0237	10.1023	10.1747	9.9922	10.2768	9.75708	9.40984	9.63962	9.66414
RPSAP19	10.4249	10.6878	10.8223	10.2682	10.5491	9.92444	10.414	10.3159	9.95365	10.4965	10.3706	10.3348	10.1485	11.0499	10.3151	10.5045	10.7287	10.3962	10.2142	10.55	10.1465	10.5389	10.2564	11.0828	10.5896	10.9133	11.1691	10.4206	10.3856	10.7176	10.6183	11.0939	10.5428	10.2662	10.6882	9.92723	10.4639	10.2216	10.3829	10.1768	9.70816
RPL21P28	10.4109	10.5744	10.6278	10.488	10.6357	10.2277	10.3803	10.2907	10.1874	10.5348	10.4464	10.5683	10.2972	10.4755	10.5863	10.4201	10.6354	10.4963	10.4844	10.3071	10.4061	10.608	10.3916	10.5876	10.3542	10.5163	10.6491	10.3668	10.7291	10.7399	10.5352	10.7712	10.6578	10.3551	10.4825	10.4213	10.5322	10.5867	10.3872	10.4162	10.0509
PRKACB	10.3999	10.1366	10.1427	10.3254	10.1183	10.1966	10.5042	10.2314	10.2973	10.2167	10.1143	10.1063	10.0662	9.93446	9.82043	10.2335	10.0515	9.98303	10.1375	9.70275	10.1377	9.68934	9.56441	9.39508	10.0277	9.48273	9.61947	9.74739	8.46305	9.41024	10.1413	10.0775	9.35667	9.86597	9.41052	10.1506	9.77718	9.79096	9.95101	9.82488	8.59968
RPS15	10.3882	10.787	10.5999	10.441	10.66	10.2417	10.2084	10.4012	10.2335	10.5897	10.4108	10.5467	10.1485	10.89	10.4882	10.4483	10.8565	10.4056	10.3177	10.3704	10.5262	10.6384	10.4779	10.5691	10.7174	10.5646	10.9804	10.5616	10.6003	10.7714	10.4521	10.8398	10.8458	10.3366	10.4416	10.1718	10.6528	10.4732	10.3805	10.5088	10.0752
FAM127A	10.379	10.4421	10.2745	10.3602	10.2109	10.4447	10.2741	10.2373	10.3899	10.4546	10.3612	10.2457	10.1432	10.7207	10.1188	10.4951	10.6756	10.2767	10.3607	10.3665	10.4744	10.1412	10.2113	10.3903	10.5418	10.4017	10.4539	10.3819	9.77942	10.2185	10.1484	10.3471	10.0679	10.2283	10.0132	10.1949	10.5053	10.0652	9.95692	10.0911	9.55303
ATP5J	10.3789	10.3816	10.4103	10.3647	10.4278	10.0649	10.3841	10.1979	10.0429	10.5629	10.3401	10.2283	10.1875	10.2507	10.1402	10.2485	10.2168	10.093	10.3184	9.89058	10.2991	9.82612	9.69927	9.90271	10.1185	9.93624	9.93799	10.0555	9.65576	9.71497	9.90816	10.0026	9.76098	10.2449	9.51283	10.1293	10.025	10.4085	10.3874	10.2811	9.24089
RPS24	10.3785	10.6449	10.5057	10.4928	10.5878	10.2662	10.3501	9.99488	10.0669	10.5264	10.3836	10.6149	10.2705	10.5765	10.669	10.3987	10.4693	10.4575	10.2949	10.3327	10.3882	10.4399	10.2961	10.5816	10.5786	10.5299	10.7229	10.3427	10.8154	10.9013	10.4294	10.5815	10.6631	10.3693	10.421	10.2575	10.5633	10.7015	10.4823	10.5951	10.2536
PSAP	10.3629	10.5556	10.6465	10.2481	10.1283	10.0715	10.6088	10.0515	10.2187	10.3066	10.3038	10.5508	9.97929	10.3097	10.4387	10.2883	10.5856	10.32	10.2944	10.0309	10.3358	10.0955	10.2327	10.6748	10.4389	10.0421	10.2077	10.0397	9.88567	10.1191	10.697	10.6648	9.96405	10.1563	10.0387	10.4086	10.344	9.9741	10.0542	9.93387	9.43652
WSB2	10.3545	9.91215	10.101	10.2837	10.2105	10.3755	10.3855	10.355	10.2641	10.2863	9.96406	9.66321	10.2797	9.85057	9.71962	10.2705	9.9093	9.718	10.2303	9.75898	10.0845	9.28293	9.50481	9.7525	10.0111	10.0076	9.80116	9.46904	8.49296	9.24426	9.64114	9.55567	9.2743	9.73939	9.16294	9.89364	9.48739	9.66391	9.49117	9.73487	8.71769
MIF	10.354	10.4916	10.0526	10.1893	10.0307	10.1896	10.2128	10.1374	9.93875	10.5176	10.2944	10.1169	9.83458	10.3553	10.3627	9.91926	10.213	10.1084	10.197	9.76222	10.3645	9.77703	9.73687	9.90366	10.3712	10.1821	10.6009	10.0088	10.059	10.0855	9.77929	10.3016	9.77989	10.0492	9.68615	10.0026	10.1731	9.43764	9.57199	9.76679	8.91039
RPS23	10.3447	10.6995	10.8314	10.5691	10.7209	10.1689	10.2488	10.4321	10.3118	10.5758	10.665	10.8035	10.0606	10.8052	10.7859	10.4946	10.8228	10.6519	10.3594	10.3727	10.5926	10.5185	10.555	10.5878	10.6883	10.5263	10.7804	10.527	11.0614	11.0888	10.5153	10.5788	10.6752	10.2259	10.5916	10.4274	10.8212	10.6827	10.5015	10.557	10.3041
CHCHD2	10.3437	10.4885	10.4404	10.1266	10.1655	10.2311	10.7214	10.0864	10.2198	10.5839	10.3913	10.5167	10.3338	10.129	10.0277	10.1211	10.4334	10.4273	10.2622	10.2082	10.3751	9.90998	9.798	10.2042	10.3139	10.0674	9.85659	10.0158	9.99335	10.2397	10.2042	10.2539	9.72238	10.0318	9.81012	10.0954	10.1538	9.99207	9.73776	10.3088	9.48477
PLP1	10.3405	10.0168	11.6398	11.4623	12.0255	10.1816	10.9074	9.235	11.3473	11.0471	11.2249	10.8476	10.3063	10.9961	9.27622	10.2802	11.4752	10.3299	11.5867	10.2648	10.9659	11.9884	12.0478	11.6188	11.5723	11.8163	11.8205	11.6499	9.42481	11.7511	12.2171	11.0534	11.0014	11.6319	10.3142	11.5668	12.0283	11.5174	11.4249	10.4498	10.5597
BEX2	10.328	10.231	10.1857	10.2658	9.86985	9.9381	10.1601	10.0101	9.85916	10.3806	10.0538	9.80654	10.0701	10.0248	9.47467	10.2409	10.1156	9.84667	10.1392	9.81677	9.9784	9.47202	9.60491	9.13367	9.83333	9.2587	9.64377	9.77316	8.92135	9.45194	9.7684	9.9269	9.67883	9.9327	9.25851	10.1039	9.82052	10.1622	10.0696	10.1087	8.67655
ATP6V1A	10.3251	9.65474	10.0812	10.1849	9.76006	10.1236	10.157	9.95118	10.1191	10.0932	10.0952	9.91537	10.0204	9.8664	9.50037	10.1396	10.2988	9.99548	10.1174	9.40901	9.99504	9.14638	9.15321	9.05771	9.96703	9.1338	9.18568	9.423	8.31376	8.96006	9.96123	10.1158	8.7943	9.75112	8.96725	10.0902	9.51769	9.7308	9.85128	9.75396	8.21526
RPS25	10.3237	10.6506	10.5791	10.4269	10.652	9.94926	10.3486	10.3403	9.98169	10.4672	10.2939	10.4173	10.1134	10.5855	10.4093	10.383	10.4225	10.3753	10.2674	10.2283	10.2651	10.3472	10.3522	10.5259	10.631	10.3582	10.5136	10.4007	10.7094	10.7424	10.2619	10.3103	10.6072	10.3773	10.3719	10.1925	10.3795	10.6799	10.5966	10.6271	10.1969
OAT	10.3186	9.97893	10.1003	10.2495	10.0109	9.95578	10.2766	10.0881	9.93778	10.3501	9.98571	9.78005	9.86231	10.1977	9.73735	10.3089	10.2358	9.95101	9.96636	9.81677	10.1196	9.5634	9.55663	9.95639	10.1602	9.98799	9.75659	9.92426	9.26353	9.51374	9.95863	9.73382	9.50226	10.0503	9.61839	9.94004	9.86883	10.1275	10.0841	10.0508	8.81999
CAMK2N1	10.3139	10.1441	9.80155	10.077	10.1639	10.142	10.5316	10.3979	10.0327	10.1946	9.94915	9.86874	10.0292	9.3691	9.9584	10.0506	9.54705	9.71318	10.1219	9.88847	9.84287	9.31405	9.45334	9.49344	9.75058	9.55458	9.68723	9.18576	8.32172	8.70326	9.78596	9.73016	9.2431	9.66803	9.61296	9.64009	9.36694	9.38973	9.43025	9.65158	8.43719
PJA2	10.3035	9.91617	10.2975	10.2406	9.89201	10.0092	10.4268	10.1368	10.036	10.2699	9.97239	9.95241	9.96857	9.95112	9.62969	10.2549	10.0834	10.0659	10.2109	9.56855	9.93592	9.31323	9.42528	9.47504	9.93855	9.45699	9.31368	9.57967	8.4847	9.28156	10.3146	10.2158	9.18938	10.0881	9.64964	10.1428	9.76112	10.0177	10.0375	9.88913	8.38805
SNORD24	10.3031	10.5928	10.5675	10.214	10.4768	10.2063	10.3307	10.284	10.193	10.4332	10.2686	10.4504	10.0494	10.7067	10.4043	10.2719	10.7393	10.3015	10.1035	10.2626	10.4141	10.3675	10.0909	10.3364	10.5118	10.3912	10.6366	10.3366	10.8626	10.7909	10.4513	10.5051	10.4073	9.99622	10.4914	10.0145	10.696	10.4864	10.4746	10.4291	9.70833
SNURF	10.2995	10.1962	10.2397	10.2333	10.0434	10.0675	10.2829	9.81518	10.1028	10.272	10.1962	10.1591	9.95318	10.3398	9.87491	10.063	10.4525	9.95876	10.119	9.80812	10.3541	9.50755	9.61279	9.67474	10.3171	9.51063	9.90334	9.91792	8.66578	9.48816	10.1443	10.4237	9.31634	9.88518	9.43898	10.2134	10.0065	9.8996	10.0968	9.8262	8.55588
ATP6V1B2	10.2967	9.96308	10.2564	10.1897	9.8243	9.89695	10.2825	9.88563	10.0863	10.3177	10.0054	9.79977	9.80061	10.075	9.39094	10.1201	10.1955	9.97117	10.1257	9.38502	10.1226	9.3	9.0143	8.72181	9.88262	8.76828	8.97545	9.50681	8.07395	8.43595	9.97829	10.2764	8.5368	9.66829	8.64256	10.1916	9.83524	9.6896	10.009	9.79241	7.63517
RPL23A	10.2952	10.5309	10.5114	10.2923	10.6379	10.3587	10.4232	10.4518	10.3455	10.4281	10.3627	10.6382	10.151	10.6367	10.5945	10.4773	10.9354	10.4392	10.281	10.5023	10.4441	10.6562	10.5621	10.715	10.745	10.6739	10.9612	10.5625	10.9796	11.1323	10.4598	10.6328	10.8783	10.4934	10.6723	10.2602	10.8238	10.5733	10.4779	10.5285	10.4631
RPL31	10.2945	10.6215	10.4861	10.4264	10.626	10.2002	10.2965	10.2976	9.95691	10.5089	10.2782	10.4264	10.1945	10.5453	10.5116	10.3444	10.6307	10.258	10.3099	10.2589	10.3742	10.2107	10.0768	10.3914	10.4766	10.36	10.655	10.3534	10.4906	10.7782	10.3795	10.4136	10.6262	10.2566	10.3337	10.2183	10.2795	10.5392	10.5733	10.5473	10.1223
CRYM	10.2879	9.66255	9.63623	9.73461	9.46946	10.0112	10.1886	10.1707	9.81727	10.2347	9.65306	9.28316	9.72501	9.34526	8.80183	9.79121	9.96863	9.72504	9.98309	9.5521	9.65335	8.71311	8.47762	8.61406	9.60924	8.92326	8.85943	9.33605	8.40987	8.6239	9.41651	9.44888	8.71304	9.61	8.94366	9.30334	9.14508	9.32736	9.47904	9.69776	8.2619
ATP5A1	10.2845	10.1153	10.3376	10.171	9.99932	9.87593	10.4195	10.0343	10.0817	10.2843	9.91414	9.87866	9.89424	10.1198	9.74658	10.0685	10.3125	10.0665	9.98775	9.67665	10.1171	9.48284	9.30673	9.78541	9.99006	9.56709	9.4584	9.63859	9.23526	9.30743	9.93165	10.009	9.13969	9.79452	9.20414	10.0641	9.82961	9.88239	10.1996	9.92613	8.48257
COX6A1	10.2768	10.2196	10.2175	10.3642	10.2896	10.397	10.4341	10.328	10.2572	10.3391	10.1852	10.1049	10.3466	10.3779	10.0871	10.447	10.2872	10.1322	10.3538	10.2441	10.4014	9.91873	10.106	9.95559	10.274	10.3607	10.226	10.1844	9.74973	10.5055	9.84812	10.042	10.2748	10.1578	9.93763	9.99796	10.1271	10.0666	10.1157	10.2641	10.2167
SNX3	10.274	9.88303	9.86064	9.91508	9.84613	9.99405	10.3305	10.1744	10.0026	10.175	9.81482	9.91265	9.7773	9.76138	9.92829	9.83332	9.79244	9.84498	9.95143	9.62973	9.96242	9.42234	9.52304	9.55371	9.67645	9.73036	9.79115	9.56379	9.02789	9.33347	9.79642	9.86905	9.4	9.43586	9.30811	9.56788	9.52845	9.54502	9.50786	9.4984	8.73991
DSTN	10.2629	10.2601	10.24	10.2179	9.96924	10.1034	10.2548	10.3649	10.2236	10.3433	10.0949	10.0411	9.95401	10.0082	10.0097	10.0793	10.3079	10.0897	10.3936	9.75671	10.2294	9.2974	9.28367	9.47271	9.99485	9.39025	9.47099	9.75658	10.3052	9.43159	9.88355	9.95303	9.02271	9.78356	9.39343	10.1135	10.0486	10.1423	10.0689	10.0211	8.62711
EIF1	10.2628	10.3946	10.5746	10.2731	10.2406	10.2454	10.4027	10.1546	10.2818	10.3276	10.3807	10.148	10.0244	10.2663	10.3386	10.2113	10.6307	10.3575	10.1062	10.2745	10.417	10.0826	10.1401	10.2425	10.4729	10.3853	10.234	10.2398	10.1	10.3967	10.1455	10.3606	9.82785	10.0879	9.94348	10.0758	10.3886	10.3357	10.3958	10.3453	9.59961
SRP9	10.2569	10.609	10.3795	10.3388	10.4715	9.99509	10.42	10.327	9.99873	10.2931	10.1302	10.4387	10.2668	10.2354	10.3102	10.4468	10.3686	10.3121	10.0695	10.1202	10.0832	10.0162	10.0672	10.646	10.0633	10.2829	10.0361	10.257	9.84336	10.1518	10.3185	10.2739	10.3129	10.3317	10.158	10.2468	10.2147	10.4703	10.3878	10.3831	9.89866
BEX4	10.2555	10.3867	10.3621	10.2735	9.97731	9.94529	10.3054	10.1326	9.89368	10.3008	10.2465	9.86628	9.97803	10.2033	9.5003	10.2808	10.0623	10.0495	10.1268	9.74976	10.0698	9.55205	9.57746	9.49163	9.96545	9.60891	9.65987	9.93868	8.85329	9.58302	9.92571	9.99174	9.62585	10.044	9.41084	10.1521	10.0221	10.1625	10.1911	10.0292	8.80844
REEP5	10.2539	10.098	10.106	10.0924	9.81117	10.0464	10.3442	10.0118	10.0736	10.0785	10.0099	9.94157	9.77018	9.96922	9.73248	9.99625	10.1166	9.83416	9.9996	9.74924	9.94549	9.44256	9.2855	9.46015	9.96235	9.42342	9.6531	9.61512	8.89778	9.1368	9.94612	9.94662	9.24385	9.71871	9.40406	9.79108	9.65086	9.65603	9.9231	9.74449	8.35014
LOC728392	10.2467	10.7573	10.4757	10.5216	10.303	10.3683	10.2158	10.1736	10.1852	10.4365	10.52	10.5376	10.1751	10.6129	10.3141	10.5143	10.6207	10.2483	10.5445	10.1788	10.5132	9.78655	9.96046	10.2713	10.6574	10.0403	10.257	10.1656	9.29625	10.5158	10.299	10.1434	9.74688	10.1747	9.75811	10.2528	10.4015	10.1105	10.2049	10.2921	9.09681
TAGLN3	10.2297	9.88839	9.88867	10.0827	9.96513	10.2545	10.2255	10.0603	10.034	10.4367	10.0888	9.96636	9.90863	10.1143	9.61091	10.065	10.1545	9.805	10.1649	9.83097	10.2377	9.76059	9.58086	9.32623	10.1514	9.62847	9.86491	9.84053	8.62815	9.31352	9.74499	9.99255	9.64342	9.99036	9.28946	10.0168	9.93623	9.91296	9.90584	10	9.08323
HBA2	10.2286	7.9862	9.67101	9.99716	9.25045	10.0251	10.0529	11.6581	9.53195	11.592	10.3495	9.22211	8.53079	11.9875	6.80704	10.9249	10.8787	12.8322	9.38655	9.76448	10.646	11.5242	11.2803	12.1189	11.4876	10.4809	10.6884	12.2724	12.8617	11.9442	6.02425	11.7038	11.9233	11.9179	12.3888	10.8732	11.5133	11.3586	11.5009	10.6895	11.5452
PNMA1	10.2277	10.1851	10.4354	10.3067	10.0767	10.1451	10.35	10.0098	10.2777	10.4302	10.2864	10.3008	10.0652	10.0554	9.83208	9.96216	10.2362	10.138	10.1856	9.73822	10.2964	9.34509	9.62582	9.54806	10.1721	9.35088	9.56094	9.7927	8.83176	8.96585	9.90652	10.0409	8.97052	9.8549	8.83523	10.0739	9.90318	10.0578	10.1655	9.97101	8.06867
AP2M1	10.2275	9.9286	10.148	9.98737	9.51116	10.1114	10.1487	9.73637	9.96074	10.157	10.0211	9.77216	9.71267	10.1056	9.56405	9.98913	10.2006	9.72896	10.1755	9.49037	10.0587	8.98747	9.1197	9.46713	9.98716	9.38522	9.48701	9.40066	8.63237	9.33507	9.80861	9.79816	8.61003	9.68576	9.10808	10.0219	9.6213	9.41336	9.48072	9.49338	7.99629
NRN1	10.2232	9.50534	9.59612	9.94892	9.76732	10.0378	10.0628	10.0902	10.0082	10.2737	9.89652	8.77818	9.91223	9.76494	8.70593	9.95903	9.47019	9.51505	9.96365	9.39494	10.0168	9.11467	8.14109	8.71189	9.35386	8.94071	8.89814	9.27719	7.84284	8.53033	9.20081	9.35134	8.49468	9.61825	8.8343	9.8027	9.2328	9.62321	9.66745	9.54783	8.03465
TPI1	10.2184	10.1562	10.0354	10.0788	9.85387	10.2677	10.0063	9.92197	10.2026	10.2502	10.1915	9.82914	10.0284	10.1449	9.76191	10.0927	10.0462	9.88974	10.2722	9.89872	10.2929	9.59229	9.6039	9.44526	9.90952	9.76208	9.94972	9.73994	9.13577	9.38004	9.62141	9.85946	9.34586	9.88405	9.3059	9.95854	10.0366	9.66656	9.50219	9.86516	9.00711
FXYD6	10.2173	10.403	10.3662	10.424	10.0514	10.4743	10.1898	9.96439	10.5467	10.4322	10.5303	10.4613	10.2094	10.2281	9.92162	10.3621	10.7041	10.1316	10.4783	10.1569	10.6048	9.63501	9.92801	9.38654	10.3829	9.00215	9.89589	10.2671	9.09434	9.61485	10.0032	10.2834	9.25151	9.90847	9.20845	10.3789	10.3178	10.1356	10.2202	10.4027	8.92524
PCMT1	10.2135	9.75411	9.9693	9.89808	9.51219	9.76387	10.1665	9.83821	9.86103	10.1127	9.6487	9.51022	9.5584	9.49386	9.31625	9.78877	9.69673	9.61406	9.96787	9.03873	9.73843	8.48077	8.73248	8.65565	9.38131	8.54314	8.65351	9.02955	7.88338	7.98105	9.60538	9.51031	8.31703	9.28402	8.32241	9.62986	9.18819	9.30133	9.33085	9.22968	7.30662
NARS	10.2095	10.0585	10.0673	9.99322	10.0695	9.98135	10.3438	10.0991	10.0814	10.2663	9.94422	9.87799	10.0315	10.3522	9.81467	10.2641	10.1605	10.0474	9.9736	9.9393	10.1349	9.95907	9.70316	9.99635	10.1559	10.2857	9.92463	9.8632	9.24103	9.64468	10.0446	9.93563	9.62873	10.027	9.75597	9.9286	9.91166	9.93554	10.0599	10.1561	9.13517
SCRN1	10.2058	10.4855	10.2612	10.2485	10.2602	10.6597	10.5202	10.248	10.4551	10.2936	10.2666	10.6368	10.4083	10.5214	10.3593	10.4889	10.152	10.4017	10.2874	10.2154	10.2041	10.0276	10.2143	10.0306	10.4841	9.55197	9.85135	10.2176	9.31394	10.2813	10.3819	10.3642	9.97331	10.1286	9.85585	10.1787	10.442	10.2805	10.5608	10.5649	9.36617
PTPRO	10.2013	10.2803	10.1433	10.3336	10.3791	10.4346	9.75652	10.5004	10.0822	10.3529	10.1545	10.3298	10.6621	10.5047	10.7357	10.4571	10.0965	10.2933	10.6976	10.3883	10.3105	10.369	10.7429	10.704	10.4186	11.0452	11.115	10.3386	10.3221	10.7302	9.16325	9.49514	10.3353	10.5143	10.6487	10.791	10.1868	10.8726	10.3639	10.8689	11.1904
PPA1	10.1896	10.1504	10.2891	10.2384	10.0887	9.85921	10.2771	10.1326	9.90363	10.351	9.97807	10.2683	9.8346	10.0766	10.0602	9.93153	10.4207	9.96234	9.9998	9.62216	10.2239	9.68959	9.5959	9.76322	10.1855	9.96217	10.0343	9.89524	9.14908	9.50533	10.1311	10.1794	9.54103	9.913	9.34345	10.0595	9.72787	10.0527	10.3512	10.2046	8.85183
1554007_at	10.1876	10.3412	10.325	10.2247	10.338	10.3025	10.5403	10.0899	10.2711	10.3753	10.3686	10.5551	10.4237	10.662	10.3012	10.7515	10.4558	10.3507	10.292	10.3237	10.3584	10.0949	10.1127	10.0378	10.5661	10.0703	10.51	10.4384	9.13208	9.44532	10.7348	10.6192	10.0349	10.588	9.92161	10.3716	10.4051	10.3037	10.5543	10.4786	8.77747
RPS7	10.181	10.5572	10.5001	10.2017	10.5846	10.0769	10.3039	10.2421	9.98052	10.3979	10.3558	10.421	10.1319	10.6731	10.366	10.2951	10.4957	10.2698	10.2781	10.0637	10.3467	10.3055	10.1276	10.4333	10.5599	10.6188	10.6912	10.3596	10.5746	10.8716	10.5635	10.5672	10.3164	10.1484	10.3476	10.2098	10.3099	10.4243	10.4121	10.4437	9.78429
GABARAPL2	10.167	10.238	10.1816	10.0536	10.0186	9.91718	10.3168	9.96087	9.92669	10.1732	10.1118	10.1308	9.80972	10.0845	9.86266	10.0812	10.3596	9.9822	9.91496	9.80298	10.1734	9.63227	9.68691	10.0546	10.1262	9.73986	9.92933	9.93814	9.43993	10.0217	10.1482	10.1245	9.74074	9.89803	9.51905	9.91282	10.0809	9.97121	10.1077	10.0227	9.32538
KIF5C	10.1652	9.66318	9.90067	10.1023	10.0437	10.0071	10.152	10.0504	9.97033	10.0508	9.93414	9.74018	9.98789	9.88839	9.40964	9.9323	9.76265	9.63613	9.88325	9.84366	9.92795	9.54258	9.64489	10.1432	10.2235	10.2957	10.3298	9.53677	8.5356	9.79809	9.68228	9.48384	9.62023	9.83649	9.50408	9.69658	9.58602	9.78528	9.78782	9.84337	9.32597
GHITM	10.1636	9.95559	10.0444	10.0089	9.69245	9.77547	10.1548	9.89182	9.89941	10.0622	9.78717	9.64894	9.59198	9.72836	9.51563	9.93015	10.01	9.80095	9.93934	9.40621	9.86224	9.1012	9.0603	9.55348	9.68317	9.47387	9.13227	9.45432	8.82965	8.90679	9.69156	9.7911	9.1155	9.57781	9.07681	9.70548	9.58275	9.59972	9.6481	9.58785	8.44701
CKB	10.1621	10.2243	10.0579	10.1182	10.0666	9.99648	10.3488	10.1231	10.2458	10.4481	10.1484	10.1535	10.0452	10.3285	10.0626	10.1516	10.1026	10.0259	10.2108	10.0423	10.2196	9.84111	10.0462	10.4945	10.4163	9.96536	10.1248	10.0406	9.18878	9.92669	9.8819	9.91205	9.8191	10.2874	9.77841	10.2627	10.0561	9.73896	9.92233	10.1207	9.48618
APP	10.1611	9.88974	10.1686	10.2052	10.0008	10.026	10.2433	9.88404	10.1069	10.2103	10.4336	9.91735	10.1575	9.69781	10.0909	10.3511	9.76699	10.2028	10.1962	10.2593	10.2466	9.63161	9.78148	9.66882	9.83964	9.91052	9.62652	9.93225	9.44712	9.51462	10.0792	9.64473	9.5883	10.2434	9.75906	10.2875	9.90219	9.86674	10.1749	9.84514	9.18849
GPM6B	10.1609	10.512	10.8216	10.6953	11.115	10.3822	10.9449	10.7007	10.6221	9.97311	10.8181	10.8312	10.6383	10.7308	10.5463	10.883	10.8557	10.7809	10.0707	10.7682	10.5655	11.14	11.211	11.5061	10.8718	10.9945	10.874	10.9435	10.3294	11.0755	11.0633	10.8167	11.1739	10.7331	10.7869	10.5698	11.1319	11.1264	10.9478	10.9553	10.7244
PI4KAP1	10.1551	9.85095	10.1141	10.0608	9.8819	10.1641	10.0655	9.83381	10.0916	10.174	10.0531	9.87424	9.96862	10.1653	9.80686	10.114	9.93231	9.60163	10.1545	9.83018	9.98303	9.09618	9.42826	9.61191	9.99177	9.41893	9.65921	9.57769	8.34617	8.73404	9.79386	9.59328	8.90042	9.64605	9.24493	9.78703	9.62996	9.53841	9.4772	9.62381	8.2467
ATP6V0D1	10.1512	9.69411	9.9685	9.98163	9.60197	9.96664	9.99638	9.68795	10.0955	10.1235	9.90458	9.6497	9.69145	9.87555	9.41438	9.81591	10.1798	9.74666	10.0717	9.42904	10.0582	9.06368	9.15979	9.30065	9.84818	9.29983	9.366	9.18304	8.54591	8.88566	9.45891	9.74596	8.4084	9.33017	8.76755	9.81018	9.50287	9.15208	9.22453	9.26863	7.94249
CA11	10.146	10.2011	9.88381	9.87995	10.036	10.0921	9.95612	10.0494	10.0398	10.1131	10.0366	9.9211	10.0569	9.75795	9.8022	10.0435	9.59427	9.57518	10.2439	10.0371	9.93364	9.29849	9.63813	9.85016	9.9463	9.84072	10.0144	9.78476	8.74004	9.0188	9.44467	9.55657	9.49405	9.71654	9.49638	9.74105	9.42702	9.71799	9.63182	9.63546	8.88036
SNORD18C	10.1416	10.532	10.5645	10.173	10.358	10.0622	10.3697	10.1125	10.1993	10.2584	10.26	10.4913	10.0196	10.8655	10.4869	10.3964	11.0768	10.3187	10.2543	10.1592	10.095	10.3486	10.4441	10.7586	10.8435	10.7485	10.7889	10.4333	10.7105	11.0703	10.8129	10.6114	10.5831	10.3719	10.4943	10.1494	10.5845	10.2483	10.2261	10.2146	9.9472
ATP6V1E1	10.1404	10.0891	10.1272	9.84971	9.64187	9.75061	10.0411	9.71701	9.86345	10.2313	9.95758	9.73098	9.54943	10.2916	9.24932	9.86705	10.5837	9.71729	9.99766	9.57151	9.86901	9.31819	9.21486	9.29272	9.87439	9.18741	9.61612	9.75908	8.9915	9.29297	9.97855	10.2092	9.0216	9.62956	9.1996	9.76227	9.84783	9.77651	9.74398	9.74994	8.47708
C14orf2	10.139	10.1849	10.0966	10.0955	10.0298	9.89237	10.0493	9.99956	9.86749	10.2696	9.8507	9.92058	9.75903	10.2084	9.79213	10.0674	10.0819	9.85369	9.94466	9.8102	10.0386	9.55668	9.56531	9.43405	9.9078	9.55389	9.80377	9.91998	9.04827	9.60226	9.67907	9.92067	9.60207	9.86631	9.3185	9.78572	9.71503	9.93319	9.91918	10.0032	8.88612
PNMA2	10.138	10.148	10.0107	10.2312	9.99889	10.0526	10.2626	10.0235	10.0046	10.1134	10.1561	10.2134	10.1032	10.1421	9.89524	10.2562	10.2408	10.0875	10.089	9.92735	10.0484	9.70317	9.57558	9.51656	10.1774	9.65556	9.79417	9.85009	8.5876	9.45948	10.0248	10.2619	9.55266	10.1802	9.82048	10.0974	9.89	9.97069	10.2367	10.1202	8.94692
NAP1L3	10.1379	9.92705	10.0939	10.3366	10.0979	10.1453	10.6043	10.1546	10.1572	10.5286	10.4106	10.3247	10.1053	10.1286	9.77781	10.3902	10.2133	10.0734	10.1938	10.0914	10.3339	9.67436	9.58653	9.7522	10.1551	9.63484	9.7899	9.92208	8.78084	9.67984	10.1669	10.2349	9.63978	10.4927	10.0555	10.1322	10.0751	9.99163	10.3862	10.1473	8.98653
GNB1	10.1294	9.74634	9.96775	10.0304	9.81106	9.96342	10.0525	9.91872	9.93521	9.98557	9.90508	9.80423	9.92115	9.71117	9.44729	9.90609	10.0089	9.6253	10.0672	9.59023	9.83272	9.07711	9.55414	9.90413	10.0376	9.5781	9.70292	9.15355	8.68857	9.35966	9.73739	9.80917	9.19673	9.66272	9.43114	9.93328	9.36616	9.65831	9.53678	9.61632	8.81714
DNAJA1	10.1225	9.51402	10.0087	9.92633	9.77483	9.89694	10.1058	9.70488	9.903	9.99714	9.85387	10.1841	9.46254	9.61711	9.74293	9.55683	9.83646	9.62154	9.95809	9.17354	9.95712	8.91701	9.58919	9.06832	10.0132	9.28488	9.52626	9.26573	8.4576	8.66634	9.85679	9.61833	8.4177	9.21649	8.66869	9.69436	9.32346	9.25828	9.41775	9.15714	7.79506
GOT1	10.1223	9.57283	9.9449	9.93544	9.50369	9.75929	9.95288	9.60364	9.84365	10.1216	9.80534	9.21068	9.40998	9.73328	8.87904	9.69064	9.96764	9.55763	9.94372	9.03771	9.96579	8.60267	8.90405	8.40112	9.59599	8.56568	8.87166	9.27568	7.40658	8.21788	9.47671	9.59213	8.04599	9.36421	7.95428	9.74949	9.27339	9.40003	9.47982	9.43972	7.41741
NDFIP1	10.1185	10.1408	10.2529	10.2098	9.63598	10.0698	10.1603	9.93918	10.0912	10.189	10.1888	9.93479	9.98043	9.87931	9.66998	10.097	10.0849	10.0157	10.2962	9.91724	10.0727	9.27849	9.43631	9.49176	9.80311	9.34222	9.32956	9.66801	8.84858	9.33342	9.89065	9.75194	9.17599	9.98553	9.24777	10.1368	9.79496	10.0185	10.1675	10.0769	8.61335
SRP14	10.114	10.5755	10.1298	10.1128	10.0774	10.0433	10.1219	10.1293	10.069	10.1769	10.1279	10.3858	9.75279	10.7079	10.2754	10.1031	10.5524	10.294	10.1545	9.82621	10.2011	9.89422	10.0902	10.3088	10.3836	10.007	10.1016	10.4852	10.1873	10.1747	10.2129	10.2479	10.1724	10.1701	10.0447	10.1441	10.2408	10.3274	10.3418	10.3023	9.76808
HINT1	10.1071	10.0786	10.0047	10.0528	10.0131	9.89749	9.99407	9.81529	9.75625	10.2384	9.83261	9.83706	9.79086	9.98247	9.59936	9.91592	10.0721	9.78497	9.99295	9.47437	9.95284	9.33728	9.22763	9.16725	9.77448	9.13042	9.5044	9.6689	9.19916	9.31087	9.79083	9.93598	9.30241	9.73399	9.03089	9.80485	9.67974	9.85669	9.99195	9.93118	8.54137
PRKAR1A	10.099	9.92376	9.94269	10.1057	9.98308	9.84948	10.2224	10.0042	10.0909	10.026	9.83287	9.75322	9.86355	9.50184	9.65055	10.093	9.70809	9.98272	9.96186	9.47124	9.85062	9.20052	9.30479	9.50699	9.48805	9.49347	9.1005	9.56654	9.28895	9.13937	9.91102	9.60055	9.17141	9.72334	9.25013	9.93805	9.80336	9.71938	9.89227	9.75646	8.69033
RPS16	10.0982	10.5519	10.5372	10.1626	10.4145	9.88271	10.2662	10.1705	9.73805	10.2905	10.1352	10.4676	9.97204	10.5407	10.5234	10.1902	10.5311	10.2758	10.0198	10.1269	10.1947	10.3827	10.2626	10.5734	10.5158	10.55	10.8961	10.2564	10.7729	10.9109	10.3151	10.4436	10.4827	10.1674	10.4812	10.0493	10.561	10.3146	10.3302	10.2835	9.99259
RPL15	10.0973	10.2647	10.1629	10.1208	10.174	9.98667	10.2491	10.0341	9.99346	10.0694	10.061	10.1659	9.93448	10.265	9.94418	10.2183	10.5491	10.0436	9.98262	9.89968	10.0124	9.91848	9.76123	10.051	10.218	9.94333	9.9788	10.006	9.94582	10.2743	10.1548	10.2559	10.0799	10.0299	10.0129	9.99797	10.0935	10.2005	10.2541	10.1394	9.41122
PTGES3	10.0949	10.1103	10.3752	10.0785	10.2166	10.0816	10.3093	9.84504	10.1	10.1802	10.2328	10.5763	9.88371	10.2244	10.2837	9.98134	10.3613	10.0874	10.111	9.59376	10.1902	9.66955	10.1111	9.93946	10.3742	9.95886	10.0099	9.90815	9.54728	10.0669	10.2759	10.1818	9.32706	9.80184	9.37975	10.0273	10.0839	9.93835	9.88594	9.80846	8.76143
COX8A	10.0946	10.0933	10.0396	10.0199	9.99167	9.82614	10.0877	9.93206	9.81337	10.3209	10.013	9.74876	9.80988	9.9172	9.73027	9.84457	10.0101	9.91783	9.97697	9.76258	10.1557	9.65841	9.57458	9.53535	9.76796	9.39422	9.70884	9.76877	9.62818	9.82328	9.35014	9.99689	9.51413	9.76922	9.4229	9.89044	9.87734	9.83974	9.84535	9.8883	9.35955
RPL10A	10.0933	10.4651	10.6267	10.0617	10.3742	10.0964	10.2932	10.1021	9.93386	10.4714	10.2129	10.2217	9.92227	10.6268	10.3737	10.3992	10.783	10.114	10.2056	9.91447	10.0926	10.2373	10.0527	10.2519	10.5041	10.2302	10.3842	10.1221	10.592	10.7058	10.5668	10.2617	10.0977	10.104	10.2033	10.1975	10.4096	10.4064	10.27	10.2519	9.31272
GDI1	10.0886	10.3085	10.3103	10.2418	9.94431	10.2421	10.1607	9.98924	10.2053	10.3284	10.3402	10.284	10.1816	10.5761	9.90416	10.2992	10.4173	10.0641	10.3763	10.2788	10.3169	10.1437	10.34	10.3395	10.2652	10.2358	10.3506	10.2783	9.44197	10.0988	10.1685	10.2136	10.0048	10.3953	10.0202	10.3149	10.3106	10.2293	10.3199	10.2767	9.77954
MEF2C	10.0751	9.79464	9.84506	9.95249	9.47845	9.82896	10.0313	9.82744	9.83238	9.78771	9.6939	9.694	9.76652	9.91284	9.29845	9.94017	9.85006	9.79247	9.81079	9.59066	9.61304	8.94874	8.7177	8.70131	9.60963	8.75289	8.91552	9.22766	7.93418	8.0958	9.63487	9.66249	8.56756	9.40096	8.81755	9.72375	9.34329	9.32665	9.61636	9.48138	7.90892
NGRN	10.0729	10.0221	10.0029	9.85719	9.98937	9.77238	10.1009	9.78652	9.77365	10.1354	9.98671	9.79881	9.80024	9.97786	9.72569	10.0524	10.1008	9.67703	9.86949	9.59836	9.93073	9.42652	9.53019	9.76478	10.0402	9.5376	9.62456	9.68102	8.71456	9.32729	9.82319	9.75779	9.4385	9.81109	9.26097	9.81528	9.71496	9.84838	9.77966	9.76976	8.83083
TSPYL4	10.0643	10.1191	9.95289	10.1982	10.1137	10.074	10.3284	10.1155	10.1271	10.4054	10.0388	10.352	10.2366	10.1926	10.1091	10.3419	10.2249	10.1715	10.1914	10.0868	10.1803	9.96383	10.0951	10.0686	10.3673	10.3558	10.307	10.1357	8.8497	9.62628	10.1255	9.95731	9.81719	10.3538	10.1157	10.2464	9.96338	9.97747	10.245	10.1025	9.25103
NDUFB9	10.0641	9.97462	9.93212	9.97962	10.1954	10.1033	10.0959	9.93272	9.88303	10.194	9.986	9.93305	10.1088	10.0831	9.4704	10.013	10.1609	9.90836	10.0124	9.79347	10.0287	9.6551	9.76722	10.1676	10.0566	10.2181	10.2421	9.85408	9.42132	10.2941	9.68987	9.86169	9.74856	9.97499	9.47129	9.9586	9.95128	10.0337	10.0144	10.1333	9.57016
USP11	10.0482	10.1607	10.2721	10.1443	9.68154	10.0612	10.0778	9.8085	9.93149	10.1069	10.2086	9.82809	9.85528	10.3547	9.6449	10.1629	10.4059	9.90709	10.1056	9.94043	10.0896	9.59438	9.71534	9.84554	10.3507	9.60006	10.0436	9.79013	9.03394	9.78785	9.78223	10.1833	9.33457	10.0203	9.68951	10.0953	10.0406	10.0458	9.9771	10.0928	8.93679
CAP2	10.0471	9.18142	9.65546	9.92213	9.52315	9.75546	9.9848	10.0079	9.84659	10.069	9.78793	9.3124	9.59791	9.38098	9.13232	9.77598	9.35536	9.43902	9.80649	9.36707	9.81625	8.96468	8.85889	8.81021	9.35927	9.31057	9.21486	8.9627	7.41573	8.42322	9.08706	9.11633	8.57816	9.39886	8.88424	9.66389	9.05962	9.43296	9.21767	9.29491	7.84432
COX4I1	10.0312	9.98445	9.94177	9.96449	10.0101	9.80408	10.0114	9.81251	9.54816	10.0434	9.83857	9.83911	9.78869	10.0978	9.6777	9.91327	10.043	9.70066	9.89833	9.75413	9.90172	9.6696	9.48885	9.88644	10.0255	9.92485	10.1525	9.80094	9.31646	9.77066	9.59908	9.84431	9.73375	9.86248	9.60203	9.75407	9.80002	9.72189	9.78424	9.79832	9.12591
RPS17	10.0189	10.5147	10.402	10.015	10.4343	9.73732	9.98789	10.1248	9.58572	10.3087	9.98515	10.2354	9.76132	10.5094	10.4375	10.0212	10.3766	10.0885	10.0636	10.1041	10.0743	10.335	9.97603	10.4705	10.2199	10.5462	10.8211	10.3117	11.013	10.9372	10.1087	10.1322	10.5437	10.0464	10.3832	9.85992	10.4336	10.34	10.3903	10.2854	9.93817
NACA	10.0173	10.1799	10.1967	10.0475	10.3519	9.98948	10.0853	10.0147	10.0694	10.164	10.0536	10.1987	9.79647	10.3151	10.1237	9.98185	10.4005	10.0882	9.99834	9.93426	10.0719	9.83987	9.79924	10.1883	10.3136	10.2815	10.2729	10.0968	10.5032	10.6794	10.0948	9.89138	10.0391	9.95986	9.9501	9.88805	10.3677	10.2163	10.1329	10.1459	9.60373
TOMM20	10.0125	10.0318	10.1393	9.95088	9.64389	9.77204	10.1645	9.68284	9.83041	9.9545	9.86276	9.70176	9.64635	9.73329	9.19723	9.93002	10.2174	9.92255	9.86639	9.37212	9.67952	8.94244	8.90764	9.0266	9.82356	8.82598	9.00073	9.41695	8.70088	9.15476	9.9154	9.88287	8.84398	9.59246	8.85824	9.84906	9.66349	9.6075	9.90686	9.7298	7.79906
SNORA52	10.0039	10.559	10.4697	10.237	10.3159	9.78097	10.1346	10.0127	9.87633	10.3253	10.1153	10.371	9.70097	10.3604	10.3843	10.045	10.36	10.0635	9.94137	9.92854	10.0563	10.1881	10.1536	10.2954	10.5217	10.0733	10.5986	10.2177	10.61	10.7702	10.2488	10.3787	10.3284	10.0273	9.84898	10.1252	10.5574	10.0117	10.0805	10.0639	9.18972
SLC39A10	10.0004	9.31919	9.68427	9.83938	9.37518	9.57545	9.76636	9.62818	9.80389	9.76606	9.52378	8.78832	9.63451	9.79474	9.05444	9.84329	9.24617	9.35191	9.68883	9.00508	9.54867	8.4081	8.56787	9.00029	9.40801	8.45772	8.86036	8.91781	7.66237	7.82005	9.32246	9.21498	8.38369	9.12329	8.57717	9.71975	8.72189	9.09696	8.7601	8.42609	7.23056
MIR3654	9.99537	10.3263	10.4255	10.0407	10.3477	9.91726	10.178	10.0798	9.94246	10.1249	10.0914	10.5244	9.95707	10.5765	10.4336	10.053	10.7215	10.2656	10.0388	10.1205	10.1324	10.4038	10.234	10.7261	10.474	10.4833	10.7345	10.36	10.9585	11.0409	10.4861	10.6227	10.4292	10.0478	10.4968	9.99486	10.6589	10.3805	10.3699	10.3198	9.94519
TUBB	9.99342	9.72064	10.176	10.0684	9.73508	10.2744	9.85539	9.81299	10.2046	10.1198	10.1313	9.98596	9.86641	10.1613	9.29341	9.85419	10.4182	9.94245	10.0213	9.6542	10.1986	9.57157	9.85579	9.6207	10.127	9.80379	9.65416	9.80295	9.40045	9.96116	9.95379	10.0059	9.13084	9.79172	9.44883	10.024	9.95614	9.53409	9.65118	9.90522	8.8692
NAPB	9.99194	9.85663	9.98362	9.9225	9.76126	9.73518	9.95168	9.67045	9.79435	10.0303	9.91087	9.71724	9.74142	10.2437	9.34689	9.97265	10.1165	9.58231	9.95598	9.6087	9.82407	9.20864	9.27135	9.21905	10.1362	9.44357	9.68094	9.75874	8.18723	9.09432	9.93791	9.96576	9.17833	9.79907	9.29611	9.91195	9.74773	9.66783	9.87471	9.79306	8.34258
HMP19	9.99119	9.62877	9.37399	9.55178	9.33265	9.7836	10.079	9.77748	9.76434	9.81414	9.53357	9.20009	9.41683	9.07973	9.10071	9.70568	9.20687	9.43994	9.71505	9.44631	9.41917	8.53488	8.80242	8.58019	8.99565	8.43108	8.72593	8.72966	7.57754	8.91922	8.84725	9.03027	8.52161	9.10759	8.7264	9.26649	8.89676	8.88189	8.86291	9.18741	8.04245
FBXL16	9.99115	10.0401	10.0839	10.1626	10.1255	10.1919	10.0845	10.1622	10.0355	10.1248	10.0334	9.77618	10.1253	9.82358	9.94512	10.0367	9.57818	9.69614	10.1253	9.97675	9.95749	9.53958	9.8243	10.0498	9.94989	9.97113	9.94368	9.70227	9.05236	9.67571	9.54374	9.45234	9.71401	9.82517	9.6233	9.91907	9.66591	10.0136	9.93261	10.0797	9.10664
GPX4	9.98444	10.0085	9.76759	9.93877	10.0249	9.84852	10.1281	9.74075	9.9297	10.0541	10.0909	9.89377	9.86962	10.114	9.94178	9.76176	10.195	9.80841	10.1295	9.72485	9.98417	9.60491	10.0953	9.90889	10.1056	9.80891	9.86313	9.6425	9.57191	10.0404	9.74279	10.129	9.72093	9.9795	9.35385	10.1786	10.049	9.80466	9.9722	9.91463	9.29538
BEX5	9.98279	9.72686	9.46774	9.78778	9.6624	9.7051	9.97863	9.71013	9.66976	10.1615	9.66316	9.19542	9.69057	9.483	9.138	9.72248	9.60496	9.6219	10.0046	9.35828	9.78452	8.87798	8.62409	8.69515	9.41988	8.91605	8.93852	9.20216	8.03987	9.0416	9.23371	9.34056	8.59416	9.65734	8.79302	9.69024	9.34395	9.72197	9.55818	9.68906	7.81622
SNORD54	9.98264	10.2938	10.3147	10.0441	10.3255	9.69617	9.98959	10.1133	9.74173	10.0881	9.96315	10.2144	9.86107	10.5351	10.2588	9.95531	10.3254	10.0638	9.8647	9.93868	9.9654	9.99891	9.93479	10.3822	10.3421	10.3118	10.5175	10.1132	10.6355	10.8378	9.98436	10.1283	10.2219	9.94861	10.1958	9.86258	10.2798	10.3605	10.1438	10.212	9.84209
NAP1L5	9.97773	9.49075	9.6291	9.93084	9.81349	9.80771	10.1069	9.56112	9.75116	10.2346	9.80097	9.41654	9.88505	9.6973	9.0049	10.0751	10.0758	9.85635	9.92023	9.50855	10.0149	9.1175	8.55857	9.04228	9.51254	9.03534	8.85959	9.52258	8.23708	9.0276	9.56035	9.60932	8.70452	10.0797	8.84367	10.0544	9.72848	9.84861	10.0753	9.88404	8.18148
SH3GL2	9.97736	9.8838	10.3117	10.2148	9.84739	9.98128	9.90152	9.33461	9.88625	10.2101	9.99795	10.0511	9.90571	10.7048	9.55103	10.2502	10.4122	9.95831	10.0368	9.41836	10.109	9.52686	9.4424	9.44242	10.4566	9.6082	10.0229	10.025	8.12155	8.88431	10.0817	10.0268	9.20862	10.0142	9.45995	9.88903	9.85469	9.75666	9.74797	9.77838	8.06997
LOC101929087	9.97581	9.94096	9.74498	9.78622	9.84157	9.70862	10.0694	9.96767	9.69097	9.90998	9.68176	9.94172	9.79667	9.77543	9.78265	9.90625	9.87683	9.74569	9.81966	9.73756	9.66456	9.67773	9.61349	9.86399	9.76508	9.78393	9.78952	9.71995	9.62055	9.79681	9.76669	9.62433	9.87137	9.81025	9.79092	9.65285	9.73242	9.66802	9.69516	9.7151	9.40287
MIR5047	9.97011	10.1475	10.0593	9.80258	9.73223	9.55241	10.1568	9.9382	9.5316	9.92115	9.82629	10.1227	9.6203	9.71487	9.9676	9.78067	9.87444	9.74401	9.55231	9.47499	9.77163	9.28249	9.3665	9.97732	9.79126	9.88836	9.45107	9.39576	9.80916	9.88815	10.0357	9.15269	9.44708	9.60646	9.22399	9.90122	9.77506	9.70662	10.1221	9.77312	8.54965
KIFAP3	9.96049	9.27716	9.751	9.73148	9.13846	8.56117	9.77232	9.38979	9.53396	9.91297	9.6284	9.08464	9.22899	9.5985	8.73048	9.44103	9.60916	9.26284	9.56186	8.78606	9.60637	8.39489	8.32851	8.47493	9.28606	8.41805	8.56795	8.9975	7.65396	7.90213	9.2152	9.41026	7.93475	9.07355	7.86377	9.29904	9.00107	9.07715	9.28209	9.01886	7.06143
PFKM	9.9587	9.86556	9.91309	9.92686	9.68554	9.741	10.0215	9.68911	9.82042	9.91482	9.74341	9.5808	9.62631	9.91567	9.47053	9.89071	10.074	9.77838	9.73701	9.44253	9.91588	9.21252	9.3273	9.62724	9.84276	9.41685	9.31148	9.37323	8.82929	9.15583	9.54705	9.7303	8.9998	9.65201	9.05631	9.7155	9.59042	9.38357	9.55717	9.4472	8.51263
UQCRFS1	9.95788	9.65895	9.73633	9.89737	9.66017	9.7475	9.96525	9.59873	9.6678	9.97852	9.58757	9.38916	9.55507	9.66817	9.5329	9.70525	9.86407	9.50002	9.71657	9.21667	10.0248	8.68123	8.76166	9.05627	9.48021	8.96738	8.96289	9.14741	8.50452	9.21627	9.02693	9.4651	8.59998	9.18109	8.26611	9.63019	9.16309	9.40545	9.52045	9.51834	8.19815
RPL8	9.95337	10.1513	10.0664	9.76161	9.89639	9.58031	9.95707	9.65953	9.71738	10.0736	9.76779	10.0429	9.30552	10.2781	9.8105	9.7566	10.5431	9.85864	9.78091	9.5356	9.82885	9.82959	10.0026	10.2594	10.0822	10.019	10.1562	9.74429	10.376	10.3096	10.0597	10.2313	9.70058	9.66353	9.99179	9.67325	9.95451	9.55448	9.08391	9.51079	9.13406
SNORA3A	9.95148	10.3022	10.3203	10.0255	10.2735	9.676	9.95493	9.88047	9.56332	9.99318	10.0413	10.2548	9.67297	10.0791	10.1083	9.84617	10.0878	10.0214	9.82913	9.99174	10.0246	10.0893	9.85016	10.1189	9.91662	10.0376	10.2726	10.0621	10.5857	10.4179	10.069	10.1488	10.146	9.90133	10.0509	9.85352	10.1249	10.2279	9.97678	10.1258	9.59713
COX6B1	9.94075	10.0375	9.85982	9.8046	9.70054	9.66928	9.79758	9.82887	9.49278	10.0218	9.74368	9.65756	9.61572	10.0342	9.55646	9.77951	10.0881	9.66583	9.61663	9.71001	9.93235	9.58394	9.46435	9.42392	10.1985	9.56886	10.0716	9.70937	9.24274	9.94045	9.59151	9.74051	9.29832	9.82744	9.40681	9.72207	9.61308	9.7923	9.69413	9.96901	8.72447
RPS6	9.92793	10.0691	10.2698	9.98928	10.2735	9.7063	10.1104	9.90406	9.52621	10.0013	9.96766	10.2578	9.74448	10.2984	10.2304	9.94145	10.1924	10.1305	10.0316	9.86413	9.94039	10.3243	10.0648	10.6281	10.3624	10.6829	10.7956	10.0837	10.7648	10.8276	10.3939	10.2767	10.2944	10.0802	10.4333	9.97438	10.4023	10.245	10.151	10.129	9.89789
TERF2IP	9.91441	10.1847	9.84582	9.97708	9.98544	9.93244	10.2249	9.81921	9.7792	10.2216	10.0214	9.96399	9.82753	10.2561	9.74143	10.0409	10.2644	10.014	9.82898	9.84961	10.0704	9.83067	9.7357	9.68672	10.266	9.76382	10.0673	10.0352	9.18198	9.81006	9.99404	9.90051	9.58767	10.0488	9.66037	9.92968	10.1802	9.9966	10.1314	10.0869	9.05772
PNMAL1	9.91043	10.2332	10.2026	10.1925	9.9031	9.98253	10.1357	9.67071	9.86191	10.1557	10.0956	10.0196	9.79169	10.1571	9.75091	10.1928	10.2317	9.94596	9.79494	9.7438	9.93964	9.20052	9.2191	9.16653	9.98208	9.06594	9.33057	9.85082	8.42384	9.30379	10.0323	9.95065	9.07509	9.81338	9.13323	10.0045	9.9404	9.98621	10.3322	10.2518	8.23494
PSD3	9.90493	10.1307	10.1392	9.95495	9.6942	9.96703	10.0149	9.92163	9.82132	9.62001	9.84215	10.2566	9.68456	9.97363	10.1643	10.068	9.77161	9.98477	9.84648	9.66572	9.62087	9.1622	9.42735	9.59945	10.3007	9.5915	9.74138	9.52342	7.99833	9.1604	9.98403	9.90325	9.3665	9.45713	9.63744	9.68101	9.69031	9.74122	9.82721	9.79612	8.28785
ARF3	9.90029	9.98752	9.72992	9.8656	9.69363	9.99685	9.84388	9.76382	9.93085	10.0043	9.9059	9.67205	9.80876	10.0075	9.64924	9.92366	9.88755	9.68163	9.9254	9.72756	10.0535	9.31421	9.34079	9.32552	9.79497	9.45942	9.74091	9.6619	8.61356	9.52954	9.34632	9.64647	9.31608	9.54749	9.15213	9.61994	9.64676	9.52078	9.39122	9.61324	8.82479
WASF1	9.89305	10.1213	10.0986	10.0205	9.58378	9.86642	9.82915	9.94454	9.93246	10.0991	9.76558	9.80129	9.92209	10.005	9.64229	10.1978	9.70989	9.65532	9.92135	9.60533	9.73087	9.47189	9.56296	9.2711	9.82379	9.6336	9.61881	9.68017	8.28592	8.87379	9.67608	9.41803	9.60811	9.8323	9.70091	9.70474	9.4874	9.43892	9.83413	9.60268	8.8868
SCOC	9.8887	9.50113	9.5909	9.88803	9.71805	9.54411	9.84385	9.65524	9.36989	9.80856	9.48206	9.40237	9.53696	9.09398	9.11572	9.79846	9.25442	9.47914	9.69161	9.00589	9.40969	8.73711	8.67074	9.01154	8.91804	8.80707	8.70803	9.15642	8.58107	8.65062	9.39196	9.17015	8.90087	9.54208	8.70237	9.54816	9.33089	9.57508	9.36213	9.30115	8.04457
PEG3	9.8884	9.24315	9.69756	9.85436	9.66305	9.87645	10.1662	9.76719	9.81348	9.74968	9.76052	9.75751	9.95275	9.71574	9.70457	9.83753	9.40237	9.83902	9.72902	9.57261	9.69235	9.39713	9.49747	9.28738	9.83545	9.49371	9.49783	9.35931	8.23557	9.41345	9.83056	9.64284	9.24883	9.9452	9.62293	9.9521	9.46866	9.54256	9.77527	9.61448	8.78243
YWHAH	9.88608	9.98668	9.73113	9.85222	9.40413	9.91827	9.96063	9.63494	9.91121	9.92888	9.67353	9.61277	9.52855	9.31645	9.56571	9.69181	9.40478	9.6427	9.98472	9.15663	9.77774	8.54082	8.84788	8.07378	9.531	8.48085	8.79509	9.23938	7.9104	8.33532	9.69016	9.60269	8.3365	9.26452	8.33247	9.65386	9.40003	9.12609	9.31097	9.35382	7.26943
SDCBP	9.88577	9.6312	9.84862	9.63149	9.55386	9.5497	9.86379	9.95444	9.49817	9.59796	9.48947	10.1241	9.45292	9.97011	10.1042	9.56101	9.68595	9.8245	9.57008	9.61202	9.51688	9.64016	9.66641	10.1178	9.88861	10.0832	9.67703	9.53478	10.0431	10.0045	10.0377	9.78026	9.71434	9.33602	9.92091	9.48629	9.82592	9.66794	9.69097	9.73235	9.41307
RPS10	9.8798	10.2216	10.1539	9.98904	10.2688	10.0011	9.92462	9.82336	9.64925	10.0484	10.025	10.2154	9.83074	10.3162	10.1704	9.75412	10.3223	9.90058	10.0141	10.0501	10.1235	10.0248	9.892	10.2566	10.2092	10.2052	10.5533	10.1721	10.4364	10.681	9.9226	10.0411	10.1648	9.95399	9.9984	9.81548	10.1561	10.1568	10.0924	10.0919	9.73168
PPP3CB	9.87755	9.33226	9.66731	9.64126	9.39349	9.68522	9.83807	9.56106	9.67003	9.84073	9.61704	9.45325	9.5017	9.47491	9.18337	9.51746	9.54294	9.33282	9.64188	9.1242	9.63199	8.66834	8.7742	8.5474	9.44044	8.71306	9.07523	8.93781	7.79866	8.40324	9.17012	9.20433	8.34305	9.06665	8.19573	9.42738	9.06801	9.05125	9.06683	9.09093	7.4349
TCEAL3	9.87029	9.8605	9.65947	9.66018	9.5175	9.58774	9.72992	9.53073	9.50172	9.90888	9.61026	9.51333	9.54471	9.96778	9.26041	9.7617	10.0278	9.61168	9.78357	9.49754	9.84376	9.23594	9.23664	9.6088	9.99908	9.67367	9.64276	9.43007	8.75272	9.51501	9.45931	9.746	9.05663	9.58683	9.21226	9.67646	9.52711	9.65231	9.62581	9.78573	8.60856
SNAP91	9.86667	9.62796	9.7498	10.0104	9.76744	9.71111	9.92129	9.62872	9.77067	10.0499	9.79603	9.7243	9.6495	9.87313	9.33438	9.86783	9.83552	9.50456	9.75361	9.34212	9.76281	9.23392	9.10263	8.95912	9.80936	9.34965	9.36567	9.45601	7.65542	8.71041	9.77281	9.71168	8.82605	9.62814	9.06216	9.6674	9.4943	9.38035	9.58152	9.45665	7.91903
ENO2	9.86155	9.98328	10.0936	10.0406	9.7766	9.88998	9.89636	9.44996	9.87768	10.2657	10.1029	9.84607	9.81078	10.4512	9.309	10.0144	10.3093	9.68836	10.1868	9.72766	10.1523	9.4682	9.51257	9.07503	10.0907	9.10217	9.62792	9.77265	8.16427	8.8133	9.7978	10.0718	8.80577	9.92096	9.05084	10.0167	9.88053	9.77839	9.86755	9.92429	8.31237
PREPL	9.86124	9.55744	9.71802	9.88703	9.56107	9.55232	10.052	9.61149	9.70091	9.72063	9.55657	9.43509	9.48925	9.2415	9.26727	9.69152	9.65942	9.56138	9.70338	9.16886	9.6332	8.81754	8.83261	8.75251	9.42333	8.97522	8.91994	9.16213	7.99573	8.35022	9.68443	9.63453	8.63874	9.47197	8.91035	9.73301	9.32796	9.28209	9.51407	9.26205	7.87616
TMA7	9.85984	10.1318	9.91592	9.81414	9.9732	9.54001	9.85334	9.77335	9.37497	9.9793	9.81125	9.9242	9.6567	10.0407	9.8029	9.83873	10.0971	9.80032	9.85101	9.8277	9.71971	9.74922	9.56648	9.99042	10.0383	9.99904	9.86445	9.84043	9.64673	10.1341	9.78897	9.78093	9.91958	10.0382	9.81223	9.60477	9.82866	9.90758	9.97405	9.93411	9.4309
PPP2CB	9.85557	9.78701	9.89664	9.88657	9.97299	9.67147	10.0339	9.81404	9.75671	9.85039	9.83306	9.8143	9.68976	9.97055	9.68837	10.0387	9.75501	9.75581	9.7082	9.64927	9.7791	9.8385	9.86905	10.4375	9.943	10.2606	9.91364	9.75333	9.29494	10.034	9.83373	9.75918	9.84646	9.73327	9.71393	9.73433	9.78274	9.93242	9.88963	9.90377	9.28337
INA	9.85539	9.92008	9.85536	9.80885	9.8813	9.78211	10.0155	9.77608	9.94652	10.1919	9.84668	9.5785	9.83365	10.055	9.53378	9.98259	9.94902	9.8827	9.96859	9.72658	9.96708	9.59174	9.44094	9.03905	10.1236	9.18851	9.45982	9.57243	8.06084	8.61099	9.62192	9.96882	8.97601	9.89854	9.36113	9.83128	9.69	9.865	10.1604	9.88405	8.39733
ISCU	9.85425	10.176	9.91467	9.70666	9.70846	9.61846	9.90136	9.66732	9.62253	10.0483	9.70622	9.83404	9.61066	10.0865	9.7563	9.94279	10.0007	9.8104	9.80803	9.57289	9.86001	9.45464	9.43382	9.62831	9.91357	9.57831	9.74205	9.77539	9.3004	9.39667	9.70451	9.84637	9.27235	9.83788	9.44021	9.80035	9.95201	10.0311	10.079	9.88595	8.26888
TUBA4A	9.85402	9.50583	9.84948	9.75967	9.45345	9.62457	9.82684	9.27413	9.64241	10.1279	9.65386	9.57894	9.39447	9.94132	8.49694	9.44395	10.0664	9.42998	9.6264	8.89987	9.73653	8.96942	9.11168	8.80701	9.63016	8.71737	8.77822	9.11588	7.9287	8.57348	9.84278	9.48494	8.27273	9.3974	8.48908	9.70934	9.20616	8.98909	9.41394	9.11211	7.22566
GABRA1	9.84887	8.64133	8.99187	9.50643	8.92281	9.15652	9.71014	9.40792	9.57955	9.59403	9.17785	8.8838	9.14545	8.56511	8.54508	9.25402	9.21421	9.12448	9.4453	8.43381	9.23829	7.90075	7.85266	7.42051	8.93898	7.67683	8.21914	7.71633	5.94922	6.32511	8.71432	9.23257	6.75784	8.84315	7.52485	9.41038	8.16315	8.62863	8.85995	8.57614	6.33808
RPL3	9.84637	10.1179	10.0954	9.81589	10.0219	9.71101	9.96182	9.87292	9.7385	9.88557	9.79255	10.0076	9.62078	10.126	9.84275	9.91006	10.366	9.823	9.84659	9.80096	9.80167	9.91687	9.82609	10.0401	10.0957	9.93315	10.1167	10.0272	10.3361	10.2681	9.96924	10.1131	9.98712	9.91517	10.1431	9.69233	10.1753	10.1262	10.0721	10.0156	9.63104
RPL10	9.84103	10.0346	9.64519	9.80203	9.94372	9.56683	9.91004	9.61534	9.50945	9.98392	9.70482	9.7161	9.63642	10.1321	9.69294	9.78873	10.0227	9.60407	9.74117	9.65909	9.82804	9.38405	9.48949	9.64698	10.0293	9.82091	9.8562	9.71438	9.26206	10.156	9.75831	9.70932	9.42365	9.82477	9.35791	9.69279	9.70586	9.64805	9.43679	9.71786	9.0506
HBB	9.83916	7.42198	8.77466	9.3186	8.39922	8.72584	9.62559	11.1661	9.12096	11.0025	9.58511	8.44991	7.727	11.3213	6.22028	10.5336	10.3233	12.4953	8.87318	8.75502	10.251	11.0366	10.6468	11.5524	10.8937	10.0753	10.2495	11.8486	12.6033	11.6853	5.49952	11.0944	11.6503	11.6264	12.2205	10.4988	11.2522	11.3242	11.4059	10.4311	10.9599
RPL11	9.83883	10.1664	10.1803	9.90712	10.2732	9.50529	9.87908	9.85354	9.41815	10.0631	9.78124	9.99594	9.5991	10.0559	9.96128	9.69957	10.0322	9.86622	9.86382	9.74595	9.82632	9.91526	9.66299	9.98685	10.0442	9.99922	10.1485	9.79384	10.6435	10.6427	9.90146	9.89109	9.94626	9.73296	9.96698	9.82616	10.068	10.1623	10.0086	9.98333	9.34968
GLUL	9.82672	10.8383	10.9909	10.6834	10.9764	10.0775	10.9315	11.011	10.4801	9.20947	10.4916	10.7036	10.7483	10.4795	10.939	10.8856	10.6559	10.9519	9.38686	10.8753	10.3184	10.7367	11.1734	11.7525	11.0579	11.2965	10.9353	10.6368	10.7953	10.6128	10.9697	10.985	11.2289	10.6923	10.9262	10.4774	10.8052	10.3097	10.9061	11.0467	10.989
NEFM	9.82566	9.74142	9.76256	9.59121	9.45413	9.37456	9.60867	9.17171	9.39705	9.852	9.55383	9.09177	9.33795	10.1934	9.00433	9.62239	9.71139	9.92431	9.86421	9.06229	9.49255	9.2327	8.98981	9.10318	10.0068	9.53943	9.27753	9.32922	7.98511	8.02444	9.65171	9.85911	8.40136	9.62755	8.74376	9.42099	9.25882	9.57334	9.93892	9.59938	7.7359
DIRAS2	9.82355	9.26627	10.1865	10.1216	9.74739	9.70786	9.66293	9.3374	9.83668	10.1565	9.9268	9.78739	9.91814	9.69827	9.09697	9.99116	9.53942	9.17909	9.62315	9.37362	9.85517	9.13713	9.38866	9.2514	9.53624	9.23644	9.38621	9.70304	7.82539	7.25302	9.86585	9.51296	9.27539	9.82972	9.04962	9.81841	9.43658	9.48474	9.61775	9.11694	8.20639
LOC101927180	9.8163	9.83586	9.61656	9.74531	9.57582	9.65443	9.70199	9.57664	9.54631	9.79821	9.7058	9.49011	9.56629	9.83599	9.65486	9.63587	9.89392	9.61435	9.77765	9.6526	9.8822	9.51518	9.43342	9.19008	9.76465	9.36374	9.67365	9.67558	9.19005	9.77553	9.45525	9.84507	9.46838	9.64273	9.3341	9.64984	9.46295	9.66141	9.65355	9.80002	9.21628
RPL36A-HNRNPH2	9.81502	10.1923	10.1464	9.80051	10.0796	9.62112	9.92093	9.78154	9.53826	10.0501	9.8625	10.0577	9.60217	10.2367	9.95259	9.9476	10.1198	9.97112	9.8234	9.6681	9.83332	9.95496	9.80866	9.95401	10.0292	9.9791	10.2042	9.99053	10.2268	10.4199	9.90803	9.85342	10.1019	9.87053	9.89226	9.64071	10.1158	10.0451	9.90664	10.0131	9.36544
CLTC	9.815	9.44966	9.62126	9.6222	9.44303	9.65115	9.84085	9.55455	9.64625	9.71273	9.45574	9.38229	9.45611	9.51146	9.30123	9.55349	9.65366	9.5308	9.51211	9.19703	9.7561	9.03691	8.86605	9.00148	9.45562	9.15168	9.07493	9.11593	8.49782	8.84628	9.56674	9.65696	8.63927	9.27465	8.65963	9.51516	9.34189	9.37517	9.45764	9.44956	8.1186
SLC17A7	9.80363	9.53594	9.94323	9.94624	9.39514	10.1154	9.52878	9.68135	9.97422	9.64045	9.99301	9.71548	9.83518	9.79199	8.96404	9.70458	9.93104	9.59647	10.2096	9.64747	9.96885	9.15028	9.52693	9.10398	9.75084	9.20429	9.70574	9.43213	8.26064	9.21643	9.42732	9.4824	9.06279	9.83512	8.96031	10.0281	9.53088	9.41952	9.38238	9.582	8.39742
EEF1A2	9.8035	9.76888	9.99749	10.0315	9.4046	9.77642	9.8846	9.61316	9.87616	10.0998	10.0194	9.6298	9.65266	10.3154	9.44684	9.66939	10.0924	9.50447	10.2016	9.55349	9.83437	9.17158	9.57764	9.38309	10.3582	9.08109	9.87775	9.5348	8.09905	9.1561	9.51884	10.01	8.70349	9.91334	9.11121	10.0441	9.49178	9.53352	9.72664	9.7149	8.35277
ATL1	9.79923	9.8014	9.77385	9.71197	9.38828	9.79946	9.8013	9.66215	9.70029	9.93228	9.58036	9.45694	9.40333	9.71758	9.30491	9.69887	9.76859	9.53354	9.63184	9.32837	9.77341	9.03175	9.02995	8.98313	9.525	9.04691	9.1077	9.49502	8.01544	8.56024	9.32151	9.19135	8.76672	9.36802	8.9396	9.438	9.34806	9.38817	9.4032	9.27448	7.72373
GPI	9.79778	9.95409	9.91046	9.82056	9.42908	10.1392	9.8632	9.43272	10.1392	10.0111	10.0296	9.96174	9.64281	10.3923	9.57675	10.0589	10.4028	9.88063	10.1916	9.56365	10.1753	9.17961	9.58305	9.60175	10.3002	9.9169	9.73952	9.82411	8.75898	9.18754	9.82591	9.8077	8.89324	9.71176	9.30127	9.83989	9.99109	8.97757	8.8852	9.10063	8.46489
EIF3L	9.79514	9.79215	9.92552	9.71998	9.83641	9.52512	9.90498	9.60717	9.41686	9.91821	9.76445	9.8552	9.60913	10.1172	9.66784	9.87465	10.1365	9.67692	9.66638	9.52253	9.58251	9.68788	9.53197	9.96833	10.0793	9.76746	10.1228	9.75435	9.91797	10.1505	9.8867	9.65678	9.86631	9.73997	9.83633	9.51101	9.96362	9.92325	9.82935	9.89373	9.29229
GRIA2	9.76577	9.48516	9.21752	9.50077	9.1898	9.4427	9.78622	9.70248	9.31728	9.57898	9.43521	9.49209	9.54944	9.29212	9.48568	9.59111	8.96346	9.3014	9.50139	9.4781	9.29854	8.83807	9.15587	9.08079	9.49865	9.06685	9.14239	9.14317	7.68359	8.77148	9.19142	8.89534	9.00944	9.44787	9.28008	9.41974	9.09014	9.33654	9.63457	9.4589	8.07493
SPOCK1	9.76422	9.91934	9.91654	9.94755	9.99619	9.84876	9.78826	9.57746	9.6928	9.97411	9.86313	9.61179	9.719	10.3325	8.94802	9.99797	10.3292	9.59938	9.759	9.58063	9.87337	10.1878	10.0999	9.86429	10.1972	10.3792	10.1583	10.1256	8.48493	9.69431	10.2151	10.036	9.70792	9.93569	9.71981	9.89335	10.1029	9.87105	10.2072	9.97514	9.14925
CCNI	9.76397	9.81497	10.2357	10.3049	10.3058	9.80064	9.88157	9.60103	10.008	10.274	10.2704	9.82668	10.2514	10.0363	9.77259	10.0445	10.0345	9.693	10.1708	9.81304	10.2531	9.53158	9.65645	9.7607	10.1002	9.64813	9.86335	9.61252	9.24573	9.59881	9.74898	9.74582	9.1994	10.0551	8.99112	10.1788	9.78123	10.08	10.2501	9.8729	8.96034
DDN	9.76229	9.97118	9.61375	9.72867	9.83299	9.85664	9.7758	9.89813	9.63845	9.53507	9.70119	9.19957	9.53128	9.86398	10.236	9.92295	9.18796	9.32234	9.84246	9.54	9.68402	9.15271	9.89087	9.56652	9.56258	9.81489	9.74766	9.36844	8.67847	9.69653	9.11341	9.05365	9.60005	9.27079	9.16355	9.28684	9.0703	9.2518	8.55136	9.03059	8.7542
SYNPR	9.7621	9.29074	9.73817	9.79849	9.54932	9.79954	9.75559	9.4057	9.35574	9.65374	9.6574	9.64032	9.50635	10.1135	9.36038	9.51755	10.2991	9.51788	9.36456	9.27635	9.70486	8.7174	10.2241	9.43295	9.78469	9.88518	9.88248	9.435	8.31279	8.81784	9.67568	9.66464	9.51522	9.21402	8.84571	9.43749	9.58221	9.34866	9.56596	9.37188	8.13768
CNRIP1	9.76045	9.6949	9.8876	9.84239	9.71057	9.81812	9.87149	9.62992	9.76091	9.9377	9.84581	9.60273	9.55634	9.91404	9.33789	9.81143	10.146	9.45812	9.72396	9.6014	9.91975	9.12567	9.20832	9.20077	9.80643	9.07878	9.24331	9.62963	8.65727	9.38392	9.6582	9.71295	9.00508	9.41166	8.92815	9.47797	9.62119	9.57804	9.5111	9.39582	7.9976
SLC12A5	9.75743	9.52573	9.5546	9.61051	9.71024	9.66171	9.74993	9.85248	9.77341	9.9058	9.66847	9.53451	9.71197	9.88601	9.64872	9.80717	9.64096	9.75428	9.78808	9.62997	9.67378	9.40427	9.28745	9.15827	9.75063	9.76155	9.69103	9.60083	8.37182	8.41398	9.46306	9.73655	9.33643	9.8168	9.18664	9.69644	9.56311	9.4938	9.66154	9.56576	8.35133
RPL35	9.75521	10.2173	10.0627	9.85907	10.0822	9.52226	9.78367	9.77123	9.17397	10.0026	9.75829	10.0263	9.63317	10.0748	9.91389	9.55095	10.1691	9.82539	9.61994	9.75211	9.74764	9.77153	9.58222	10.3189	10.0938	10.3512	10.4854	9.83778	10.1252	10.646	9.90628	10.1291	10.0988	9.73295	10.0397	9.70338	9.69303	9.80142	9.58071	9.73185	9.44989
LOC101929876	9.75008	9.56107	9.205	9.13129	10.1329	9.16396	9.11285	9.65104	10.2064	10.0538	9.96897	10.6589	9.7352	9.38316	10.5665	9.00976	9.68739	10.415	9.10472	9.82322	9.40998	8.99525	9.79226	10.4629	9.51891	8.90992	10.1921	10.5464	9.13758	10.471	9.68277	8.99161	9.86094	9.85686	9.60989	9.8012	9.25653	10.5772	10.1588	10.0764	9.19761
PRDX1	9.74944	10.032	10.0954	9.66422	9.97657	9.47687	10.0189	9.74697	9.64071	9.68549	9.72685	10.1795	9.55466	10.1377	10.0185	9.76958	10.4338	9.80943	9.42676	9.62616	9.8024	9.89052	10.0094	10.3844	10.2377	9.93888	10.0725	9.91978	9.8582	10.3024	10.0824	10.206	9.88839	9.84068	9.88028	9.66229	10.0982	9.82956	9.95651	9.77352	9.21288
GABBR2	9.74849	9.50776	9.62168	9.61355	9.47933	10.1485	9.8272	9.6975	10.0127	9.85602	9.74858	9.61218	9.8583	9.72181	9.41527	9.628	9.42457	9.57755	9.92691	9.60408	9.98446	9.21424	9.08903	8.78043	9.82509	9.10862	9.3049	9.21714	7.50743	8.59487	9.03644	9.16581	8.5435	9.37981	8.95298	9.48529	9.3284	9.3906	9.42413	9.55973	8.1218
WTH3DI	9.73941	9.65359	9.79349	9.75133	9.45685	9.49054	9.85603	9.55445	9.7348	9.76591	9.52214	9.34822	9.39236	9.39385	9.20268	9.74041	9.58288	9.45717	9.64534	9.12005	9.52532	8.92706	9.00009	9.01967	9.31735	9.10816	8.97501	9.23446	8.40132	8.72964	9.50156	9.27965	8.73645	9.31868	8.69944	9.43676	9.32716	9.27178	9.50654	9.29807	8.06843
COX7C	9.73784	9.70976	9.71708	9.78615	9.82939	9.46752	9.64315	9.66358	9.35082	9.87043	9.58663	9.67769	9.46931	9.94631	9.53981	9.60841	9.92051	9.49152	9.7126	9.4109	9.6084	9.31602	9.31854	9.51432	9.8939	9.42566	9.90349	9.57755	9.35925	9.84106	9.44092	9.51838	9.44809	9.73616	9.1493	9.50907	9.56528	9.61786	9.8102	9.70315	8.85726
B2M	9.734	11.2794	10.4591	9.47487	9.95644	9.46534	9.97593	10.023	9.38543	9.69733	9.74575	11.0731	9.46815	10.3159	11.0469	9.31197	10.072	10.2014	9.88066	9.73093	9.65787	10.522	10.1683	10.8158	10.0627	11.0427	10.2355	9.81698	10.7975	10.7338	11.0557	9.96987	10.2389	9.69665	10.3076	9.8673	10.0803	10.3308	10.3563	10.1498	10.5136
LOC101060373	9.73097	9.81605	9.90357	9.99609	9.23499	9.54005	9.68142	9.69933	9.84496	10.0362	9.8651	9.73518	9.79317	10.1907	9.85975	9.76709	9.9255	9.54915	9.92353	9.55661	9.9206	9.31127	9.66258	9.70081	10.2135	9.59702	9.73319	9.70664	8.74576	9.12604	9.77797	9.75859	9.39394	9.88391	9.53954	9.80825	9.7033	9.6496	9.79757	9.81574	9.06859
SNX10	9.71757	8.79012	9.13041	9.33047	9.07355	9.32728	9.58134	9.41867	9.23123	9.54631	9.28772	8.88339	9.16791	9.33662	8.51293	9.33851	8.98424	9.13103	9.47532	8.80596	9.18973	8.45398	8.41986	8.59691	8.96673	9.26732	8.75205	8.69803	7.43219	8.59749	9.01073	8.98471	8.37116	9.22118	8.7107	9.20816	8.56526	8.87796	8.79088	9.02474	7.98439
SCG2	9.71404	8.52759	8.75287	9.20268	8.9471	9.58952	9.86228	9.58484	9.52885	9.60308	9.10595	8.74478	9.02115	8.79199	8.29918	8.93499	9.03346	9.03831	9.22781	8.81257	9.62681	8.26784	8.00494	7.19363	8.31917	8.0543	8.12096	8.2848	6.91737	9.17134	8.53953	8.45791	7.80435	8.45726	7.43373	9.33616	8.78265	8.57043	8.48782	8.87443	7.217
ATP6V0E2	9.70784	9.83937	9.80499	9.64094	9.83534	9.78342	9.76811	9.62851	9.74794	10.025	9.93478	9.18297	9.67583	9.99667	9.09485	9.72512	9.63475	9.38156	10.1397	9.8716	9.85222	9.77017	9.56657	9.56553	9.34823	9.52862	9.69934	9.86243	8.6773	9.56648	9.27444	9.44832	9.23985	9.59034	9.25338	9.7592	9.71631	9.6782	9.60762	9.83594	8.85154
DNM1	9.7026	9.8699	10.0425	9.98915	9.60879	10.0915	9.52571	9.51754	9.97634	10.1013	10.0811	9.94202	9.83962	10.281	9.66508	10.0496	10.1184	9.67347	10.0753	9.96689	10.1274	9.63073	9.56934	9.80555	10.097	9.80703	9.9658	9.89226	8.44104	9.40959	9.46759	9.61805	9.26187	9.94693	9.59899	9.75589	9.87253	9.3962	9.57227	9.58576	9.01312
MAGED1	9.69743	9.74205	9.5438	9.53211	9.37465	9.63669	9.71122	9.47153	9.53508	9.75742	9.42554	9.48112	9.41465	9.69478	9.31047	9.57805	10.026	9.37303	9.46157	9.33824	9.56943	9.11593	8.89987	9.37799	9.67393	8.87704	9.13632	9.47879	8.7706	9.26638	9.35544	9.52128	9.00538	9.33298	8.7853	9.43954	9.52285	9.42668	9.66173	9.61878	8.44201
RPL17-C18orf32	9.69265	10.0437	10.0442	9.74309	9.91124	9.50428	9.77224	9.70347	9.47365	9.80264	9.68607	9.89957	9.49959	10.1082	9.89013	9.68234	10.1603	9.76492	9.7026	9.69157	9.72314	9.7247	9.56711	9.86785	9.97921	9.89916	10.0359	9.74651	10.0526	10.257	9.92996	9.98647	9.66757	9.601	9.86779	9.65442	9.76497	9.74986	9.77951	9.60787	9.08396
ARNT2	9.68623	9.63326	9.42607	9.51068	9.54886	9.62718	9.87228	9.70041	9.56903	9.53491	9.59203	9.38537	9.39689	9.4882	9.65146	9.68694	9.24501	9.46719	9.46548	9.50251	9.62871	9.29307	9.06503	9.61205	9.84908	9.37607	9.45989	9.19237	8.61384	9.79943	9.3747	9.19044	9.13813	9.49383	9.44344	9.4433	9.288	9.3579	9.34533	9.56184	8.91457
UBE2QL1	9.68607	9.23275	9.92078	9.89157	9.51794	9.75399	9.78718	9.21167	9.61697	9.9821	9.72141	9.58132	9.61213	9.69714	8.9389	9.58326	9.74938	9.19429	9.5718	9.15485	9.7449	8.80283	8.9878	8.76744	9.79208	8.8436	9.32319	9.18005	7.11168	8.09081	9.33227	9.26274	8.41287	9.46979	8.37499	9.66057	9.1673	9.29109	9.24433	9.1813	7.47371
ATP5C1	9.68417	9.7388	9.6213	9.6297	9.44648	9.66977	9.83471	9.62928	9.66676	9.8001	9.49133	9.30986	9.41315	9.71103	9.33446	9.55295	9.84802	9.51078	9.38568	9.38331	9.76161	9.15947	8.88656	9.10916	9.50571	9.35577	9.10509	9.31926	9.02262	9.39739	9.18361	9.34788	8.93972	9.27203	8.86976	9.27486	9.40564	9.37782	9.63682	9.51021	8.40418
NDUFA12	9.67472	9.49909	9.66759	9.69277	9.60402	9.54854	9.60843	9.52576	9.5241	9.8443	9.62148	9.48386	9.4868	9.96157	9.44115	9.65392	9.85538	9.56452	9.56876	9.30436	9.72058	9.28166	9.24661	9.14662	9.81398	9.32747	9.51795	9.49843	8.96021	9.63265	9.29062	9.62632	9.24267	9.58564	8.95735	9.51924	9.53471	9.67148	9.78112	9.70584	8.50415
PI4KA	9.67313	9.24303	9.61646	9.47346	9.11232	9.4778	9.50406	9.20506	9.3625	9.68196	9.46727	9.12141	9.046	9.52499	8.98832	9.35379	9.36922	8.94241	9.39329	8.86108	9.34976	8.27593	8.40168	8.77004	9.47107	8.57335	8.96362	8.68748	7.32136	7.56746	9.13784	9.16774	7.92858	8.84066	8.28305	9.11055	8.90695	8.64933	8.87949	8.74082	6.40412
PGRMC1	9.6673	9.48152	9.58632	9.43912	9.3062	9.46591	9.54422	9.33436	9.39198	9.51233	9.45528	9.21743	9.06863	9.37497	9.03912	9.43937	9.65864	9.43506	9.49199	9.05156	9.4147	8.99996	8.94717	8.91441	9.27637	8.99928	9.03989	9.30286	9.45178	9.33636	9.47922	9.32924	8.90619	9.23813	8.98337	9.46767	9.37068	9.227	9.12188	9.12659	8.22004
PDP1	9.66717	9.5693	9.36327	9.54839	9.19347	9.43001	9.81367	9.64004	9.57898	9.73088	9.61184	9.42972	9.36381	9.41424	9.18171	9.86993	9.3172	9.53241	9.33927	9.24632	9.41424	8.85205	8.64054	8.72847	9.61168	8.86883	8.92538	9.05112	7.64786	7.24466	9.12035	9.37999	8.57582	9.44565	8.84038	9.44675	9.18486	9.11871	9.4942	9.30566	7.80384
RPLP0	9.66497	10.3584	10.5972	9.84158	10.0553	9.61171	9.91604	9.96936	9.50221	9.85802	9.85939	10.0868	9.57348	10.3439	10.0912	9.76546	10.461	10.0092	9.69529	9.86997	9.74962	10.0723	9.78824	10.3338	10.1033	10.5278	10.3383	9.78478	10.758	10.6556	10.0885	10.217	10.039	9.69598	10.2407	9.64675	10.1824	10.1572	10.4003	10.3775	9.69664
SNORD68	9.66477	9.96691	9.85492	9.62752	9.87757	9.56883	9.66199	9.5392	9.33901	9.76941	9.50891	9.94154	9.41163	10.0419	9.90644	9.6236	10.1951	9.58652	9.56991	9.68483	9.6944	9.90988	9.72	10.1212	10.0233	10.0248	10.2518	9.83243	10.4253	10.3144	9.98434	10.0826	9.84287	9.69835	10.0121	9.61581	10.0855	9.71819	9.59616	9.58278	9.37584
TSPYL1	9.65763	9.70605	9.87709	9.75832	9.53328	9.44136	9.81023	9.5408	9.46288	9.7122	9.65633	9.83427	9.63737	9.5218	9.5133	9.88844	9.23314	9.68535	9.75672	9.45488	9.25933	9.31295	9.31741	9.1558	9.36353	9.28518	9.26206	9.4329	8.61382	8.36922	9.89284	9.57436	9.33511	9.72138	9.51385	9.72157	9.41613	9.32668	9.41448	9.40771	8.55681
EPS15	9.65441	9.14106	9.56885	9.64305	9.53878	9.20667	9.66672	9.26399	9.25698	9.65547	9.52341	8.97079	9.35927	9.45163	8.68202	9.58864	9.11151	9.05753	9.33078	8.79956	9.22448	8.89606	8.69932	9.0991	9.14871	8.82818	8.81751	8.99419	7.92461	8.51413	9.4309	9.198	8.56358	9.32255	8.71319	9.37633	8.93875	9.07259	9.27889	8.81512	7.70196
DNAJC6	9.65271	9.07378	9.42587	9.51705	9.38191	9.54575	9.68918	9.35064	9.51477	9.55299	9.39838	9.26633	9.44453	9.40729	8.87821	9.63486	9.42054	9.32795	9.51502	9.09367	9.43862	8.98601	9.01409	8.93336	9.48837	9.37017	9.20973	9.18677	7.58107	8.86652	9.59201	9.30363	8.71243	9.28427	8.90149	9.50211	9.22859	8.84361	9.06025	8.92866	7.71973
GTF2IP4	9.64363	9.61918	9.73882	9.6914	9.86936	9.53648	9.89168	9.59891	9.66412	9.68751	9.59779	9.88536	9.67979	9.81059	9.63309	9.7531	9.71833	9.52752	9.56953	9.41647	9.63269	9.46629	9.72853	10.2597	10.0542	9.79565	9.81432	9.46829	9.01232	9.72696	9.81478	9.4762	9.54072	9.65784	9.21831	9.65272	9.71439	9.36678	9.83917	9.62504	9.02289
SYNGR3	9.64293	9.10293	9.37583	9.69634	9.13873	9.75211	9.43249	9.31814	9.62559	9.78076	9.53338	9.12698	9.46053	9.34469	8.73781	9.51256	9.4781	9.01922	9.68076	9.2508	9.81728	8.78482	9.0314	8.87149	9.45175	8.95494	9.21683	9.11769	7.60194	8.65291	8.61225	8.83183	8.47559	9.2583	8.34475	9.37551	9.01368	8.90555	8.82592	9.08364	7.93093
RAC1	9.63881	9.61363	9.7234	9.71529	9.59301	9.34047	9.70789	9.59644	9.74058	9.75213	9.58711	9.57826	9.40855	9.90536	9.29642	9.52243	9.7744	9.3947	9.52861	9.38965	9.54362	9.32498	9.38484	9.85274	9.74182	9.82319	9.78915	9.39057	9.14189	9.75267	9.39936	9.47873	9.20603	9.42029	9.25937	9.47154	9.56106	9.59077	9.67394	9.63803	8.73324
SLC25A6	9.63642	9.74871	9.71294	9.59713	9.76614	9.11515	9.65287	9.32418	9.28063	9.54635	9.48779	9.14405	9.47056	9.94509	9.2768	9.64244	9.84192	9.27279	9.34719	9.14481	9.4723	9.21111	9.16506	9.73457	9.7293	9.69127	9.76426	9.08864	9.07496	9.43502	9.22203	9.3458	8.97716	9.23453	9.07388	9.16852	9.17542	9.40146	9.29185	9.36926	8.37835
IQCJ-SCHIP1	9.62462	9.45206	9.70533	9.67323	9.39541	9.40951	9.78586	9.40115	9.66041	9.90124	9.61656	9.58982	9.36964	9.46672	9.42163	9.73386	9.25904	9.45117	9.60922	9.29158	9.4308	9.31421	9.31799	9.26967	9.39898	9.21164	9.17747	9.43984	7.91627	9.12774	9.69038	9.33463	9.12373	9.55018	8.98005	9.51261	9.55899	9.28423	9.59599	9.22671	8.1251
NUAK1	9.62444	8.84639	9.2558	9.54148	9.61258	9.61128	9.67542	9.4501	9.43465	9.76956	9.34822	9.29619	9.597	9.60325	8.55404	9.5696	9.56081	9.21621	9.45321	9.40253	9.58666	9.13731	8.98434	9.2334	9.71282	9.30539	9.37051	9.17655	7.86698	8.05159	9.0937	8.94672	8.81721	9.56005	9.11182	9.55999	9.03236	9.2713	9.32559	9.22113	8.22528
RAB6B	9.62335	9.41344	9.53569	9.38848	9.16558	9.36344	9.62364	9.37693	9.4787	9.45324	9.33478	9.29567	9.2172	9.51512	8.99637	9.45241	9.49217	9.22195	9.42216	9.02279	9.24459	8.64559	8.88584	8.62812	9.4313	8.55808	9.00481	8.97328	7.68465	8.39363	9.34156	9.46308	8.41531	9.00286	8.74785	9.18442	9.03792	9.03099	9.28327	9.14251	7.9657
NDUFAB1	9.62032	9.54278	9.57558	9.66226	9.53468	9.52375	9.65959	9.42657	9.36614	9.87375	9.4226	9.39925	9.36228	9.50507	9.24646	9.33835	9.69216	9.43715	9.56294	9.07412	9.61693	8.76968	8.64392	8.78372	9.64744	8.81596	9.10285	9.16464	8.41074	8.98878	9.08951	9.46151	8.52328	9.39974	8.33941	9.58268	9.15175	9.40092	9.53245	9.33546	7.9453
SLC25A3	9.61936	9.56917	9.78434	9.58777	9.485	9.50526	9.69979	9.6291	9.545	9.73388	9.46627	9.27863	9.42448	9.92195	9.236	9.62089	9.78849	9.60197	9.55869	9.33194	9.63083	9.13956	9.03005	9.42805	9.61166	9.43599	9.35577	9.26438	8.9802	9.36842	9.31437	9.48845	8.90988	9.48024	8.88829	9.51145	9.53298	9.57421	9.56975	9.56005	8.41445
SLC9A6	9.61868	9.57688	9.68922	9.64058	9.57363	9.56582	9.77641	9.35078	9.57253	9.69124	9.66203	9.35223	9.51801	10.0585	9.2901	9.84995	10.1436	9.53055	9.47002	9.35482	9.63151	9.34221	9.30054	9.63824	10.025	9.77267	9.77681	9.58542	8.51051	9.35705	9.62523	9.76458	9.40142	9.55529	9.46456	9.51601	9.6034	9.20048	9.50709	9.39369	8.42669
CYCS	9.61487	9.06874	9.25523	9.52876	9.36548	9.47196	9.63835	9.60682	9.39824	9.54928	9.32548	9.00329	9.37136	9.21655	9.15112	9.52475	8.93527	9.19779	9.55077	9.11256	9.42647	8.88094	8.8734	8.79318	9.23114	9.36252	8.98183	8.87338	8.04198	8.8078	8.9869	8.99857	8.6729	9.21115	8.70163	9.28131	8.80931	9.17242	8.9941	9.1876	8.30985
FAU	9.61481	10.0495	9.93116	9.67191	9.92097	9.61001	9.66204	9.5957	9.53609	9.87258	9.73561	9.95613	9.45706	10.1761	9.72977	9.64482	10.2898	9.78265	9.58821	9.65551	9.81942	9.81807	9.67429	10.2245	10.2165	10.1634	10.3915	9.8526	10.2126	10.7106	9.67043	9.80935	9.91127	9.6526	9.68363	9.56465	9.97006	9.623	9.56633	9.71347	9.19345
GABARAP	9.61464	10.1117	9.91322	9.85736	9.8928	9.76118	9.7557	9.65957	9.79104	9.77638	9.91075	10.0246	9.67722	10.0463	9.83988	9.76494	10.2901	9.75167	9.79795	9.7984	10.0264	9.81056	9.79998	10.0086	10.0803	9.92854	10.1832	9.96711	9.96924	10.3087	9.57184	9.76688	9.5852	9.84456	9.46257	9.86362	10.1541	10.0527	9.88167	9.9477	9.44343
PPT1	9.61256	9.72046	9.68951	9.61084	9.51941	9.48035	9.9194	9.57541	9.62042	9.69937	9.54576	9.73655	9.43859	9.67498	9.66003	9.68152	9.74818	9.57797	9.35911	9.56143	9.70823	9.50334	9.37002	9.88481	9.77186	9.71546	9.60426	9.34541	9.13779	9.37736	9.43293	9.45702	9.31335	9.3975	9.31957	9.448	9.48992	9.64999	9.46973	9.52007	8.78776
ATF4	9.61138	9.33969	9.81047	9.51393	9.50725	9.41611	9.51791	9.45233	9.35661	9.70671	9.57911	9.04849	9.2653	9.77466	9.12501	9.53179	9.78616	9.09112	9.49943	9.37069	9.59889	9.28023	9.86185	9.64013	10.0374	9.86397	9.71394	9.08217	9.12707	9.94278	9.27251	8.88444	9.05381	9.37108	8.86362	9.40661	9.02022	9.21528	9.18824	9.17967	8.98321
CTNNA2	9.59683	9.36815	9.15102	9.48179	9.37686	9.24919	9.72183	9.46797	9.17164	9.38709	9.28442	9.20832	9.296	9.48697	9.10034	9.55239	9.20233	9.27651	9.22561	9.0948	9.23812	8.9626	9.1697	9.50782	9.57154	9.23348	9.06665	8.99428	7.83104	9.13449	8.99695	9.06545	9.05619	9.39492	8.84653	9.26963	9.15417	9.39829	9.35094	9.32109	8.66682
ITM2C	9.59091	9.93536	9.98712	9.74205	9.90105	9.53125	10.0403	9.93502	9.73888	9.48481	9.79475	10.2253	9.60566	10.2715	9.86108	10.1178	10.1862	9.7274	9.46398	9.79073	9.61257	9.90224	10.2137	10.8969	10.1906	10.3002	9.94717	9.88451	10.0744	10.296	10.4038	10.1097	9.84791	9.80955	10.1462	9.5576	10.1215	9.61024	9.78036	9.80601	10.1557
SLC6A1	9.58236	9.40317	9.25642	9.66811	9.88527	9.35096	10.141	9.88935	9.34372	9.37455	9.52325	9.25895	9.69729	8.61903	9.64467	9.60951	9.28463	9.90506	9.28964	9.62101	9.32926	9.38143	9.47666	9.93278	9.38402	9.22733	9.10358	8.76419	9.88614	9.14223	8.98207	9.03181	9.109	9.44567	9.01694	9.41057	9.46839	9.26608	9.21259	9.59349	8.68769
CDK2AP1	9.58194	9.5573	9.2233	9.3034	9.92006	9.2398	10.0493	9.85225	9.58937	9.40805	9.28544	9.50805	9.38468	9.42559	9.94812	9.48514	9.42061	9.45953	9.0748	9.42171	9.41185	9.69288	10.0213	10.5428	9.90815	9.99756	10.2675	9.32123	9.50734	10.0674	9.36819	8.85702	10.1877	9.29164	9.48783	9.24335	9.76938	9.84084	9.50065	9.64157	9.61006
GUCY1B3	9.58164	9.3029	9.41527	9.42358	9.13701	9.28457	9.43677	9.33177	9.26521	9.49008	9.29782	9.12134	9.05953	9.13198	8.99997	9.36339	9.46944	9.12894	9.36089	8.84722	9.33504	8.35627	8.18707	8.1824	9.13142	8.22632	8.30595	8.9778	7.71756	8.27071	9.15341	9.23689	8.27161	8.90851	8.32468	9.19306	8.82683	8.93598	8.99841	8.95103	7.66202
NDUFB8	9.5805	9.59698	9.38216	9.44757	9.51275	9.27334	9.51888	9.38695	9.15198	9.67161	9.16308	9.1843	9.30992	9.71049	9.11962	9.51242	9.48885	9.14081	9.45204	9.26664	9.4564	9.05963	9.11063	9.31307	9.40693	9.45097	9.56786	9.34461	8.69437	9.16525	9.2305	9.30264	9.3541	9.45777	9.16207	9.34657	9.18783	9.3586	9.38427	9.38534	8.76536
RPS29	9.57804	10.0706	9.9481	9.73021	9.85408	9.47086	9.62389	9.50856	9.47797	9.80504	9.72468	9.95093	9.47488	9.76334	9.81724	9.7273	10.0164	9.7028	9.61883	9.61423	9.75198	9.87055	9.7353	9.92694	9.89862	9.57156	10.2142	9.72053	10.1217	10.2557	9.77778	10.0944	9.98675	9.70798	9.70103	9.57256	10.0397	9.89519	9.85355	9.87953	9.58771
ATP6AP2	9.57712	9.4335	9.54143	9.42112	9.18408	9.26772	9.68699	9.29546	9.16319	9.61399	9.32882	9.17587	9.08721	9.11246	9.00276	9.3642	9.3191	9.27405	9.32461	8.96436	9.24399	8.72951	8.54857	8.89164	9.05757	8.71755	8.7187	8.90985	8.48053	8.26184	9.21051	9.19026	8.52318	9.13518	8.49215	9.26034	9.05502	9.08079	9.22141	9.05943	7.7618
GABARAPL1	9.57616	9.42466	9.59709	9.54214	9.0355	9.02616	9.64363	9.14899	9.03633	9.64773	9.31313	8.81327	9.02741	8.84383	8.61871	9.19459	8.61801	9.03687	9.42496	9.03013	9.38249	8.43537	8.15007	7.85433	9.01045	8.17911	8.20767	8.8544	7.98313	8.28713	9.0768	9.02152	8.18602	9.1746	8.24131	9.32307	8.68082	9.20507	9.30107	9.13836	7.9631
PFDN5	9.57228	9.94579	9.75719	9.60355	9.89789	9.52096	9.6564	9.43836	9.18147	9.75418	9.65003	9.90468	9.53661	9.94143	9.75337	9.55875	10.0216	9.63545	9.58893	9.54304	9.6367	9.44274	9.43157	9.94372	10.0007	9.95485	10.1253	9.73796	9.86433	10.5359	9.78555	9.55354	9.79618	9.65374	9.72321	9.50289	9.68531	9.52616	9.27489	9.45269	9.18993
CD63	9.57057	9.74764	9.90479	9.30304	9.61314	9.42065	9.77689	9.65232	9.38102	9.51494	9.34477	9.92958	9.27824	9.71334	9.94647	9.3779	9.7705	9.58323	9.48161	9.35062	9.50742	9.70625	9.73983	10.0462	9.65694	10.2104	9.85853	9.49131	10.3357	10.0668	9.82447	9.76886	9.88398	9.42517	9.76705	9.34561	9.80357	9.67872	9.5888	9.69499	9.7352
GABRB2	9.56643	9.29665	9.32353	9.40844	9.16574	9.27447	9.51227	9.40367	9.39746	9.47257	9.38392	9.3061	9.4745	9.3809	8.91953	9.49196	9.0507	9.32109	9.43924	9.17256	9.23796	8.81028	8.89443	8.79293	9.26944	8.96215	9.12087	8.70732	7.46112	7.74559	9.03722	9.17885	8.52737	9.39213	9.01991	9.35449	8.70696	8.92989	9.17985	8.96491	8.03149
SYT4	9.55827	9.32899	9.52399	9.62582	9.45606	9.25798	9.54096	9.35716	9.20474	9.61096	9.45924	9.16193	9.42208	9.17595	8.48347	9.58899	9.22631	9.16977	9.49827	8.88827	9.3766	8.45282	8.6962	8.60139	9.22732	8.59429	8.80761	9.01005	7.3363	8.51882	9.38029	9.16898	8.53798	9.451	8.55943	9.33601	8.94401	8.99833	9.03786	8.86082	7.88273
THY1	9.558	9.10104	9.13958	9.42307	9.15755	9.52303	9.59697	9.25244	9.5777	9.60634	9.47457	9.21061	9.26455	9.42503	9.10454	9.16398	9.18763	9.04607	9.54186	9.11601	9.67597	8.92046	9.08001	8.72954	9.41914	8.93423	9.49459	9.05334	7.59967	8.4172	8.96184	9.27076	8.39078	9.1414	8.53707	9.34547	8.94723	8.80774	8.5486	8.83871	7.82724
TSC22D1	9.55692	9.82541	9.70147	9.49113	9.15166	9.09952	9.60695	9.49979	9.28934	9.5827	9.47353	9.45952	9.23119	9.71302	9.62527	9.70169	9.57403	9.59476	9.41493	9.42142	9.38465	9.19328	9.17307	9.41723	9.59176	9.35327	9.30932	9.40529	9.35893	9.10473	9.71534	9.90181	9.32269	9.40033	9.39311	9.31219	9.47841	9.45427	9.5376	9.46053	8.87141
OIP5-AS1	9.55464	9.64464	9.60015	9.68927	9.69413	9.51608	9.86989	9.48803	9.60328	9.60093	9.45074	9.64963	9.60733	9.91278	9.42869	9.82189	9.32976	9.75734	9.47991	9.5188	9.55897	9.514	9.12485	9.14863	9.9113	9.3021	9.36019	9.3116	8.12742	8.87037	9.55252	9.69223	9.04677	9.53524	9.24561	9.44483	9.46649	9.662	9.62285	9.57968	8.15736
CYP46A1	9.54637	9.37212	9.02934	9.05178	9.04417	9.44483	9.57202	9.58632	9.32266	9.37391	9.12056	9.13158	9.03287	9.3071	9.12094	9.08465	9.11941	9.09152	9.3073	9.20999	9.03607	8.42256	8.82917	9.10969	9.27187	8.83794	9.05388	8.71448	7.23901	8.84162	8.55713	8.54456	8.50491	8.55799	8.50196	8.60776	8.57471	8.21628	8.18725	8.43855	7.62797
AP3S1	9.54161	9.2642	9.11875	9.11838	9.28163	9.34194	9.42385	9.46422	9.13066	9.48108	9.17367	9.17637	9.28156	9.66191	9.24112	9.37225	9.08146	9.04754	9.27082	9.09387	9.21259	9.03798	9.09461	9.41448	9.31796	9.63163	9.42013	9.04066	8.70618	9.42506	8.9507	9.08479	9.20143	9.15568	9.25845	9.02467	8.99399	9.10772	9.11007	9.24738	8.70791
DYNLT3	9.53894	9.14923	9.32439	9.40232	9.23701	9.25807	9.44514	9.2602	9.22252	9.47551	9.16421	8.88087	9.35897	9.66037	8.92287	9.54321	9.46938	9.17982	9.49641	9.11114	9.41376	9.02082	8.96249	9.32439	9.47063	9.60523	9.31749	9.22608	8.41049	9.09849	9.2957	9.29121	8.92498	9.45286	9.21296	9.40076	9.13926	9.29684	9.2041	9.29532	8.63257
RPL34	9.5388	9.58279	9.58001	9.51046	9.70244	9.21141	9.43056	9.5598	8.99181	9.5961	9.36151	9.60327	9.31697	9.76562	9.54398	9.31011	9.59683	9.40691	9.49961	9.39806	9.36718	9.41446	9.50879	9.74587	9.87855	9.8013	10.1324	9.49585	9.84446	10.0513	9.47731	9.51381	9.60804	9.54704	9.59868	9.36319	9.43074	9.59313	9.55249	9.64261	9.28033
HMGN2	9.53855	10.2049	9.71202	9.53118	9.83887	9.55483	9.87585	9.63739	9.37865	9.55954	9.55763	9.79179	9.31277	9.64448	9.59395	9.72367	10.2435	9.89735	9.35944	10.0099	9.60577	9.99603	9.27333	10.189	9.57473	9.89484	9.58943	9.93717	10.3551	10.1491	9.73272	10.0576	9.63102	9.87059	9.9379	9.44321	10.163	10.2069	9.70893	9.64109	9.52629
HIGD1A	9.53769	9.78012	9.68678	9.66752	9.61878	9.26174	9.72307	9.44899	9.38309	9.65781	9.63739	9.59339	9.47422	9.67329	9.33581	9.66412	9.81387	9.36058	9.44655	9.4621	9.56408	9.48631	9.33385	9.82074	9.44878	9.69647	9.37203	9.62513	9.0523	9.5189	9.68286	9.59662	9.48852	9.45469	9.36325	9.55419	9.46238	9.704	9.45908	9.75093	8.94619
SNORA64	9.53754	9.74699	10.1889	9.34838	9.62812	9.43786	9.5861	9.48651	9.30638	9.59593	9.55613	9.68773	9.15298	9.95789	9.78573	9.43631	9.99982	9.54719	9.39008	9.46072	9.56956	9.77953	9.47082	9.86917	9.67225	10.1722	10.0018	9.56676	10.3036	10.2737	9.87989	10.1238	9.56831	9.28742	9.65505	9.15111	9.92146	9.36327	9.55647	9.46923	9.05518
PLPPR4	9.53578	8.76636	8.96799	9.16105	8.55632	9.33023	9.55882	9.55639	9.23401	9.09545	8.90212	8.9417	9.03491	8.21988	8.78102	8.99978	8.14094	8.62563	9.03603	8.75112	8.54754	8.12002	8.71747	8.05271	8.44711	8.06618	8.27826	8.01425	6.6015	8.54095	8.39425	8.04348	8.01516	8.26257	8.1333	8.60684	7.80638	8.01658	8.10137	8.41775	6.91958
PWAR6	9.53547	9.11346	9.11507	9.35476	9.54378	9.41302	9.74331	9.21563	8.92464	9.16294	9.31985	9.83249	9.89261	9.66548	9.5691	9.67688	8.81893	9.43162	9.51997	9.55208	9.42469	9.49266	9.49221	9.48276	9.85153	9.7458	9.61113	9.37042	7.76868	9.01151	9.73073	9.33835	9.3987	10.0522	9.53651	9.85297	9.3377	9.6465	10.0965	9.78662	8.51298
FEZ1	9.5306	9.50842	9.61275	9.56417	9.83636	9.55275	9.67086	9.41878	9.68496	9.65514	9.51414	9.38235	9.27586	9.4661	9.2094	9.37299	9.81045	9.27603	9.58114	9.37914	9.61446	9.76395	9.67558	9.65616	9.59302	9.50542	9.74544	9.55547	8.27268	9.60198	9.64919	9.36234	9.33176	9.44283	8.68576	9.35554	9.6605	9.57035	9.42184	9.24489	8.79372
216342_x_at	9.51765	9.92209	9.85	9.60331	9.94482	9.6088	9.84192	9.79581	9.63857	9.92834	9.88571	10.2664	9.64347	9.98131	9.76668	9.81906	9.96234	10.0534	9.79664	9.75444	9.65577	9.96525	9.82922	9.96644	9.72423	9.76424	9.97367	9.80106	10.3457	10.3152	10.1429	10.0269	10.3347	9.91125	10.3588	9.75061	10.3801	10.1723	10.0447	9.99229	9.57065
STUB1	9.51431	9.59974	9.35746	9.48463	9.53436	9.55946	9.49745	9.42303	9.42329	9.76292	9.51567	9.45207	9.4432	9.79005	9.25175	9.54718	9.77122	9.21985	9.5307	9.56212	9.71215	9.12746	9.31426	9.77535	9.64487	9.5521	9.84823	9.50251	8.8053	9.26331	9.17232	9.40152	9.3817	9.4798	9.06131	9.42044	9.4613	9.26866	9.32273	9.26275	8.90331
CFL1	9.51281	9.79207	9.83945	9.73184	9.27134	9.66128	9.47895	9.39419	9.63227	9.67829	9.67945	9.54906	9.48039	9.77082	9.51276	9.61554	9.74308	9.47728	9.78701	9.43251	9.79901	9.37033	9.57706	9.51552	9.79759	9.45375	9.46845	9.51791	9.00443	9.42784	9.43868	9.59837	9.17007	9.56067	9.10555	9.67452	9.53714	9.42661	9.49093	9.57907	8.97443
RPL19	9.51218	10.0889	10.0884	9.78044	9.92475	9.5558	9.67193	9.53886	9.55922	9.86769	9.81933	10.1064	9.54443	10.2111	10.0397	9.6954	10.3416	9.8556	9.75925	9.67017	9.92751	9.96486	9.82167	10.0796	10.3493	10.047	10.3641	9.96095	10.5284	10.7411	9.72507	9.97541	10.0279	9.906	9.70363	9.75132	10.1396	10.1207	10.1616	10.1428	9.72274
RPS5	9.50908	9.81838	9.70721	9.41957	9.70936	9.33598	9.54998	9.40147	9.11838	9.63552	9.51813	9.54426	9.34137	9.83945	9.60772	9.4206	9.90101	9.50179	9.36844	9.37502	9.54852	9.60362	9.30257	10.0142	9.69054	9.87256	10.0975	9.45213	9.95645	10.0141	9.51181	9.78399	9.70503	9.24185	9.71405	9.28491	9.53267	9.41169	9.2501	9.46542	9.04459
PPP1CB	9.50529	9.10898	9.70465	9.71612	8.82124	9.76471	9.63795	9.44687	9.76402	9.40813	9.50669	9.40346	9.46329	8.60506	9.3748	9.30219	9.368	9.30931	9.5281	8.96646	9.46338	8.29807	8.9691	8.43693	9.11708	8.68602	8.40373	8.63693	8.74302	8.97953	9.82171	9.7554	8.78899	8.98201	9.1257	9.34924	9.01335	9.49698	9.23994	9.33802	8.5148
SCN2A	9.50384	9.04732	9.41786	9.35856	8.94616	9.21426	9.49373	9.29126	9.24582	9.31446	9.13857	9.04809	9.21425	8.99057	8.8954	9.45563	8.97883	9.09586	9.27307	8.93274	9.13325	8.47572	8.61543	8.39749	9.21434	8.528	8.67192	8.6866	7.0719	7.90429	9.05504	9.03357	8.27443	9.10004	8.69467	9.24398	8.65757	8.81044	9.08085	8.80589	7.35699
TSPAN13	9.49878	8.89815	8.95668	9.41808	9.08975	9.04583	9.31468	9.19229	9.02271	9.28749	9.20399	9.3623	9.15343	9.3761	8.80526	9.31873	9.06834	8.7946	9.17193	8.98367	9.31463	8.56024	8.99888	8.91696	9.3999	9.24644	9.14637	8.97061	7.22375	8.18716	9.27331	8.71733	8.72252	9.28228	8.74047	9.15316	8.65121	8.89488	8.82547	8.60791	8.00589
NAP1L2	9.49263	9.24364	9.36349	9.26284	9.10458	8.82805	9.57585	9.15884	9.06115	9.62421	9.27131	9.2594	9.23672	9.35758	8.62736	9.5187	9.36229	9.06869	9.4839	8.71849	9.04106	8.7145	8.60204	8.64837	9.36703	8.9014	8.79623	8.86931	7.00543	7.22999	9.4907	9.32198	8.45765	9.53214	8.89594	9.38974	8.85749	9.14543	9.43751	9.21477	7.56531
AA502643	9.49131	9.4119	10.0563	9.20144	10.5278	9.57502	10.3111	9.15417	9.34415	10.4294	9.39724	9.35888	9.38075	8.51213	8.67552	10.1597	11.0289	10.6223	9.8948	9.9342	10.4762	7.94436	9.09905	10.2633	9.21414	8.97901	7.48325	8.61191	9.0633	10.2827	10.1767	8.96063	8.2887	8.47291	9.65216	8.42577	8.60306	9.60858	9.67265	9.53584	8.82987
ARL8B	9.486	9.41606	9.51184	9.51767	9.3911	9.16249	9.73219	9.34211	9.40175	9.50089	9.28158	9.2595	9.13146	9.54123	9.13849	9.52777	9.4675	9.26697	9.35942	8.92844	9.40565	8.9949	8.97	9.12131	9.40674	9.23367	9.25728	9.12073	8.35191	8.79477	9.30092	9.51549	8.89168	9.24223	8.84773	9.31596	9.20086	9.2165	9.23326	9.1319	8.31932
CISD1	9.48596	9.30795	9.64284	9.48662	9.26713	9.56553	9.32783	9.15617	9.49659	9.68607	9.51494	9.52479	9.3628	9.62301	9.0104	9.43027	9.65375	9.38934	9.54987	9.06928	9.54008	8.93667	8.81752	8.43863	9.38095	8.55153	8.87899	9.10063	8.01534	8.48862	9.14589	9.48977	8.34408	9.1604	8.49627	9.39996	8.95385	9.42056	9.35416	9.37361	7.45176
VDAC2	9.47982	9.40983	9.50921	9.43579	9.21777	9.24616	9.58112	9.29913	9.2849	9.62399	9.4117	9.11529	9.15657	9.38812	9.10378	9.36128	9.74335	9.3195	9.24927	9.07114	9.4756	8.86121	8.75785	8.8459	9.26036	8.95609	9.01225	9.02963	8.76742	9.03572	9.10958	9.28501	8.65061	9.2055	8.44535	9.30173	9.30248	9.33092	9.42644	9.30924	8.13891
RPL22	9.47764	9.53748	9.61076	9.48367	9.69538	9.33523	9.51304	9.42511	9.37869	9.4841	9.43213	9.63886	9.35338	9.61487	9.53142	9.39748	9.80496	9.40894	9.44663	9.30467	9.4966	9.35691	9.39028	9.54401	9.65839	9.51152	9.71866	9.47044	9.8684	9.99738	9.46832	9.4812	9.53371	9.37374	9.39613	9.3307	9.70087	9.53143	9.48205	9.4745	9.16554
SNORA41	9.47756	9.72148	9.61422	9.35687	9.56171	9.22641	9.60497	9.26827	9.10229	9.64605	9.46652	9.39417	9.09907	9.27182	9.16671	9.17603	9.67516	9.39916	9.36934	9.10102	9.41463	9.11735	8.98695	9.40167	9.33332	9.46938	9.45878	9.17515	9.73015	10.0321	9.43583	9.46059	9.01724	9.18578	9.17109	9.2754	9.4482	9.60855	9.84098	9.5362	8.51406
ATP6V0B	9.47343	8.94994	8.97096	8.91724	8.69211	9.23103	9.42041	9.01194	9.10985	9.33935	9.00327	8.99206	8.78783	9.00421	8.71316	8.8709	9.25811	8.77846	9.12567	8.69614	9.1774	8.39171	8.47334	8.53558	9.1562	8.72584	8.82006	8.61732	7.66968	8.58488	8.91979	8.8891	8.10988	8.6357	8.17867	8.75485	8.5554	8.05761	7.9071	8.07191	7.48598
AARS	9.47023	9.34077	9.582	9.38229	9.22368	9.18974	9.441	9.06571	9.24506	9.38687	9.41201	9.01189	9.03985	9.58576	9.02159	9.28276	9.71021	9.1391	9.29217	9.01637	9.49407	8.9332	9.06936	8.97191	9.60755	9.04444	9.16879	8.94258	8.21272	8.98204	9.33873	9.30286	8.51829	9.12345	8.67729	9.35887	9.10016	9.1173	9.27727	9.15585	8.12171
MORF4L2	9.46803	9.28669	9.32479	9.3392	9.17985	9.29722	9.54171	9.24399	9.19712	9.47089	9.45985	9.34578	9.30787	9.40714	9.14449	9.44817	9.38702	9.27831	9.3128	9.17933	9.39848	9.04658	8.78446	9.00568	9.32259	9.29253	9.18248	9.24529	8.6108	8.97937	9.32632	9.36138	8.96458	9.31067	9.15591	9.1828	9.30417	9.22386	9.35584	9.30294	8.39965
KLC1	9.46759	8.8395	9.12278	9.10471	8.8594	8.95804	9.32222	8.78959	8.99974	9.32575	9.01873	8.72723	8.67716	8.71447	8.25533	8.91213	9.1281	8.76662	9.25818	8.23806	8.95987	8.1095	8.13396	8.28681	8.86071	8.1375	8.29418	8.49742	7.23694	7.87483	8.93686	8.98159	7.81635	8.70294	7.73584	8.99182	8.5321	8.42628	8.53141	8.43969	6.91848
AK5	9.46626	9.51874	9.66278	9.60992	9.11175	9.50067	9.55584	9.26674	9.49906	9.66441	9.64504	9.43827	9.15519	9.90492	9.0625	9.66149	9.60446	9.2302	9.61224	9.0514	9.54461	8.70497	8.92698	8.89296	9.67793	9.19155	9.45068	9.45744	7.7812	8.88468	9.32758	9.29015	8.93531	9.36606	8.75721	9.39153	9.47855	9.06716	8.93395	8.9126	7.62465
PRKCB	9.46582	8.88313	9.13516	9.23439	9.13662	9.31099	9.57063	9.33743	9.30243	9.42358	9.18321	8.92358	9.0814	8.76568	8.91463	9.04769	8.81514	8.78793	9.30471	8.62315	9.22097	8.02898	8.28187	8.15071	8.98578	8.28064	8.5695	8.45845	7.23446	7.27521	8.61241	8.63331	8.11242	8.68086	7.88242	9.01206	8.39569	8.50261	8.74782	8.77125	7.13964
RPL5	9.45803	9.76105	9.69892	9.49713	9.80791	9.29869	9.54649	9.52302	9.44132	9.63272	9.64177	9.93691	9.49537	10.1619	9.85664	9.58236	10.2596	9.70797	9.58701	9.53604	9.64941	9.74174	9.70595	9.91533	10.0024	9.82273	10.1156	9.80982	10.1792	10.2857	9.89707	9.7726	9.84267	9.69192	9.8331	9.6235	9.92326	9.77824	9.79585	9.74351	9.11387
HK1	9.45377	9.53668	9.51992	9.57339	9.32455	9.48072	9.50497	9.32214	9.49991	9.59822	9.63738	9.46062	9.41618	10.0356	9.29593	9.59371	9.94581	9.41858	9.45892	9.35361	9.74878	9.41519	9.19661	9.39904	9.76513	9.43359	9.64201	9.5334	8.51215	9.33033	9.42128	9.59788	9.15233	9.46396	9.21734	9.44255	9.55357	9.34931	9.57478	9.60787	8.47856
WDR47	9.44909	9.19462	9.30681	9.41774	9.36475	9.44418	9.4187	9.25278	9.18036	9.67379	9.35427	9.45261	9.5231	9.4765	9.08782	9.53405	9.17824	9.26524	9.37574	9.16899	9.34337	8.95097	9.18414	9.0823	9.33968	9.13695	9.31437	9.19163	7.666	8.49092	9.26828	9.19057	9.01112	9.53688	9.12523	9.4516	9.03833	9.21473	9.27625	9.09352	8.28067
ARL6IP5	9.44542	9.47587	9.33547	9.03351	9.19342	9.01553	9.69563	9.20293	9.12976	9.29158	9.14111	9.37827	8.86473	9.32368	9.21951	9.28119	9.70885	9.10851	9.18785	8.81818	9.19561	8.86111	8.83346	9.09869	9.42461	9.33964	9.29767	8.81988	8.35999	8.68789	9.33559	9.23786	8.43166	9.01693	8.64124	9.17752	9.08188	8.81052	8.99877	8.91313	7.54689
CAPNS1	9.44134	9.86848	9.68042	9.48088	9.16042	9.50287	9.37167	9.30245	9.60409	9.78184	9.56007	9.51019	9.26814	10.0116	9.30016	9.65463	9.82928	9.56958	9.66687	9.38317	9.62458	9.32272	9.38244	9.6778	9.6588	9.6612	9.54155	9.58962	9.2381	9.42538	9.35419	9.74643	8.95622	9.44102	9.29753	9.59566	9.61843	9.52497	9.45353	9.48643	8.84282
MT3	9.43533	9.98674	9.5737	9.538	9.90706	9.28049	9.84688	9.61746	9.17999	9.40091	9.81174	9.8954	9.41156	9.69397	9.85587	9.62929	10.0967	9.75894	9.0742	9.92121	9.42425	9.93519	9.88513	10.518	9.842	10.0115	10.2915	9.90454	9.20466	10.0356	9.60459	9.67396	10.0767	9.72784	10.0213	9.20944	9.65415	9.46441	8.98733	9.50249	9.52518
PLD3	9.43528	9.56609	9.33524	9.49389	9.05714	9.73189	9.2277	9.30935	9.63837	9.60959	9.60831	9.32602	9.35163	9.48357	9.08983	9.21661	9.49598	9.32438	9.72122	9.23659	9.59257	8.6655	9.0331	8.55673	9.467	8.41643	9.0587	9.21096	8.42221	8.85746	8.84897	9.24509	8.40227	9.26732	8.60895	9.46627	9.26672	9.07311	9.04619	9.19506	7.8211
AJ296370	9.4338	8.51118	8.67519	8.90208	8.72854	8.79373	8.61139	9.12282	9.04225	8.7676	8.69448	8.52359	8.79888	7.53863	8.59364	8.95743	8.23861	8.82068	9.1243	8.99536	8.66775	8.95772	9.09643	8.12664	7.792	8.34773	8.54805	8.81717	9.57946	8.0046	8.68472	9.05186	9.21919	9.0498	9.21711	9.05255	8.66174	8.809	8.66527	9.04128	9.9037
MAP1LC3B	9.42379	9.60804	9.65203	9.50323	9.41411	9.25062	9.62435	9.23059	9.42232	9.37123	9.33353	9.37002	9.2075	9.41502	9.2169	9.48288	9.57253	9.43143	9.21188	8.98662	9.38339	8.92474	8.99012	9.25127	9.45308	9.1589	9.02575	9.11227	8.4906	8.94687	9.26309	9.75652	8.68116	9.22872	8.72089	9.31533	9.40243	9.33309	9.5441	9.38995	8.34629
NPIPA1	9.42001	9.79608	9.52158	9.91363	10.0376	9.62773	9.26358	9.57199	9.24285	9.67458	9.62325	9.55129	9.89388	10.3205	9.62942	9.64266	9.80993	9.38397	9.71251	9.90287	9.66163	9.81066	9.8712	10.3713	10.0009	10.7503	10.3746	9.85328	9.82038	10.4204	9.3594	9.05673	10.0614	10.1559	9.80078	9.89719	9.871	10.281	10.5134	10.4034	9.94375
UGP2	9.41917	9.12734	9.28896	9.36561	9.52621	9.0879	9.40711	9.121	9.11047	9.51483	9.27667	9.02383	9.15503	9.22663	8.77648	9.23099	9.29055	9.01223	9.1866	8.74677	9.3163	8.49934	8.54238	8.94206	9.13508	8.9693	8.59518	9.04168	8.28786	8.13584	9.20555	9.37947	8.32921	9.05065	8.51388	9.24199	8.90295	9.34807	9.47488	9.17523	8.04297
ATP1A2	9.41686	10.4634	9.94328	10.1507	10.6165	9.53443	10.5056	10.3676	9.80819	8.9735	9.94619	10.4548	10.1704	10.2843	10.7193	10.3745	9.67677	10.4214	9.02786	10.5559	9.88749	10.5075	10.9011	11.3964	10.5253	10.6263	10.5473	10.1273	10.9758	10.3535	9.86934	9.7052	10.6518	10.3697	10.4173	10.1453	10.3983	10.5272	10.3266	10.3636	10.2742
APOD	9.41651	10.442	9.91838	9.83642	9.65085	8.89408	9.26068	9.4855	8.81681	10.1998	9.1399	10.4433	9.34483	10.4003	10.6459	9.35984	10.4411	10.4089	9.04149	9.77397	10.7258	11.0241	11.2697	10.6207	11.5736	10.1875	11.2021	10.748	11.6648	11.3752	10.2224	10.0718	10.3876	10.2452	10.389	9.71893	11.5	10.5859	10.402	10.604	11.1598
MYCBP2	9.41371	8.59624	8.98449	9.20939	8.99554	9.27617	9.29614	9.1145	9.05662	9.17493	9.1499	9.15483	9.25787	9.15762	8.94739	9.17349	8.90142	9.03691	9.28726	9.03693	9.15659	8.75191	8.93998	8.94363	9.40168	9.00497	9.14108	8.51123	7.93868	8.49844	8.98844	9.07705	8.7249	9.18417	8.79805	9.14749	8.67959	9.10098	9.19144	9.12847	8.02231
ATP5G3	9.41314	9.27944	9.37609	9.31669	8.96449	9.0799	9.39336	9.10182	9.17868	9.46576	9.10816	9.06846	9.00736	9.17652	8.87177	9.06334	9.30171	9.19565	9.34325	8.73936	9.27435	8.43256	8.38334	8.55601	9.12005	8.55289	8.66882	8.77794	8.33834	8.49309	8.766	8.96174	8.17432	9.04144	8.06695	9.16686	8.8833	8.94849	9.10724	9.02001	7.70055
SLC25A5	9.41103	9.35044	9.61812	9.53493	9.5577	9.09026	9.75197	9.25565	9.26918	9.6436	9.29864	9.02378	9.20661	9.34499	8.81127	9.3971	9.33911	9.31542	9.20459	9.03648	9.44664	9.03239	8.86721	9.41877	9.20186	9.13286	8.98788	9.01845	8.57858	8.84249	9.10971	9.12223	8.60823	9.25879	8.6067	9.30857	9.11303	9.42969	9.54504	9.36384	8.1051
FAM107A	9.40957	11.1064	10.5821	9.91718	10.2469	9.9539	10.0396	9.89185	9.82156	9.28937	10.3169	11.0131	10.107	11.2378	11.1606	10.5153	11.4154	10.6619	9.43357	10.5176	10.1618	10.8693	11.1776	11.6519	11.1808	11.4665	11.4438	11.0164	10.4757	11.7099	10.768	10.8851	10.9624	10.5294	11.1161	9.94592	10.9998	10.891	11.0043	11.2828	11.4198
BLCAP	9.4095	9.6025	9.19567	9.36286	9.24605	9.34206	9.48972	9.27004	9.23451	9.53343	9.3045	9.49219	9.20622	9.73201	9.32601	9.56661	9.70904	9.40474	9.41072	9.40199	9.5103	9.25072	9.14413	9.50288	9.74871	9.45994	9.68045	9.29764	8.65052	9.81874	9.21813	9.41091	9.22978	9.44607	9.26838	9.46841	9.49066	9.46231	9.50852	9.5947	8.52321
RAN	9.40949	9.08993	9.16621	9.21907	8.98552	9.0596	9.38375	9.01393	9.13648	9.35247	9.21079	9.06338	8.88083	8.9715	8.81452	9.09802	9.28858	9.06508	9.17598	8.48302	9.21711	8.04283	8.30817	8.38561	8.98282	8.52094	8.42372	8.53645	7.72245	8.49197	8.93495	9.01022	8.03116	8.70296	7.93129	9.07293	8.63918	8.82557	8.87989	8.87691	7.33534
ACTR10	9.40826	9.12064	9.23819	9.4591	9.05859	9.27149	9.34302	9.23185	9.19355	9.54079	9.18466	9.1151	9.06471	9.06403	8.73708	9.25523	9.48428	8.98337	9.31604	8.8775	9.29083	8.42574	8.41138	8.71457	9.12217	8.671	8.64014	8.95908	8.4885	8.3176	8.90585	8.97612	8.34868	9.12827	8.3321	9.22039	9.00493	9.11593	9.04733	9.17274	7.99803
RPS3	9.40505	9.75543	9.83334	9.26546	9.65599	8.92456	9.58551	9.33671	9.03306	9.56464	9.14273	9.51556	8.83204	9.83214	9.33516	9.23096	10.0832	9.31149	9.35394	8.94532	9.16259	9.50329	9.66105	9.8748	9.51199	9.46177	9.91704	9.26593	10.1669	9.97397	9.79427	9.982	9.60453	9.18097	9.74922	9.07192	9.70648	9.38824	9.3586	9.13915	8.89281
RPS21	9.40472	9.75777	9.63985	9.47669	9.84088	9.30209	9.489	9.30141	8.96605	9.67983	9.51483	9.86962	9.32397	9.72198	9.65771	9.31665	9.75529	9.43284	9.37874	9.34221	9.51207	9.43937	9.39963	9.86026	9.7975	9.61941	10.1861	9.50858	9.77867	10.0963	9.43772	9.62226	9.78928	9.40307	9.45774	9.4093	9.59447	9.61601	9.75734	9.64058	9.20617
HNRNPK	9.40177	9.39243	9.34416	9.50427	9.38454	9.26721	9.61173	9.38382	9.10271	9.5089	9.56139	9.22927	9.19615	9.22179	9.15275	9.30012	9.38316	9.39683	9.31424	9.20033	9.47336	9.00992	8.84717	9.30161	9.3732	9.39174	9.04859	9.12254	9.16477	9.30375	9.36872	9.32271	8.94858	9.22679	8.85743	9.278	9.45051	9.35987	9.68089	9.55104	8.29077
NRCAM	9.40088	9.07798	9.27701	9.36634	9.07816	9.09526	9.48213	9.20802	9.06746	9.31665	9.12176	8.95424	9.31437	9.33583	8.71749	9.43354	9.23676	9.0493	9.02213	8.92082	9.08931	8.74196	8.81981	9.33943	9.27636	9.22203	8.97403	8.85095	7.85846	8.86839	9.25253	8.96614	8.83779	9.09466	8.88635	9.00931	8.90346	8.76822	8.82108	8.74771	8.27337
GAP43	9.40031	8.83923	8.90548	9.27762	9.07987	9.12799	9.05598	9.02976	9.0394	9.42272	9.06596	8.66425	9.14572	9.15447	8.37376	8.97225	9.00279	8.73781	9.35913	8.78673	9.15978	8.10695	8.73297	8.9947	9.02886	9.02438	8.79591	8.67747	7.34058	8.33284	8.65341	8.82197	8.00157	8.8289	8.20346	8.98409	8.41236	8.96818	8.82594	8.77452	7.24292
LOC100506248	9.39974	9.43816	10.0563	9.3392	9.69231	9.12459	9.57918	9.38133	9.3246	9.6184	9.65324	9.67774	9.11881	9.65875	9.66168	9.28664	9.75681	9.44453	9.63358	9.2201	9.48685	10.1296	10.6199	10.594	10.312	10.7591	10.6077	8.99716	9.64436	10.5882	10.2977	9.66755	9.74088	9.83093	9.64638	9.55757	9.66895	9.76364	9.67517	9.59708	9.4886
RRAGA	9.39503	9.57056	9.38233	9.41399	9.17847	9.29445	9.49049	9.17206	9.40212	9.63089	9.39909	9.29451	9.17884	9.74528	9.14946	9.50206	9.71185	9.24406	9.29145	9.00359	9.5865	9.0312	8.99415	8.99281	9.67385	9.00502	9.16572	9.25402	8.68438	9.05803	9.25353	9.27933	8.93473	9.38853	8.52728	9.47402	9.44028	9.17626	9.577	9.45634	8.15444
APLP1	9.3859	9.63385	9.78417	9.63273	9.60334	9.79675	9.34723	9.54424	9.85297	9.88788	9.90756	9.69879	9.47366	10.0465	9.37395	9.81854	9.89827	9.45306	10.0272	9.73522	9.8197	9.82733	9.98862	9.57202	10.0502	9.76313	10.1093	9.86628	8.662	9.83333	9.55928	9.31375	9.33542	9.73461	9.21597	9.70186	9.94248	9.54719	9.62269	9.59979	8.60285
MAST3	9.38557	9.32792	9.57143	9.34866	9.29787	9.60892	9.31664	9.3855	9.15586	9.64903	9.63858	9.31873	9.19941	9.64125	9.13844	9.4991	9.58365	9.37023	9.34906	9.28282	9.3827	8.97778	9.0351	9.19573	9.61306	9.09111	9.25194	9.28988	7.73472	8.70549	9.17014	9.03171	8.56935	9.09522	8.96576	9.30754	9.256	8.78096	8.83532	8.77625	7.41273
PSMC1	9.37814	9.47468	9.27773	8.95877	9.00092	9.12786	9.3519	9.25029	9.24161	9.34748	9.12951	8.98482	8.91497	9.30975	8.93946	9.13396	9.66387	8.96437	9.07944	8.89833	9.29688	8.80118	8.64415	8.70258	9.14747	8.72064	8.75023	8.93978	8.58163	8.76823	9.08091	9.1922	8.59643	8.96947	8.69464	9.0232	9.01509	9.03947	9.16001	9.14042	8.10692
GABARAPL3	9.37066	9.19907	9.25167	9.30483	8.90405	8.97693	9.39577	9.08957	8.8907	9.50694	9.05349	8.75727	8.9366	9.08009	8.52648	9.1711	8.76743	8.8801	9.12996	9.16716	9.16986	8.66375	8.22414	8.18577	9.1281	8.40805	8.54675	8.92258	7.99388	8.64361	9.03102	8.89871	8.35943	9.14399	8.54552	9.08422	8.71997	9.09862	9.18276	9.05125	7.94327
NDUFA1	9.37006	9.46271	9.51697	9.43706	9.43567	9.09241	9.50064	9.3242	8.99059	9.5787	9.29511	9.34511	9.07803	9.58771	9.09975	9.25571	9.44401	9.11573	9.45178	9.15849	9.4423	9.00124	9.06074	8.97191	9.62755	8.9682	9.39721	9.29569	9.18959	9.48964	9.03803	9.21942	9.01479	9.41436	8.8983	9.19142	9.24491	9.35044	9.27868	9.40255	8.67924
SNHG4	9.36856	9.36893	9.20773	9.38829	9.2144	9.20155	9.54159	9.20609	9.26695	9.40395	9.25196	9.25451	9.10877	9.0705	9.12149	9.35958	9.18763	9.11218	9.21123	9.04321	9.24698	8.98791	8.87184	9.0907	9.14817	9.18786	9.09456	9.0066	8.41429	8.56892	9.34747	9.22341	8.82973	9.15936	8.99808	9.12567	9.10321	8.89124	9.00877	8.93055	8.19404
PTMA	9.36796	9.59129	9.88098	9.57727	9.8424	9.37837	9.75607	9.5339	9.45917	9.61108	9.64386	9.7734	9.32672	9.73951	9.85266	9.51769	9.66657	9.58063	9.49002	9.39898	9.64215	10.0543	10.2644	10.1361	10.0074	10.4233	10.1498	9.61374	9.62572	10.2321	10.1444	9.58239	9.67043	9.75291	9.64377	9.60919	9.80107	9.69443	9.64221	9.6881	9.66389
RBFOX1	9.3662	9.33809	9.39495	9.40903	9.17737	9.09573	9.52474	9.2066	9.20655	9.61822	9.39493	9.11362	9.18767	9.562	8.77698	9.40211	9.33313	9.20853	9.27091	9.03714	9.32901	8.71657	8.53123	8.49091	9.39042	8.63563	8.8775	8.9417	7.50277	7.73522	9.15112	9.32942	8.42517	9.18886	8.67984	9.27563	9.00711	9.15512	9.54936	9.24349	7.35132
RPLP1	9.36531	9.76145	9.74933	9.30265	9.7529	9.06602	9.45732	9.39819	9.31194	9.4809	9.32363	9.90984	9.2182	9.8226	9.82046	9.34533	9.96684	9.64343	9.36886	9.39318	9.41291	9.71223	9.85206	10.0454	10.029	9.94184	10.2479	9.59859	10.3862	10.3072	9.64309	9.94122	9.855	9.45302	9.80201	9.36423	9.92537	9.55537	9.64051	9.52963	9.29615
PHB2	9.36397	9.83992	9.52474	9.4119	9.34052	9.225	9.39692	9.28087	9.31438	9.49396	9.40672	9.28754	9.27514	9.66274	9.2631	9.52823	9.84875	9.4092	9.32371	9.38222	9.49363	9.31828	9.07925	9.2476	9.44133	9.17025	9.13378	9.48889	9.32382	9.56061	9.09296	9.28812	9.20147	9.40058	9.00575	9.36528	9.43393	9.48573	9.52754	9.56013	8.87961
SYT13	9.35724	9.18459	8.97337	9.1209	8.98127	9.14257	9.56572	9.11894	9.20102	9.27428	8.93297	8.87391	9.09501	9.04905	8.73975	9.25425	9.10996	9.00361	9.15554	8.81442	9.08464	8.50616	8.35245	8.37883	9.17906	8.38918	8.62012	8.66816	7.42947	7.80745	9.158	9.06107	8.16947	8.92108	8.6437	9.12565	8.75928	8.24565	8.55257	8.67439	7.34083
TCEAL7	9.35669	8.8362	8.9363	9.2526	9.00503	9.15394	9.08907	8.62933	9.0285	9.40178	9.29643	8.64851	9.08869	8.51029	8.25747	9.07394	8.97554	8.63775	9.2363	8.45449	9.12685	8.38169	8.32423	7.88775	8.54364	8.12168	8.35291	8.67321	7.06937	7.8831	8.81777	8.5863	7.83209	8.93044	7.31288	9.06867	8.66582	8.80575	8.78337	8.7157	6.97639
MIR6805	9.35104	9.77751	9.90054	9.25076	9.68909	9.14256	9.43287	9.14592	9.24022	9.46679	9.44913	9.60728	8.98129	9.84659	9.43804	9.37137	10.0273	9.49838	9.36617	9.20688	9.42385	9.64374	9.56845	9.69414	9.84579	9.57935	9.83014	9.55058	9.61741	9.96941	9.83691	9.8315	9.48271	9.32208	9.55525	9.24934	9.80502	9.41418	9.51038	9.55663	8.84908
H3F3AP4	9.35062	9.78435	9.82571	9.44782	9.77771	9.45823	9.6143	9.53727	9.52029	9.55677	9.76023	10.0525	9.42337	10.0952	10.1597	9.59971	10.0198	9.81835	9.36533	9.59209	9.73109	10.0265	10.0087	10.2093	10.0934	10.1549	10.1035	9.80841	10.3565	10.5959	9.89626	9.69041	10.0258	9.68853	9.80365	9.45126	10.1131	9.85692	9.9273	9.94392	9.54139
UBA52	9.34366	9.63239	9.63227	9.20228	9.5279	9.21988	9.3991	9.35674	9.08454	9.56814	9.2703	9.38383	9.07498	9.59661	9.59618	9.12995	9.78489	9.42337	9.20997	9.23614	9.43446	9.55025	9.39046	9.55246	9.56557	9.47029	9.73848	9.29054	9.90457	10.0948	9.43574	9.56481	9.50069	9.26973	9.41146	9.18044	9.55232	9.32662	9.00064	9.2758	9.08247
COX5B	9.34246	9.42318	9.31698	9.36954	9.13907	9.26947	9.46566	9.17406	9.2106	9.48078	9.35117	9.2851	9.14266	9.68318	9.09598	9.39857	9.64806	9.28538	9.2604	9.16315	9.48177	9.05291	9.04664	9.44861	9.54409	9.57568	9.55701	9.44231	8.80114	9.47205	9.1558	9.29665	8.98041	9.28399	9.0856	9.07704	9.26039	8.92491	8.82954	8.95775	8.65007
TUBB2B	9.34088	10.1639	10.3444	9.46191	9.63469	9.47414	9.62345	9.4152	9.43868	8.84985	9.65059	9.03263	9.28057	9.49581	8.47842	9.38919	10.1553	9.49228	9.02691	9.43787	9.13301	9.00461	9.26185	9.80056	9.36371	9.86044	8.88185	9.56647	8.68034	9.6828	9.73806	10.2295	8.06394	9.36914	9.12095	9.32145	9.21225	9.11793	9.15723	9.59855	9.15622
TMEM14A	9.33955	8.80084	9.15116	9.29009	8.97331	9.36509	9.21464	9.05238	9.00768	9.53059	9.25224	9.25914	9.00866	9.3035	8.93176	9.18749	9.09164	8.98135	9.30356	8.80109	9.31325	8.61194	8.84732	8.71519	9.23687	8.86523	8.88836	8.77378	8.00545	8.31454	8.94537	8.65328	8.53222	9.05123	8.39463	9.0544	8.91852	9.03119	9.01273	8.83956	7.52274
BNIP3L	9.33065	9.2944	9.12293	9.22276	9.27605	9.1428	9.35198	8.99635	9.16945	9.36052	9.22465	8.91784	9.0744	8.95501	8.76672	9.30044	9.16442	9.08096	9.2075	8.86134	9.05965	8.82441	8.86166	8.99993	9.03349	9.12976	8.96493	8.69457	8.71736	9.09999	9.06221	8.99366	8.80635	9.26824	8.68336	9.24264	9.23656	9.11723	9.33621	9.17047	8.22328
ARMC2-AS1	9.32357	9.4444	9.36356	9.4411	9.30936	9.31929	9.37015	9.22915	9.12322	9.52883	9.34493	9.32707	9.18704	9.59509	9.3562	9.24574	9.49532	9.28817	9.18614	9.19926	9.48155	8.97001	8.81912	8.80632	9.48167	8.96587	9.28679	9.32554	8.71593	9.20637	9.1191	9.05039	8.73215	9.35896	8.74334	9.26689	9.11858	9.10502	9.08145	9.12314	8.27891
TCEAL2	9.32222	9.3273	9.04096	9.19741	8.90758	9.143	9.26975	8.82451	8.89506	9.40456	9.17753	9.12853	9.02063	9.65695	8.74795	9.41164	9.53814	8.96165	9.27979	9.04196	9.26079	8.73991	8.69318	8.95326	9.38149	8.94386	9.08429	9.16593	8.27988	8.87354	8.97554	9.06303	8.63727	9.25989	8.68916	9.23677	9.10995	9.16822	9.35771	9.31365	8.3634
YPEL5	9.32156	9.71455	9.69002	9.33506	9.05983	9.06462	9.41074	9.04999	9.07387	9.28752	9.19007	9.3662	8.96336	9.74044	9.24894	9.37037	9.86672	9.1067	9.10457	8.67386	9.17637	8.59297	8.82089	9.02425	9.60133	9.01799	9.12766	9.08022	8.36082	8.75274	9.40674	9.35094	8.77887	8.96819	8.73798	9.03214	9.10028	9.02846	9.26171	9.12157	7.81332
SNCA	9.32033	8.5102	9.32983	9.42219	8.87155	9.39126	9.10111	9.05073	9.19652	9.35018	9.18463	9.01758	8.903	9.13502	8.24655	9.24697	9.61711	8.80666	9.36437	8.67543	9.21452	8.21221	8.36477	8.06248	9.07781	8.17418	8.46137	8.87144	7.44537	8.19546	9.0471	9.07767	8.22276	8.84981	8.07073	9.14045	8.66186	8.87588	8.86939	8.89887	7.51213
OXCT1	9.31843	9.14543	9.33965	9.28588	8.84901	9.25605	9.20943	8.91317	8.98134	9.23544	9.11677	8.85303	8.8811	9.40986	8.67041	9.2082	9.39824	9.08011	9.26392	8.64103	9.19532	8.23509	8.34477	8.57283	9.01475	8.57417	8.73503	8.89751	7.90814	8.31065	8.79965	8.87587	8.20792	8.85111	8.20397	8.99765	8.8243	8.96482	9.03865	9.06951	7.46716
PRKCZ	9.31563	9.18769	9.20909	9.11833	9.21036	9.23237	9.34464	9.14616	9.27484	9.47148	9.20173	8.98239	9.03334	9.53864	8.64934	9.0889	9.39303	8.73671	9.25609	8.95917	9.12577	8.58723	8.89296	8.94867	9.46156	9.10957	9.36088	8.78355	7.36578	8.60823	8.86327	8.88163	8.4268	8.86039	8.46029	8.78438	8.73705	8.75987	8.62337	8.805	7.67373
HMGB1	9.31301	9.53598	9.31604	9.31372	9.43683	9.31404	9.46551	9.36083	9.25815	9.36043	9.27397	9.41267	9.26973	9.38736	9.29634	9.4745	9.42659	9.41103	9.41664	9.18751	9.26773	9.11683	9.23048	9.74295	9.39203	9.53678	9.25252	9.12859	9.14451	9.66357	9.32939	9.22024	9.22652	9.28624	9.18389	9.22574	9.29375	9.40233	9.2954	9.37898	8.71333
DCTN3	9.30462	9.261	9.17257	9.1704	8.86814	9.09839	9.13119	8.91114	8.9623	9.34932	8.96178	8.79791	8.83169	8.94116	8.61811	8.85425	9.41513	8.96076	9.11178	8.53342	9.08791	8.36628	8.33306	8.41354	9.08323	8.3061	8.68911	8.66474	8.30689	8.20912	8.71305	8.96302	8.41895	8.64073	7.92329	8.88194	8.66463	8.75824	8.82774	8.90953	7.39621
SERINC3	9.29621	8.74703	9.28207	9.09837	8.68418	9.13436	9.21691	8.93962	9.07076	9.02327	9.06103	8.93821	8.75153	8.81412	8.45696	8.96236	8.87028	8.94144	9.07894	8.46942	9.15539	8.35169	8.36565	8.30695	9.0944	8.05463	8.38905	8.50594	7.92393	8.24339	8.8412	8.87334	8.19314	8.63015	8.23665	8.88743	8.49532	8.7507	8.7029	8.47151	7.56174
PITPNB	9.28843	8.95896	9.21049	9.17695	9.10433	9.13283	9.30639	9.30342	9.1663	9.36229	9.00526	9.10001	9.04381	9.30788	9.0166	9.21771	9.18678	8.91621	9.01013	8.96325	9.05125	8.67561	8.64927	8.71456	9.20753	8.91089	9.00256	8.8062	8.1465	8.5166	8.85927	8.99562	8.72468	8.99913	8.70575	9.02969	8.87427	8.9736	9.03712	8.89925	8.20584
RPH3A	9.28315	8.98553	9.37866	9.65067	9.59459	9.71831	9.55181	9.35806	9.58787	9.89029	9.68216	8.9407	9.77564	9.54663	8.76319	9.5315	9.04234	9.38334	9.55896	9.50968	9.6633	9.20517	8.59223	8.67033	9.32639	9.18285	9.01105	9.22252	7.01265	7.4436	8.67509	8.73775	8.27464	9.55114	8.83189	9.7572	9.21213	9.59876	9.42374	9.36846	8.0921
ATP2B1	9.2799	8.85105	8.93295	9.16643	8.77447	9.15194	9.44822	9.26053	9.22966	9.22977	9.0723	9.15954	9.18974	8.81198	9.06038	9.42043	8.49537	9.10565	9.20167	8.8449	8.98467	8.50178	8.74539	8.68179	8.94717	8.73089	8.73796	8.59801	6.86355	7.15247	9.00994	8.69808	8.55425	9.00417	8.74459	9.067	8.68031	8.4462	8.56005	8.38658	7.41406
GPRASP1	9.27985	9.20196	8.94077	9.22996	9.13197	9.17902	9.3862	9.02075	9.08579	9.49502	9.13288	9.25134	9.31512	9.4663	8.5861	9.36596	9.4978	9.28432	9.1868	8.97561	9.33036	8.81099	8.49025	8.54039	9.25596	8.45572	8.60734	9.21797	7.64763	8.61235	9.19992	9.30538	8.36852	9.28927	8.45817	9.49396	9.10447	9.10517	9.44333	9.26113	7.33979
SCN3B	9.27473	8.38084	8.79412	9.18456	8.42997	9.49055	8.97204	9.23147	9.30019	9.03558	9.19633	8.68521	9.03278	8.60107	8.44189	8.86581	8.86898	8.71905	9.38391	8.97852	9.11814	7.80843	8.36316	8.42095	8.78128	8.46846	8.86787	8.41903	6.67242	8.42251	8.33164	8.44085	7.89992	8.54512	8.16818	9.06145	8.38971	8.47884	7.82178	8.25623	7.12326
RPS12	9.27053	9.88171	9.97547	9.55773	9.91171	9.1999	9.34725	9.29542	9.2238	9.59983	9.38996	9.60871	9.29611	9.91161	9.76883	9.35405	10.0509	9.56204	9.36492	9.25983	9.53102	9.62457	9.41502	9.82891	9.8386	9.76706	9.97073	9.66476	10.267	10.2409	9.71158	9.93491	9.78976	9.43539	9.55817	9.41157	9.79861	9.75766	9.75635	9.66318	9.29021
PHYHIPL	9.26638	9.10214	9.17124	9.41142	9.35544	9.34992	9.45335	9.1573	9.41924	9.71558	9.51404	9.38058	9.2947	9.36628	9.08732	9.60435	9.28188	9.09923	9.26987	9.08823	9.71956	9.31258	9.51915	9.08374	9.4642	9.22048	9.45254	9.35883	8.07881	8.72331	9.22549	9.04455	9.05665	9.34842	8.97376	9.46186	9.38699	9.39035	9.12355	9.2325	8.55917
NRSN1	9.266	8.18579	8.57381	9.34085	9.30535	9.49676	9.45205	9.07007	9.24916	9.4023	9.04162	8.51539	8.97374	8.49198	8.02033	9.10184	8.5175	8.37448	9.07424	8.56656	9.33607	8.17105	7.60689	7.59822	8.64487	8.07901	8.2636	8.34397	6.44544	7.85732	8.29727	8.10005	7.79466	8.71032	7.5998	9.13451	8.2014	8.52986	8.41002	8.2487	7.69173
GABRG2	9.2655	9.5113	9.12846	9.33934	9.10599	9.12329	9.43909	8.94398	9.59471	9.47396	9.23613	9.24315	9.22306	9.30025	8.99834	9.59358	9.68033	9.26591	9.38298	8.72392	9.64106	8.25812	8.24019	7.69448	9.34194	7.76861	8.29446	8.8576	6.50756	7.06586	9.20495	9.50122	7.78938	8.88753	7.96368	9.36298	8.97562	9.08722	9.31659	8.93388	6.76168
ARMCX5-GPRASP2	9.26277	9.20947	8.9534	9.12747	8.98412	9.04263	9.29364	8.97921	9.04581	9.40123	9.10007	8.95428	9.1719	9.57042	8.62495	9.37913	9.61603	8.98704	9.10392	8.88909	9.2374	8.75897	8.45246	8.81497	9.33548	8.72442	8.81751	9.03459	7.97948	8.79623	9.10714	9.11567	8.46815	9.15757	8.63661	9.13652	9.05445	8.96897	9.27538	9.0371	7.64955
OCIAD1	9.2599	9.35477	9.19043	9.22085	9.03246	9.10955	9.34908	9.22392	9.15712	9.30514	9.08674	8.95617	9.06633	8.98031	8.81823	9.1465	9.27062	9.05947	9.19092	8.94851	9.13408	8.48225	8.46856	8.53916	8.96829	8.50651	8.50535	8.83486	8.34715	8.59076	8.92331	8.97126	8.38831	9.02994	8.60214	9.13715	8.94333	9.0834	9.09274	8.99677	8.26393
PINK1	9.25917	9.15593	9.13685	9.25258	9.09094	9.13499	9.22242	8.74165	9.22345	9.43597	9.11848	8.93563	8.99095	9.29292	8.67951	9.02044	9.50488	8.86682	9.35252	8.62876	9.24473	8.4172	8.75247	9.33076	9.28391	8.87796	8.94509	8.76281	8.20547	8.72833	8.81818	9.0756	8.6203	8.83833	8.28653	9.17302	8.86307	8.8127	8.66083	8.70743	8.23065
EIF4H	9.25729	9.5564	9.4925	9.36108	9.25072	9.13265	9.41889	9.23195	9.18528	9.44606	9.39411	9.25424	9.15667	9.69753	9.04216	9.44028	9.57899	9.28657	9.17358	9.1868	9.35226	9.18314	9.04631	9.20454	9.51195	9.22518	9.24698	9.21038	8.73305	9.29859	9.30151	9.371	8.85388	9.3116	9.05947	9.20098	9.2972	9.36232	9.58801	9.43341	8.25345
RPL29	9.25715	9.6113	9.56919	9.28346	9.17103	9.20551	9.41657	9.25346	9.05534	9.38045	9.21127	9.57044	9.03954	9.617	9.57439	9.22635	9.89378	9.38803	9.12485	9.19828	9.28065	9.37945	9.23686	9.69014	9.54577	9.68135	9.86215	9.28597	9.98248	10.2305	9.49984	9.44487	9.48202	9.11213	9.58425	9.06813	9.45848	9.05241	8.76576	8.95419	8.85085
ATP5H	9.25698	9.25537	9.17973	9.30748	9.37198	9.38872	9.42725	9.14748	9.39653	9.54247	9.30996	9.19739	9.09071	9.51657	9.19058	9.31797	9.44672	9.22344	9.17071	8.94395	9.56112	9.04657	8.70818	8.63395	9.25926	8.76355	8.73596	9.16751	8.7338	9.02165	9.10065	9.15205	8.84228	9.1505	8.45825	9.15955	9.38217	9.16115	9.26332	9.21703	8.13772
EPDR1	9.255	9.23577	9.34027	9.20181	8.80066	8.99011	9.12959	8.99634	8.97494	9.2892	9.23709	9.20861	8.91358	9.58618	8.56141	9.22622	9.75465	9.24718	9.23865	8.42282	8.91374	8.69944	8.75307	8.58228	9.71984	8.59897	9.20867	9.00372	7.45088	7.73753	9.16041	9.32519	7.94422	9.02905	8.15571	8.97696	8.85871	9.06003	9.43526	8.99034	7.46431
MAP1A	9.25487	9.52524	9.46124	9.63529	9.79047	9.6145	9.24846	9.34328	9.31955	9.66133	9.68399	9.49676	9.75878	10.0846	9.53529	9.68462	9.4975	9.4446	9.6977	9.72765	9.66942	9.78626	9.94553	9.6727	10.0452	9.92421	10.1864	9.71799	8.47178	9.54212	9.26878	9.28975	9.59741	9.76095	9.60532	9.53502	9.57461	9.49084	9.79915	9.78132	9.04343
ARPC2	9.25314	8.80292	9.02102	8.78381	8.83414	8.98111	9.08901	8.96942	8.9574	9.22902	8.76413	8.89149	8.76023	9.05151	8.73117	8.78691	9.07153	8.81041	9.15781	8.60408	8.91518	8.44379	8.5257	8.83056	8.89153	8.92223	8.72008	8.2991	8.41261	8.91667	8.77959	8.67439	8.41965	8.45399	8.34358	8.68718	8.6324	8.80965	8.59477	8.71637	7.88201
ATP2A2	9.25243	8.94443	9.43063	9.31773	8.95775	9.28873	9.47594	9.19977	9.32955	9.40965	9.14864	9.14123	9.21682	9.24677	9.01167	9.19462	9.05937	9.09911	9.35432	8.92567	9.35142	8.60669	8.72721	8.75744	9.38052	8.97852	8.97167	8.72265	7.71608	8.35332	8.9738	8.92808	8.21861	9.0969	8.48139	9.26438	8.84486	9.03029	9.2098	9.0494	7.67814
EIF4G2	9.25095	8.80004	9.18501	9.27389	9.27008	9.19107	9.45279	9.13187	9.27788	9.30816	9.18783	9.27809	9.13518	9.08659	9.29715	9.25038	8.82668	9.14107	9.18095	8.95008	9.23561	9.05949	9.07646	9.337	9.39129	9.317	9.11966	8.87305	8.89743	8.86796	9.2546	9.03996	8.79221	9.11907	8.81718	9.17795	9.19349	9.08291	9.00544	8.93991	8.34347
SUB1	9.2507	8.90779	8.9549	9.11568	8.85929	9.20823	9.31607	9.06432	9.16509	9.13956	8.92579	8.86524	8.79886	8.54541	8.81739	8.97041	8.75354	8.99165	9.12356	8.58256	8.98891	8.07475	8.3135	8.35641	8.49491	8.38089	8.29306	8.51531	8.00166	8.31005	8.66868	8.65243	8.08485	8.60959	8.08351	8.90989	8.66721	8.56039	8.33935	8.44111	7.40743
SNORD32A	9.24977	9.57722	9.6543	9.26762	9.40697	9.07073	9.22552	9.29824	9.1414	9.28655	9.16933	9.49322	9.04615	9.60383	9.55327	9.30555	9.61033	9.38429	9.29715	9.17275	9.26613	9.49315	9.4788	9.66024	9.39151	9.49796	9.67203	9.30164	10.0054	9.85732	9.53033	9.45724	9.68363	9.22679	9.59795	9.28766	9.48242	9.6272	9.57356	9.45292	9.33783
MYL6	9.24949	9.30789	9.38906	8.99668	9.10819	8.85936	9.31156	9.25078	8.57949	9.24402	8.94604	9.15989	8.90349	9.11578	9.19565	8.69068	9.2231	8.96072	9.04968	8.74112	8.84125	8.96285	8.86608	9.36348	9.13085	9.23391	9.03223	8.70302	9.88643	9.39189	9.18926	9.26401	8.75843	8.76209	9.154	8.82614	9.0328	8.65814	8.65739	8.69777	8.69481
BNIP3	9.24689	8.95032	9.32937	9.13338	9.17986	9.0485	9.36065	9.13946	8.86508	9.28268	9.16945	8.84421	9.04583	9.36199	8.71073	9.25273	9.54476	8.94035	9.21973	8.76547	9.23608	8.72165	9.0059	9.30742	9.28954	9.22504	9.31047	8.81907	7.82419	8.56707	9.07181	9.08576	8.88041	9.15019	8.85657	9.06418	9.01503	8.79441	8.91199	8.67989	8.11843
SPIN1	9.24268	9.10839	9.26353	9.29025	8.98472	9.21723	9.40937	9.24453	9.20296	9.11693	9.09534	9.15129	9.05319	9.17542	8.91652	9.24001	9.21618	8.98678	9.09371	8.84557	9.02067	8.60361	8.72983	8.94924	9.26339	8.99592	8.92641	8.72154	8.06383	8.73281	9.09887	9.09028	8.58553	8.86633	8.7414	8.91691	8.86414	8.9179	9.02737	8.99134	7.65955
ATXN10	9.23948	9.0201	9.08775	9.1837	8.91055	9.08647	9.26473	9.04146	9.11312	9.32326	8.98892	8.81923	8.87275	8.97093	8.77274	9.03881	9.17411	8.93441	9.12452	8.69676	9.13492	8.45256	8.28214	8.5075	8.86455	8.40539	8.51697	8.6569	8.16544	8.70696	8.72913	8.83323	8.35733	8.76283	8.10196	8.90073	8.70022	8.71835	8.78884	8.7607	7.91964
RPL14	9.23844	9.76844	9.49567	9.26485	9.62314	9.15797	9.26271	9.21628	9.07661	9.45625	9.40103	9.46212	9.23116	9.94438	9.59643	9.34664	9.8433	9.34251	9.2553	9.411	9.30607	9.50865	9.4206	9.71354	9.94814	9.78837	10.0188	9.47022	9.81138	10.1642	9.53667	9.21855	9.62586	9.38188	9.68859	9.25798	9.54586	9.5185	9.54856	9.68086	9.23271
222229_x_at	9.23534	9.31941	9.33869	9.34024	9.61934	9.08212	9.15643	9.26714	9.01447	9.48149	9.15201	9.43874	9.16703	9.02524	9.32149	9.20044	9.1801	9.27374	9.24001	9.00355	9.22098	9.41197	9.15968	8.98233	9.05256	9.14734	9.33518	9.13387	9.68766	9.54014	9.40815	9.29932	9.62302	9.14879	9.43768	9.18811	9.24305	9.58579	9.41218	9.53502	9.11094
TM2D3	9.23286	9.39744	8.95579	9.11632	8.86461	8.88621	9.28341	9.06138	8.96538	9.40246	8.90287	8.92522	8.84023	9.09861	8.49371	9.24946	9.29272	8.91649	8.95582	8.3781	9.03239	8.07528	8.24337	8.29614	8.91577	8.26743	8.53761	8.71728	7.95429	8.38798	8.76291	8.43787	8.43454	8.80315	8.03904	8.91936	8.7389	8.7884	8.82952	8.90858	7.17811
BE465032	9.23269	9.116	9.07163	9.02963	8.7099	9.27845	9.25341	8.90004	9.2596	8.31754	8.80098	8.77544	8.75409	8.61637	8.54976	8.81255	9.28923	8.80898	8.79223	8.31807	9.08878	8.11564	8.412	9.21909	8.85478	8.8231	7.55939	8.29718	8.4028	8.27606	8.76788	9.09931	7.96952	8.1356	8.71841	8.82673	8.34396	9.22569	8.92839	8.72821	8.14503
NDUFA8	9.23068	8.65737	8.78732	8.93531	8.93413	9.08293	9.27733	8.96329	8.93498	9.15507	8.82362	9.13281	8.79198	9.33813	8.70129	9.04094	9.09174	8.97799	9.06478	8.67826	9.06881	8.6087	8.63009	8.67503	9.40215	8.81367	8.96143	8.72209	8.03999	8.77739	8.97124	8.907	8.45794	8.8443	8.48041	8.97014	8.74419	8.44802	8.42297	8.45161	7.56389
BAALC	9.22876	9.50701	9.58616	9.38174	9.66274	9.3609	9.67128	9.57519	9.08248	9.13132	9.34211	9.228	9.4217	9.5164	9.01362	9.62431	9.45661	9.3303	9.19363	9.44734	9.1743	9.15577	9.22222	10.0465	9.32572	9.71674	9.162	9.0662	8.28439	9.1217	9.06542	9.58451	8.95352	9.33015	9.22071	9.30945	9.19159	9.36742	9.60008	9.50652	9.18938
CREG2	9.22846	8.61932	8.98318	8.9878	8.58757	8.64772	9.23369	9.12374	8.80413	8.85194	8.88351	8.83263	8.87312	8.47592	8.15866	8.95656	8.19806	8.82152	9.43487	8.39495	8.39324	7.78641	8.53406	7.80775	8.76023	8.04767	8.32031	7.59586	6.22091	6.51527	8.75851	8.94171	7.62181	8.74507	8.25926	9.03541	8.0585	8.51147	9.03674	8.80486	6.52971
EFR3A	9.22477	8.83192	9.13454	9.38247	9.34463	9.15068	9.52342	9.08558	8.99781	9.53981	9.30094	9.44162	9.36095	9.54355	8.98819	9.49865	9.05574	9.0852	9.15285	9.10253	9.25323	9.24783	9.30526	9.16454	9.44736	9.50466	9.43941	9.08435	7.821	8.73222	9.2817	9.24437	8.98429	9.25539	9.01494	9.10897	9.04784	9.2528	9.5786	9.25828	8.37854
PRKAR2B	9.2222	9.58867	9.24529	9.17625	8.786	9.07307	9.4315	9.25513	9.17602	9.39136	9.21362	9.22357	8.98437	9.4563	9.35927	9.47582	9.31001	9.37086	9.142	8.8907	9.07639	8.37748	8.70921	8.88221	9.2943	9.14665	9.02406	8.95084	7.35939	8.19045	9.02895	9.06308	8.61053	9.01411	8.72484	8.93161	8.98285	8.93953	9.22607	8.97955	7.61448
LANCL1	9.2188	9.09037	9.25251	9.30866	9.19618	8.8791	9.35292	9.05516	9.07558	9.24946	9.05654	8.86637	8.76171	8.93796	8.56011	9.07536	9.11516	9.03378	9.09812	8.49999	8.94798	8.88643	8.69038	8.73528	9.04886	8.82891	8.73644	8.77046	7.74691	8.58256	9.46104	9.14757	8.31084	8.90704	8.12607	9.04107	8.97739	8.80368	9.00365	8.65499	7.20644
ABAT	9.21448	9.17167	9.11679	9.26035	9.49567	9.02118	9.58569	9.26058	8.971	9.08617	9.30299	9.15873	9.19372	9.41044	8.85062	9.52629	9.33594	9.20196	8.80644	9.0917	8.93858	8.93508	8.97054	10.1045	9.46291	9.75729	9.522	9.15622	8.16621	9.03798	8.92845	9.02481	9.01268	9.20596	9.13645	9.02004	9.1015	9.20726	9.11133	9.17112	8.5878
SST	9.21422	5.74279	7.85935	8.64173	8.42174	9.62124	9.56211	8.03378	9.60748	9.01638	7.99574	8.33157	8.5814	4.26999	6.44102	7.17346	8.76824	7.9928	8.07372	8.07264	9.62459	7.59831	6.90667	5.35248	5.96213	6.29264	7.49335	7.298	6.47665	8.35191	6.41821	6.66058	7.05209	7.26859	4.8759	8.58825	7.52494	7.0916	6.33956	7.50146	7.01073
NDRG3	9.21408	8.87399	9.09038	9.05688	8.80148	8.93514	9.2459	8.91548	9.25091	9.25086	9.01196	8.83765	8.82832	8.90302	8.45396	8.8466	9.03114	8.79908	9.14282	8.50477	9.10248	8.12798	8.18149	7.98243	8.9297	7.75989	8.19995	8.37154	7.14537	8.04017	8.6468	8.79832	7.69563	8.66108	7.84732	8.90981	8.57875	8.74881	8.62076	8.56834	7.30601
SV2A	9.21395	9.28711	9.24191	9.46144	9.28429	9.47118	9.28291	9.1166	9.32527	9.56941	9.46992	9.28471	9.46756	9.74544	8.89022	9.44086	9.64383	9.16366	9.40283	9.53917	9.56323	9.41861	9.487	9.47193	9.53991	9.5295	9.79224	9.46894	8.20986	9.15423	8.96479	9.2005	9.06802	9.48121	9.1897	9.37371	9.22695	9.33451	9.42438	9.44677	8.72767
42620	9.21334	9.00173	9.0924	9.26761	9.45166	9.10491	9.37744	9.1789	9.1588	9.27814	8.99385	9.04472	9.16938	9.19811	8.71755	9.20713	9.03847	8.92287	8.88351	8.90591	9.03196	9.22656	8.95691	9.29037	9.06574	9.19915	9.04822	9.05752	8.38381	8.98453	9.28661	9.03167	8.89554	8.99677	8.80058	8.95959	9.08411	8.96115	8.80812	8.92629	8.47922
CLIP3	9.2123	9.31379	9.6028	9.71456	9.37429	9.88378	9.16723	9.37318	9.71513	9.67037	9.66401	9.3719	9.69566	9.68154	9.30862	9.68342	9.41415	9.51471	9.65664	9.67763	9.81536	9.41873	9.51602	9.03596	9.65712	8.9053	9.27858	9.4748	8.48656	9.54008	8.82703	9.15622	9.11157	9.52008	9.19215	9.66464	9.42647	9.58111	9.56909	9.76451	9.02312
RPS19	9.20761	9.93628	9.8196	9.30211	9.69506	9.10903	9.29964	9.12557	9.14471	9.43893	9.50483	9.92389	9.1254	10.0224	10.0274	9.36975	10.0228	9.44468	9.17409	9.39606	9.5342	9.77326	9.66722	10.0314	9.92154	10.0248	10.3072	9.75358	9.89732	10.5387	9.78447	9.91026	9.77641	9.36125	9.7895	9.22384	9.85515	9.52242	9.46916	9.40813	9.2353
PAIP2	9.20601	9.00694	9.23917	9.25148	9.15797	8.94245	9.33876	8.92491	9.0398	9.28217	9.01951	8.9569	8.8191	8.99392	8.77366	9.01621	9.30551	8.88548	8.90474	8.5723	9.25935	8.572	8.4589	8.62236	9.11268	8.58851	8.68715	8.85751	8.37271	8.62927	9.0491	9.09126	8.26784	8.88368	8.25839	9.09974	9.00819	9.00681	9.04139	8.929	7.79447
COX5A	9.20176	9.09916	9.1788	9.33325	9.23744	8.98851	9.33987	9.02879	8.9641	9.49571	9.2331	8.96021	8.96771	8.99354	8.66285	8.99425	9.01604	8.87552	9.13968	8.65715	9.21464	8.37942	8.32432	8.38944	9.06306	8.41594	8.62728	8.62156	7.80631	8.43327	8.61805	8.63546	7.94461	8.78221	7.70245	8.97486	8.69968	9.02045	9.04784	8.92659	7.35541
CD81	9.20142	10.0777	10.2674	9.55859	9.48567	9.64266	9.46679	9.4575	9.5961	9.34666	9.97258	10.4206	9.52315	10.3217	10.3762	9.81524	10.095	9.99712	9.4995	9.87128	9.79588	10.2186	10.3287	10.8064	10.1382	10.5004	10.3222	10.0531	10.3831	10.5956	9.93074	9.88705	9.97628	9.80801	9.89821	9.90153	10.3727	9.91995	10.2062	10.2277	10.0261
SNRPD2	9.198	9.38238	9.29934	9.13354	9.21634	9.1581	9.10959	9.04364	8.93079	9.34227	9.14137	9.12122	9.02608	9.61884	9.16385	9.10622	9.65052	9.11235	9.13089	9.08625	9.344	8.89977	8.7998	8.94441	9.49804	9.01466	9.28822	9.15475	9.00108	9.55499	8.9176	9.14477	9.05483	9.14523	8.91859	9.01432	9.1076	9.06919	9.07038	9.24088	8.47581
MYH10	9.19421	8.56518	8.9399	8.87893	8.80119	9.04211	9.15411	9.04518	8.89863	9.0347	8.87253	8.82591	8.79937	9.05954	8.67193	8.97838	8.66998	8.6377	8.90963	8.88182	8.80496	8.43719	8.54273	8.64879	9.15298	8.76198	8.94245	8.65561	7.59806	8.12599	8.61881	8.57882	8.45053	8.84827	8.61727	8.66993	8.63867	8.63128	8.67552	8.57529	7.66556
GDA	9.19052	8.87251	9.1226	9.08559	8.50044	9.10896	9.1639	9.03266	9.06651	8.89962	9.03939	8.65087	8.81706	8.87317	8.8137	9.06476	8.87472	8.72406	8.96933	8.68035	8.72031	8.04799	8.43987	8.26851	8.49767	8.32069	8.42432	8.7501	7.45652	8.92534	8.70914	8.56871	8.37489	8.678	8.38888	8.85586	8.69178	8.614	8.42963	8.76626	7.83407
MTURN	9.18456	9.38401	9.52921	9.50529	9.99267	9.05653	9.4813	9.25292	9.03109	9.13041	9.61011	9.18802	9.18588	9.71998	9.07173	9.64508	9.30702	9.04163	9.2691	9.34528	9.59075	9.29029	9.2946	9.65083	9.66608	9.96365	10.1232	9.74385	8.24092	9.54862	9.39336	9.06631	9.29304	9.34318	9.04108	9.21185	9.43564	9.40435	9.36858	9.16476	8.85987
CYFIP2	9.18301	9.2528	9.35756	9.37931	9.13891	9.35529	9.30573	9.06154	9.23833	9.45448	9.40114	9.29469	9.2611	9.61765	9.13066	9.32452	9.53248	9.15761	9.22222	9.22877	9.38462	8.92948	9.13547	9.22361	9.67039	9.13686	9.42564	9.03855	8.05653	9.0515	9.07692	9.15098	8.74109	9.25834	8.78356	9.20018	9.13929	9.30781	9.27671	9.2079	8.14764
SUCLA2	9.18294	8.72959	8.94739	8.95498	8.71883	8.94101	9.18566	8.85305	8.8981	9.29214	8.94451	8.72519	8.8112	8.76029	8.43062	8.96137	8.72821	8.94703	9.13097	8.31323	8.98123	7.96758	7.98784	8.33291	8.70388	8.37871	8.14885	8.27252	7.2389	7.12768	8.46197	8.47505	7.80159	8.65156	7.76501	8.78276	8.48302	8.64911	8.8083	8.74728	6.89352
MAL2	9.17982	8.87377	8.84457	8.78243	8.57872	8.77947	9.22994	9.05543	8.83478	9.24327	8.83572	8.51949	8.53077	8.47045	8.58709	9.08548	7.91424	8.82907	8.91491	8.2423	8.67016	7.41621	6.94502	6.76205	8.11301	6.90499	7.12027	7.37317	6.14681	6.01263	8.2042	7.92713	7.04561	8.10258	7.32983	8.33489	7.6924	8.07283	7.74818	7.82501	5.2578
MT2A	9.17885	11.0111	9.89588	9.64563	10.1648	9.8297	9.87217	9.84151	9.62771	9.46964	11.0089	10.5619	9.69639	10.5801	10.9821	10.5663	12.0867	10.7528	9.07226	10.2538	10.1923	10.9102	10.9548	11.5016	11.2899	11.813	11.3087	10.6713	10.3266	11.5092	10.1661	10.7286	12.2057	10.5568	10.6715	9.36487	10.3929	10.2461	10.9637	11.1224	11.1928
ATP5L	9.17583	9.07046	9.05038	9.15868	9.1247	8.9188	9.16596	8.98323	8.88247	9.31466	9.03589	9.02675	8.93544	9.02522	8.93157	8.92182	9.2538	8.96552	9.10312	8.84501	9.18573	8.64033	8.38351	8.58474	9.01248	8.52745	8.94594	8.94857	8.83668	8.97939	8.76176	8.89325	8.70903	9.04784	8.46116	8.95764	8.9483	8.94175	8.99095	8.97247	7.82523
PIK3R1	9.17552	8.56856	8.95992	9.22918	8.72219	8.90276	9.20148	8.91902	8.92211	8.98635	9.01721	8.90979	9.24035	8.71092	8.62725	9.19156	8.53445	8.88332	9.24754	8.82607	8.73555	8.50117	8.66469	8.73994	9.32791	8.70797	8.78497	8.43507	7.47854	8.1295	8.94104	8.66175	8.43845	9.31934	8.73561	9.31847	8.36926	8.90465	9.02339	9.00127	8.0523
HNRNPA1P33	9.17533	9.2537	9.1951	9.15065	9.50905	9.18658	9.39889	9.16225	9.20767	9.27517	9.2487	9.12248	9.12904	9.2255	8.87391	9.20127	9.6197	9.36827	9.18445	9.31576	9.31952	9.15075	8.91626	9.1854	9.16096	9.2693	9.06166	9.05603	9.52099	9.50392	9.26426	9.03473	8.99421	9.11755	9.0871	9.18436	9.47665	9.26963	9.25245	9.2316	8.67494
FTO	9.17459	9.33942	9.36191	9.24458	9.10764	8.95262	9.24186	9.13149	9.02099	9.26879	9.24835	9.12399	9.06851	9.6071	8.90686	9.32312	9.45138	9.17387	9.17245	9.18265	9.17853	8.92852	8.78768	9.17255	9.42614	9.03379	8.99291	9.21716	8.26128	9.24297	9.07557	9.18717	8.89219	9.10662	9.03479	9.0176	9.14725	9.12595	9.18337	9.12658	8.20108
FAM213A	9.1733	9.71052	9.04241	9.2006	8.98367	9.10075	9.37253	9.02028	9.3218	9.02961	9.18655	9.50051	9.11559	9.69309	9.51041	9.40599	9.55575	9.45838	9.05635	9.17354	9.29173	8.77478	8.91231	9.59509	9.47027	9.21611	9.31142	9.3039	8.74617	8.96361	9.1984	9.49207	9.23152	9.0885	9.07509	8.89425	9.40745	9.18563	9.44831	9.5378	8.8989
COPG2IT1	9.17242	9.07061	9.41233	9.13384	9.25467	9.2437	9.34925	9.04176	8.66016	8.89965	9.1339	9.25168	9.25782	9.66164	9.1805	9.2146	8.92392	9.2714	9.27038	9.47991	9.11889	9.0537	8.89536	8.84356	9.80423	9.06853	9.08384	9.16428	8.13218	9.14874	9.41079	9.17803	8.8449	9.39477	9.28001	9.29317	8.9096	9.31837	9.66295	9.62468	8.26772
GLO1	9.16806	9.47936	9.50524	9.31216	9.33823	8.89886	9.52252	9.19003	9.03916	9.33876	9.0363	9.21254	8.92694	9.54203	8.96023	9.257	9.73286	9.20958	9.08115	8.79499	9.08838	8.93217	8.87378	9.53855	9.408	9.28099	8.95222	9.13111	8.95078	9.06112	9.33594	9.37873	8.90336	9.15104	8.81487	9.28487	9.16163	9.01566	9.23439	9.37235	8.4932
RUNDC3A	9.16698	9.19793	8.96053	9.11263	9.16829	9.34986	9.03005	9.0688	9.28389	9.43541	9.27167	9.30275	9.25863	9.59253	9.14393	9.2714	9.24213	8.99362	9.44782	9.18973	9.36385	8.62711	9.17641	9.32503	9.43793	9.49004	9.46092	9.07954	7.66927	8.84598	8.78726	8.82558	8.73097	9.12378	8.82373	9.11941	8.89526	8.87579	8.66474	8.89391	8.21042
CRMP1	9.16453	8.95255	9.06863	9.11764	8.79088	9.32121	9.15022	9.15058	9.14046	9.27145	9.08352	8.78505	9.12236	9.3348	8.75773	9.06893	9.18547	8.99432	9.14305	9.10021	9.0886	8.80116	8.865	8.73448	8.952	8.77173	8.74701	8.82864	8.10298	9.00153	8.70115	8.89469	8.74408	8.88973	8.65662	9.02416	8.85588	8.8044	8.65667	8.93161	8.66426
WASF3	9.16423	9.25993	9.35169	9.55355	9.61117	9.37787	9.60831	9.41698	9.38433	9.26548	9.43369	9.41779	9.49098	9.53107	9.18586	9.70369	9.67188	9.40843	9.01952	9.40311	9.15017	9.32696	9.52477	10.1657	9.59064	9.72702	9.52375	9.22802	8.84191	9.70145	9.46851	9.50946	9.59199	9.44246	9.4817	9.27852	9.46032	9.36895	9.46242	9.56886	9.09113
STMN3	9.16131	9.05961	9.07296	9.02409	8.74101	8.88171	9.19499	8.95144	8.86016	9.06989	9.05363	8.74608	8.72413	9.18992	8.37486	8.99063	8.94597	8.74891	9.08283	8.91803	8.94068	8.69195	8.88056	9.04976	9.11828	8.94792	8.94288	8.76279	7.59611	8.71637	8.97354	8.96878	8.27501	8.91664	8.78123	8.80681	8.63263	8.67006	8.58004	8.72597	7.82428
KIF3C	9.15975	8.81121	8.93307	9.16428	8.86304	9.20046	8.98385	8.93993	9.13972	9.0584	9.04934	8.89553	8.96109	8.65777	8.84115	9.03206	8.97479	8.92782	9.1601	8.43304	9.04503	8.02241	8.4931	8.06982	8.95097	8.10521	8.59091	8.39538	7.20556	7.80499	8.63763	8.80684	7.97607	8.5664	7.81621	8.94869	8.47909	8.25177	8.44389	8.51365	7.38864
PRDX5	9.15932	8.84881	8.9742	8.97813	8.93752	9.04037	9.29939	8.83639	8.94069	9.21461	8.88808	8.95933	8.89677	9.12351	8.61663	8.88923	9.18943	8.93515	9.08866	8.45777	8.9377	8.28008	8.45042	8.8502	9.0304	8.5911	8.79921	8.65783	8.48528	8.43768	9.13861	8.93312	8.23113	8.79746	8.33464	9.03974	8.88814	7.98097	8.00302	8.11165	7.58063
DDX1	9.15833	9.06017	8.92884	8.93101	8.82514	8.78317	9.27499	8.79926	8.88677	9.29656	8.80386	8.92394	8.88027	9.1119	8.60772	8.92328	9.15928	8.73652	9.10836	8.5624	8.98665	8.24062	8.3259	8.45005	9.11569	8.64363	8.36893	8.56242	7.92305	8.3369	8.66899	8.65218	8.02534	8.86756	8.17085	8.9182	8.60621	8.78841	9.19103	8.92688	7.48611
ANK2	9.15549	8.84298	9.23934	9.20487	9.05153	9.08137	9.2254	8.94792	9.0446	8.96298	9.06367	9.04283	9.0528	9.04508	8.91857	9.14348	9.00706	8.98286	9.09723	8.66671	9.04407	8.44119	8.91969	8.84108	9.34668	8.86382	8.74099	8.69856	7.35281	8.38167	9.14737	9.02178	8.11311	8.84098	8.40589	9.12101	8.76586	8.74285	8.94811	8.83371	7.7301
HOPX	9.14994	9.15768	8.49684	8.64632	8.70348	8.84846	9.22281	9.24508	8.76069	9.00324	9.03522	8.88214	8.60158	8.77633	9.10207	8.91987	8.94037	8.87049	8.99045	8.79111	8.94717	8.10156	7.46194	8.36006	8.48058	8.47807	7.98903	8.50564	7.63734	7.57473	8.29395	8.83073	8.08999	8.09178	8.21087	8.2273	8.41761	8.52645	8.41073	8.83489	7.60978
RIMS3	9.14904	9.27776	9.10681	8.99761	9.27176	8.93689	9.30654	9.00303	9.03779	9.20275	9.04535	8.91008	9.02882	9.47534	8.90112	9.31705	9.17622	9.05721	9.12358	9.07953	9.02859	8.66339	8.91168	8.9143	9.40109	9.07454	9.20336	9.04256	7.62645	7.58086	9.07421	8.83365	8.5598	9.11728	8.95034	8.95228	8.88203	8.83776	8.88494	8.79041	7.98002
GJA1	9.14819	11.5813	10.4021	10.5262	11.0805	9.64382	10.8617	10.8157	9.81478	8.30137	10.372	11.738	10.6943	11.6122	11.503	11.2465	10.9826	10.8914	8.5736	10.5953	10.2428	11.1914	11.553	12.396	11.3905	11.0275	11.5319	11.108	11.058	11.2812	10.4221	11.0625	11.7305	10.888	11.6664	10.2672	11.132	11.1836	10.8906	10.9247	11.0073
BTBD3	9.1471	9.20996	9.15721	8.9469	9.15186	8.79065	9.58354	9.33877	9.17273	9.05776	9.06853	9.30876	9.05311	9.33955	9.33163	9.2835	9.25525	9.26401	9.01743	8.76975	8.78949	8.1427	8.45135	8.49008	9.15832	8.51612	8.68393	8.47062	6.52899	8.85261	8.95844	8.79837	7.9401	8.26872	8.43201	8.77465	8.95084	8.4346	9.02951	8.84719	6.44015
IRS2	9.14445	9.41067	9.14366	9.06298	9.03957	9.06239	9.21338	9.29303	8.96642	9.05961	9.2906	9.31991	8.87814	9.56407	9.41223	9.2817	9.46771	9.09016	9.09211	8.99998	9.05661	8.91481	9.20778	9.32732	9.62071	9.40631	9.72572	9.07667	8.12415	9.32733	9.11789	9.61341	8.99316	8.98588	9.00601	8.85455	9.25001	9.02664	9.43654	9.40941	8.3158
ATP1A1	9.13979	8.89569	9.03609	8.66112	8.53497	8.54899	9.13669	8.49794	8.7417	9.21309	8.90466	8.37064	8.54007	9.04341	8.41071	8.82499	8.88567	8.86992	9.05801	8.41141	8.78174	8.27803	8.18967	8.14823	8.97009	8.31782	8.63608	8.40947	7.59036	7.5756	8.92809	9.26514	7.82326	8.85987	8.0817	8.81558	8.59212	8.34474	9.03024	8.68461	7.26234
COX7A2L	9.13865	9.04338	9.21183	9.1542	9.05312	8.96152	9.05383	8.9079	8.77358	9.26781	8.99262	9.08507	8.95165	9.23222	8.77393	9.17921	9.32076	8.90906	9.01513	8.86414	9.1537	8.6989	8.85376	8.79722	9.05737	8.88378	8.9486	8.91956	8.62163	9.00836	9.01558	9.00459	8.75415	9.08542	8.79527	9.01165	9.03201	9.13512	9.07462	9.07316	8.4663
UBE2E3	9.13745	8.9882	8.88188	9.25242	9.01277	8.99663	9.29753	9.0604	9.01924	9.3821	9.09	8.76972	9.15467	9.0805	8.56356	9.28669	9.16177	9.0951	9.23103	8.70379	9.17104	8.29413	8.2908	8.82627	8.90737	8.52192	8.3509	8.52732	7.97833	8.26861	8.57945	8.85322	8.16999	8.84813	8.28866	8.98596	8.55992	8.75179	8.91688	8.83416	7.72278
NDUFB4	9.1347	9.20711	9.12283	9.13942	9.17365	9.09208	9.22406	9.12023	9.07906	9.28086	9.20554	9.23854	9.02036	9.44004	9.22901	9.19653	9.30848	9.26817	9.07954	8.83665	9.34284	8.82792	8.82307	8.86779	9.45404	8.76899	9.17956	8.98047	8.65267	9.08493	8.89922	9.11741	8.83891	9.07673	8.49258	8.98495	9.12127	9.00389	9.06514	9.05262	8.27318
GMFB	9.13326	8.84189	9.19907	9.19895	9.04722	8.9243	9.1947	8.93613	8.84389	8.94538	8.93003	8.94659	8.92064	9.0215	8.71713	9.11448	8.94146	8.83312	8.94398	8.5771	8.89306	8.67278	8.80913	9.0596	8.95639	9.06917	8.86203	8.96208	8.06559	8.85442	9.16553	8.96855	8.84486	8.80804	8.69881	8.85502	8.73211	8.80854	8.82614	8.87613	8.16497
RPS14	9.13191	9.3009	9.29947	9.12064	9.27946	8.95263	9.1527	9.18452	8.6854	9.20118	8.99676	9.26055	8.79402	9.26769	9.25936	9.07918	9.37944	9.16557	8.89858	8.93316	9.13204	9.16933	8.93767	9.32855	9.2398	9.19469	9.57774	9.1639	9.60728	9.55111	9.25056	9.40048	9.30802	8.93599	9.35861	8.75583	9.32827	9.19871	9.16412	9.08802	8.64972
TMOD2	9.12729	8.64078	9.08793	9.13876	9.05355	8.83626	9.29009	8.87383	8.73988	8.9492	8.8886	8.83053	9.07005	8.74417	8.53603	9.01403	8.78072	8.84593	8.77256	8.42354	8.68661	8.28741	8.4761	8.93841	8.74541	8.4943	8.56815	8.50173	7.31008	8.11665	8.86116	8.85396	8.35366	8.83961	8.18638	8.91467	8.48016	8.87295	8.9779	8.85047	7.65023
TMBIM6	9.12502	9.54676	9.57495	9.32079	9.43268	9.10377	9.40502	9.25397	9.02425	8.75842	9.30845	9.63669	9.12243	9.28873	9.40402	9.31632	9.56131	9.33002	8.75345	9.25604	9.31111	9.28504	9.64004	10.327	9.56222	9.70132	9.50471	9.21737	9.49879	9.5571	9.22326	9.46067	9.46157	9.23744	9.44608	9.16469	9.42069	9.54408	9.44089	9.42105	9.11155
SNORD96A	9.12195	8.84067	9.43197	9.0279	9.0563	8.75995	9.14497	8.95981	8.93713	9.06467	9.07894	9.29506	8.7661	9.34708	9.28725	8.95592	9.38965	9.1081	8.95217	8.83812	9.15386	9.21435	9.23018	9.21748	9.44038	9.24358	9.2009	8.94842	9.7934	9.88435	9.40416	9.25348	9.35493	8.94273	9.40686	8.88663	9.30828	9.08892	9.00694	9.10583	8.69557
ADAR	9.12005	9.993	9.28629	9.11211	9.16978	9.13356	9.30203	9.06946	9.04476	9.23079	9.18482	9.295	9.03006	9.60848	9.04901	9.28257	9.7761	9.09344	9.09502	9.22689	9.19248	8.95915	8.96426	9.42352	9.73009	9.44503	9.40938	9.17922	8.42124	9.55917	9.38626	9.25989	8.78407	9.24549	8.94968	9.39706	9.16088	9.02578	9.31445	9.1945	8.06454
MIR4784	9.11936	9.11682	9.00621	8.94988	9.19383	8.86538	8.97769	8.63812	8.54123	9.24719	8.56149	8.54198	8.8853	9.31042	8.67652	8.93379	9.21447	8.74394	8.92348	8.90006	8.94598	8.22165	8.8483	9.06568	8.87556	8.86185	9.34603	9.06904	8.17954	9.36186	8.69255	9.02807	8.18251	8.83216	8.48144	8.94616	8.69627	8.83641	8.68871	8.8671	8.24976
NPTX1	9.11824	8.65403	9.46088	9.30337	8.94766	9.40083	9.05286	8.86559	9.33099	9.35168	9.4192	9.72077	9.14472	8.97366	8.94261	9.23576	9.32401	8.52337	9.47688	8.8797	9.24927	8.56607	8.84514	8.78708	9.49005	8.50391	9.04241	9.0448	7.44837	8.46563	9.05143	9.15075	8.21442	9.12084	8.30737	9.39105	8.89804	9.20667	9.0775	8.85355	7.65626
RPL12	9.1165	9.4042	9.51177	8.98499	9.44854	8.999	9.20552	9.23397	8.88438	9.17919	9.06254	9.39825	8.73464	9.60502	9.31288	8.95184	9.68505	9.21804	9.22975	9.04454	9.05395	9.1605	8.97325	9.46413	9.25889	9.51067	9.4676	9.01165	10.2199	10.1794	9.21915	8.9966	9.25144	9.20273	9.25526	9.14477	9.63804	9.09376	9.06687	9.12675	9.02374
NEDD8	9.11414	8.91845	9.10213	8.99418	8.89399	8.86433	8.87716	8.72957	8.65168	9.11518	8.86711	8.63961	8.61249	8.98806	8.49433	8.91956	9.04081	8.66281	9.02207	8.40576	8.83668	8.09082	8.33461	8.34414	8.78084	8.19401	8.41243	8.70364	8.10535	8.4298	8.73147	8.7027	8.32849	8.96944	8.03244	8.85106	8.62074	8.59251	8.62659	8.69319	7.79986
CBLN2	9.11361	9.34984	8.62085	8.62705	8.4049	8.64982	9.13346	8.80814	9.01989	8.74933	8.69126	8.47227	8.59458	9.01076	8.77464	8.89434	8.84225	9.03087	8.85196	8.50957	8.54728	6.81444	8.06538	8.06103	8.77674	8.34921	8.38791	8.25719	6.89148	5.57061	8.33287	8.70076	8.16414	8.19324	7.99208	8.18896	8.22689	8.16844	8.38324	8.41475	6.75011
ALDH2	9.11268	10.0563	9.75958	9.66586	9.87318	9.18411	9.75904	9.54845	9.3215	9.12148	9.61032	9.55299	9.38915	10.1682	10.0558	9.78028	10.1026	9.55501	9.10407	9.79869	9.60615	9.98814	10.1998	10.8984	10.0913	10.2801	9.73526	9.83115	10.08	10.3347	9.46694	9.42513	10.1717	9.64153	10.0852	9.47557	9.89031	9.97897	9.74475	9.99192	9.99685
NDUFA13	9.10787	9.46376	9.14631	9.16096	9.07495	9.10328	9.237	8.96838	8.87369	9.41475	9.20729	8.95019	9.02475	9.26917	8.81563	8.83817	9.50358	9.04328	9.20958	9.00098	9.27745	8.6092	8.64673	8.98589	9.47023	8.81595	9.14447	9.00684	8.54406	9.34133	8.74474	9.16876	8.57772	9.16278	8.45366	9.24602	9.00508	8.89902	8.79678	9.06207	7.93093
CHGB	9.10666	8.52168	8.97952	9.13185	8.46493	9.09783	9.07545	8.46884	9.17312	9.46217	9.23469	8.49682	8.97194	8.89686	8.37071	9.02844	9.18598	8.86517	9.29403	8.2467	9.50276	7.76876	7.41968	7.13856	8.8768	7.64516	7.76833	8.54429	6.43934	7.47874	8.268	8.37021	7.1187	8.64821	7.1286	9.20603	8.54611	8.43753	8.23275	8.40967	6.53645
ATP5F1	9.10314	9.08573	9.04214	9.01147	8.82564	8.85541	9.11218	8.96166	8.87718	9.12858	8.79408	8.71038	8.62542	9.04183	8.5279	8.92056	9.3267	8.87384	8.89275	8.67149	8.93288	8.43385	8.19667	8.81316	9.05055	8.93028	8.61894	8.66255	8.39311	8.77769	8.59229	8.657	8.25467	8.70876	8.17722	8.68163	8.74131	8.95457	8.87878	8.90418	7.53942
GOT2	9.10124	9.08903	8.90607	9.03205	8.77493	9.01246	8.96473	8.92767	9.21916	9.25293	8.9431	8.89195	8.79288	9.26196	9.04421	9.0651	9.22613	9.02233	8.96502	8.93976	9.2648	8.60597	8.41432	8.26127	9.15167	8.50754	8.5392	8.70537	7.85316	8.17237	8.74685	8.9326	8.15055	8.6812	8.3004	8.9781	8.90449	8.58679	8.81092	8.83597	7.77653
RPS28	9.09999	9.48881	9.25843	9.24533	9.51299	8.88622	9.18159	9.13001	9.0601	9.31714	9.18937	9.47892	9.01058	9.58118	9.39512	9.14756	9.66994	9.12731	9.04712	9.23772	9.2363	9.50507	9.40732	9.62361	9.58095	9.48349	10.0234	9.35985	9.54717	9.78237	9.18292	9.55744	9.53355	9.26124	9.32184	8.90048	9.45888	9.32028	9.2875	9.24847	9.06225
LZTS3	9.09843	9.19456	9.0964	9.06778	8.89078	9.17424	8.9786	9.05128	9.24531	9.31567	9.35678	9.18935	9.16682	9.19881	9.19617	9.12387	9.13933	9.24216	9.47767	9.33831	9.16617	9.34797	9.50812	9.47922	9.33893	9.43875	9.90564	9.05761	8.15306	8.79518	8.93587	9.3239	9.41688	9.60773	9.24384	9.29512	8.97976	8.97433	9.29647	9.19915	8.97446
DDX24	9.09704	9.35981	9.15196	8.94429	8.88755	8.94465	9.11815	8.95576	9.02563	9.28043	9.22696	9.20075	8.94332	9.49445	8.89222	9.22148	9.53052	9.09296	9.16885	8.91599	9.08752	8.82094	9.0413	9.02149	9.16914	9.00516	9.29794	9.06735	8.16086	8.8195	9.17966	9.22378	8.82282	9.19793	8.98338	9.05569	9.06364	8.80522	9.04666	8.92288	8.14815
RHBDD2	9.09681	9.15011	9.03633	8.97101	8.52334	9.1744	8.94894	8.84922	9.09897	9.01899	9.18887	9.03143	8.84098	9.23885	8.63768	9.03918	9.40003	8.93556	9.08341	8.81184	9.23355	8.20379	8.54278	8.5864	9.19549	8.38806	8.70305	8.80443	7.92742	8.41213	8.64127	8.95872	7.9664	8.68229	8.1293	9.02256	8.78074	8.43632	8.33888	8.57967	7.46893
NDUFA5	9.09457	8.82682	8.81269	8.93761	8.95759	8.68217	8.99537	8.86615	8.64965	9.06949	8.75249	8.50274	8.7787	8.48686	8.25675	9.04969	8.50483	8.75153	8.98957	8.39669	8.51021	7.96153	7.93605	8.23292	8.31992	8.16521	7.8881	8.40728	7.50571	7.83681	8.7062	8.52516	8.05494	8.91755	8.00195	8.78668	8.45811	8.73697	8.66871	8.68199	7.49292
APLP2	9.09411	9.09063	9.21944	9.09395	8.86704	9.03781	9.19293	9.03251	9.18875	9.07344	9.0193	9.00108	8.86222	9.03643	8.89383	9.05232	9.18301	9.10086	8.93595	8.86398	9.20768	8.76985	8.73111	9.03702	9.13427	8.74128	8.811	8.84565	9.49131	8.70781	8.93332	9.1471	8.63168	8.86686	8.84007	9.03168	9.15853	8.91492	8.97366	8.93255	8.19838
ATP5E	9.08951	9.06975	9.0255	9.13128	9.32127	8.88556	8.99384	8.95492	8.87065	9.34226	9.0322	9.20319	9.06937	9.11751	9.13252	8.96746	9.15226	8.94354	9.05835	8.97276	9.09796	8.80759	8.85176	9.16247	9.32147	9.17412	9.1836	8.90051	8.92537	9.24098	8.78384	8.61192	8.94095	8.98424	8.60654	8.85171	9.00326	9.00307	8.90004	9.03942	8.44795
NHP2	9.08364	9.18426	8.95429	8.96027	8.94385	9.01408	9.0313	9.0638	8.9708	9.37787	8.9897	8.90919	8.67754	8.94179	8.79077	8.81888	9.19845	8.86952	8.94746	8.71505	9.2141	8.71774	8.66119	8.48542	8.91746	8.48887	8.76226	8.79928	8.27846	8.72732	8.58553	8.94727	8.5051	8.54818	8.23539	8.77844	8.70872	8.67105	8.45134	8.8039	7.81936
MDH2	9.07933	9.00048	9.1669	8.98612	8.64628	8.88248	9.00309	8.62625	8.931	9.17112	9.08774	8.81949	8.70713	9.09996	8.58448	9.00426	9.30534	8.95542	9.03849	8.52554	8.96916	8.17559	8.27692	8.38156	8.93656	8.37505	8.32957	8.46894	7.8483	8.33733	8.64186	8.78184	7.80253	8.62852	7.99836	8.82133	8.56754	8.61321	8.50133	8.51971	7.20303
NEUROD6	9.07684	6.60024	7.18521	8.65197	8.57328	8.8384	8.38325	8.47588	8.76674	8.85499	8.35374	7.59364	8.4526	7.3518	7.53086	8.59059	7.13474	7.81674	8.86868	8.36665	8.90181	7.74758	7.46107	7.04949	7.49656	7.39051	7.21855	7.66911	7.39999	7.21853	7.31074	7.37702	7.22789	8.38344	7.64637	8.85898	7.55714	7.96993	7.58392	7.65938	7.43576
DCLK1	9.07342	8.1914	8.7217	8.97219	8.70294	8.92147	9.06803	8.81178	8.96891	9.15122	8.68821	8.20594	8.841	8.50581	7.8858	8.84491	8.53921	8.70851	8.9939	8.23579	8.91915	8.12412	7.96166	7.77237	8.56338	8.12415	7.94932	8.04805	6.18576	8.07198	8.60736	8.58112	7.38548	8.72167	7.452	8.97739	8.27405	8.32282	8.68705	8.45742	6.89758
NPM1	9.07091	9.35295	9.15586	8.92354	9.0415	8.70997	9.13484	8.99233	8.84747	9.06076	9.01322	8.97931	8.72389	9.15101	8.95232	9.12015	9.46972	8.97589	8.87913	8.80638	8.85149	8.79476	8.67589	8.92149	9.08519	9.07745	8.83027	8.91272	9.26177	9.47616	9.12646	9.00074	8.9092	8.97146	8.85223	8.96914	9.15762	9.23257	9.45642	9.231	8.43833
MYL12B	9.06881	9.16982	9.07325	8.92329	8.83133	8.96864	9.04781	9.05478	8.72732	9.1823	8.84527	8.99624	8.64857	8.96858	8.85013	8.84564	8.96595	9.00059	8.94216	8.68754	8.93785	8.61846	8.61162	8.8191	8.89447	8.90063	8.80978	8.65188	9.27591	9.06531	8.65717	8.76785	8.57163	8.70302	8.70393	8.73833	8.86763	8.98198	8.95307	9.04943	8.43864
PCDH8	9.06525	8.41155	6.96479	7.51038	8.11725	8.36799	9.22461	8.99136	8.26716	8.7246	8.2095	8.22281	7.85787	7.67684	8.8336	8.25898	6.89583	8.7135	8.71389	8.2333	7.87761	6.23563	6.26664	6.43626	7.84746	7.09945	7.08154	6.20193	5.19594	7.09597	6.61205	7.77842	6.77942	7.21706	7.14233	7.45759	7.13695	7.26223	7.74397	8.12206	4.4313
PHYHIP	9.0649	9.77348	9.64577	9.24104	8.9378	9.50165	9.10908	9.09235	9.36146	9.76966	9.4818	9.47239	9.24261	10.151	9.34674	9.52761	9.56239	9.35569	9.66764	9.68404	9.4609	9.28532	9.53873	9.50836	9.94748	9.33806	9.73623	9.51432	8.121	9.16583	9.26776	9.25836	9.18217	9.56139	9.64399	9.3905	9.52005	9.11584	8.83632	9.25578	8.4375
NDUFS2	9.06361	8.77278	8.81159	8.95261	8.56764	8.80096	8.98992	8.63299	8.80723	9.02844	8.75216	8.80799	8.53301	9.168	8.49417	8.71708	9.27502	8.69822	8.96141	8.33291	8.96041	8.43576	8.32138	8.65647	8.97852	8.6589	8.44957	8.525	8.0102	8.32684	8.75187	8.76763	8.07786	8.53454	8.08763	8.83677	8.46321	8.2559	8.41882	8.36143	7.62408
N54506	9.06262	8.22219	8.65929	8.96531	8.68158	9.52088	8.9939	9.03456	9.27909	8.23366	9.00188	8.907	9.1201	7.72041	8.80073	8.57525	8.80958	8.63376	8.685	8.41516	8.81725	6.92902	7.79808	8.41775	9.07237	8.09192	7.8573	7.72139	7.12118	8.45596	8.0876	8.18064	6.55543	8.16699	7.86113	8.52468	7.41875	8.77477	8.81453	8.68593	6.89656
RAB1A	9.06166	8.64575	8.85186	8.90442	8.68801	8.74124	9.15176	8.80634	8.80212	9.01168	8.6521	8.66639	8.57279	8.56303	8.58418	8.71527	8.69789	8.67248	8.76828	8.27442	8.83137	8.12866	8.21084	8.40894	8.60843	8.35253	8.08232	8.299	7.87804	8.06797	8.69119	8.46873	7.96583	8.38212	8.00458	8.60889	8.43912	8.52218	8.54291	8.41307	7.30822
RPS4Y1	9.06047	9.40156	9.29313	8.89792	9.12663	5.34402	5.16813	5.10926	5.36194	5.40274	5.37254	5.30498	8.68457	9.37767	9.17391	9.01214	9.76651	5.42926	5.24346	5.24557	5.35174	8.73123	8.48423	9.09083	9.26101	8.84292	9.05424	8.88993	9.4908	5.31403	5.36064	5.21893	5.52032	5.11195	5.33818	5.00992	5.40419	8.9006	5.20125	5.36109	5.09689
NME1	9.06011	8.83248	8.96358	8.85888	8.81272	8.94015	9.1521	8.75031	8.67159	9.26518	8.97517	8.66701	8.69705	9.14103	8.55111	8.86798	9.23936	8.70786	9.05477	8.47948	9.1907	8.14926	8.13927	8.21281	9.00512	8.81891	8.80526	8.49974	7.64253	8.66517	8.55687	8.80898	8.16042	8.96887	8.13916	8.87247	8.69311	8.36013	8.48347	8.4893	7.37538
SOWAHA	9.05969	9.31355	8.40551	8.54924	8.9127	8.5923	9.42493	9.4052	8.26836	8.61462	8.43886	8.65175	8.6064	8.15043	9.27861	9.12455	7.99838	8.77813	8.64883	8.27317	8.1876	7.78223	8.24082	8.71217	8.41368	8.26271	8.61468	8.04536	7.24429	8.70645	8.25809	7.82471	8.65548	7.88703	8.3777	7.76913	7.90272	7.8282	7.4578	8.46153	7.18118
MIR3620	9.05903	9.11297	9.11371	8.80666	8.62988	8.79055	9.10115	8.97035	8.87782	8.91203	8.8833	8.77627	8.60889	9.15769	8.63836	8.97374	9.15392	8.80375	8.85297	8.69933	8.79766	8.56283	8.61094	8.84052	9.00669	8.89205	8.88355	8.56445	8.19428	8.83641	8.77119	9.00543	8.33834	8.64706	8.52819	8.6926	8.70258	8.56613	8.65681	8.60673	7.77349
PSMA1	9.05659	9.07226	9.0824	8.83345	8.65421	8.82464	9.05318	8.75385	8.84078	9.07522	8.91962	8.8832	8.59347	9.06554	8.78777	8.89511	9.3611	8.83423	8.79224	8.48664	8.95316	8.26422	8.04498	8.39672	8.91588	8.51396	8.23339	8.57457	8.5076	8.52119	8.85186	8.87363	8.17395	8.66638	8.1591	8.74094	8.74302	8.49294	8.76538	8.55921	7.48651
BTBD1	9.05466	8.99975	9.18956	8.99113	8.83688	8.81523	9.23778	8.97319	8.7759	9.23857	8.84188	8.94752	8.7491	8.88945	8.51949	8.99006	8.93123	8.78396	8.82164	8.66137	8.77381	8.41708	8.52683	8.88649	8.89593	8.52772	8.47848	8.33075	7.74299	8.18743	8.8802	8.61706	8.23827	8.54516	8.20178	8.85638	8.52658	8.60353	9.1137	8.6053	7.3533
SORL1	9.05177	8.2664	8.93907	9.0729	9.18606	8.98646	9.17068	8.86625	9.00651	9.04547	9.0212	8.84442	9.00758	9.21958	8.81205	9.15233	8.70755	8.97942	8.96408	8.96142	9.1614	9.09606	8.88655	9.12832	9.17873	8.96442	9.20617	8.9033	7.91936	8.59403	8.93208	8.9402	8.61737	9.04947	8.70305	9.17839	8.78705	9.12112	8.9919	8.83933	8.01707
PPP1CC	9.0491	8.5825	9.03708	8.90915	8.86624	8.64515	9.38317	9.1098	8.60775	8.77601	8.54149	8.9225	8.62065	9.33862	9.11963	9.14189	9.21481	8.91559	8.4933	8.50774	8.67029	8.71049	9.17544	9.68261	9.48034	9.32434	9.49712	8.56039	8.5718	9.12954	9.24078	9.05771	9.17323	8.61083	8.9874	8.64307	8.78823	8.5621	8.91233	8.73222	8.10329
SV2B	9.04864	8.70633	8.93576	9.11369	8.62405	8.99	8.9952	8.73826	8.95729	8.95107	8.93574	8.74288	8.90148	9.10241	8.54564	9.13882	9.01959	8.67035	8.85432	8.5936	8.92908	8.431	8.18956	8.14402	9.11478	8.30767	8.66699	8.87395	7.3424	7.77558	8.57946	8.76649	8.27527	8.84607	8.38474	8.7744	8.71894	8.59143	8.72792	8.65181	7.46169
NDUFB1	9.04859	9.04159	8.881	9.08719	9.15254	8.8942	8.9354	8.87183	8.74001	9.29813	8.98341	8.945	9.07033	8.98665	8.99772	9.03112	8.7903	8.91518	9.06641	8.91061	9.15963	8.80882	8.68327	8.6349	9.02336	8.63217	9.03078	9.03534	8.6311	9.0431	8.63313	8.57471	8.86574	9.04079	8.59214	8.93595	8.79447	9.04736	8.82392	9.11194	8.25932
PAFAH1B1	9.04858	8.38943	8.84865	9.02031	8.57664	8.83947	9.05846	8.63852	8.94136	8.71654	8.70608	8.57299	8.64427	8.39016	8.30461	8.62184	8.697	8.56041	8.96004	8.12738	8.83845	7.84252	7.89415	7.9731	8.63411	7.87953	7.82879	8.11833	7.18122	7.66164	8.65624	8.4889	7.55292	8.31955	7.43638	8.93809	8.2552	8.34428	8.60705	8.35332	6.98152
SPCS1	9.04815	9.56269	9.29858	9.10108	9.00421	9.01522	9.16515	8.90897	9.17332	9.37441	9.14807	8.92972	9.11621	9.30955	8.75384	9.22175	9.46222	9.25512	9.07467	8.9352	9.34443	9.0045	8.67099	8.88068	8.92516	8.92445	8.45568	9.06547	8.81248	9.04033	8.72629	8.84899	8.60945	9.12241	8.60776	9.07365	9.34593	9.23692	9.12135	9.16471	8.06609
RPL38	9.04203	9.38538	9.27507	9.19603	9.36858	9.07669	9.06347	9.09863	8.99957	9.30319	9.20519	9.2636	9.09183	9.48622	9.27586	9.19928	9.42018	9.07937	9.12859	9.17261	9.31036	9.37815	9.17327	9.29228	9.40588	9.23414	9.5922	9.31144	9.35193	9.59501	9.33344	9.35778	9.55731	9.26933	9.35172	9.07001	9.33124	9.29544	9.24336	9.38501	9.19138
TPRG1L	9.03783	9.13378	9.05814	8.99513	8.79193	9.0085	9.17231	8.87058	8.84908	9.12386	8.69364	8.78011	8.64562	9.27207	8.66917	9.07039	9.16856	8.86523	8.93356	8.72496	8.99617	8.43895	8.55214	8.67354	9.18133	8.58482	8.99704	8.79478	7.98668	8.18913	8.86432	8.98647	8.25529	8.60547	8.37232	8.9488	8.77484	8.5496	8.43441	8.43782	7.17967
PIN1	9.03221	9.04782	8.60179	8.77678	8.60686	8.82524	8.97005	8.75575	8.61612	9.08771	8.70571	8.50043	8.72555	8.86841	8.19258	8.71829	8.99794	8.69881	8.94297	8.51421	8.84781	7.79956	8.04802	8.40048	8.80398	8.26194	8.30896	8.21628	7.24275	7.93405	8.34038	8.66006	7.43483	8.43048	7.65861	8.73134	8.18615	8.20935	8.19625	8.18813	6.86695
42616	9.03216	9.51641	9.61971	9.68881	9.11036	9.86331	9.06409	9.33169	9.5203	9.45981	9.5306	9.60683	9.62308	9.86394	9.74919	9.58416	9.46818	9.41644	9.77226	9.5993	9.52831	9.23209	9.72861	9.43641	9.71824	9.47831	9.88018	9.3203	8.49276	9.77901	9.19133	9.06086	9.16074	9.64672	9.2676	9.7919	9.46659	9.76699	9.72635	9.92105	8.90886
ZBTB18	9.02557	8.72164	8.74857	9.15202	8.90744	9.38745	9.23687	9.09708	9.22325	9.15458	8.87756	9.10642	9.01638	8.73691	9.08	9.06588	8.27678	8.97813	9.07115	9.07445	8.96024	8.48393	8.70614	9.16482	8.94966	8.86923	8.72224	8.41829	7.52209	8.17976	8.68861	8.28065	8.31842	8.75755	8.63341	8.89526	8.55136	8.51631	8.38098	8.4862	7.52917
OSBPL1A	9.02467	8.92722	8.8868	8.80591	8.80987	8.71076	9.0483	8.72695	8.83132	8.99078	8.86342	8.5416	8.69559	9.08788	8.57044	8.88493	8.97882	8.68049	8.96453	8.56895	8.66311	8.46927	8.64508	8.70197	9.00905	8.69252	8.74317	8.38118	7.51405	8.35692	8.98791	8.67762	8.29823	8.77748	8.36725	8.69161	8.57905	8.53512	8.67165	8.58674	7.73359
SNORD38B	9.024	9.6767	9.68875	9.30851	9.48464	9.05423	9.29681	9.19514	9.02672	9.47333	9.43145	9.68537	9.03371	9.88752	9.71271	9.40281	9.85498	9.68602	9.28608	9.19811	9.40904	9.40087	9.50015	10.1884	9.69262	9.92146	10.2394	9.65787	10.0943	10.0128	9.523	9.4046	9.36242	9.34957	9.61492	9.34894	9.67563	9.53173	9.29402	9.38476	9.00077
EMC4	9.02265	9.21221	8.89976	8.63635	8.77073	8.58093	9.03682	8.66198	8.64191	9.01162	8.72867	8.69624	8.54811	8.92669	8.45603	8.85195	9.09458	8.72943	8.63387	8.36844	8.71901	8.2315	8.10367	8.41657	8.6399	8.44913	8.45179	8.65505	8.2446	8.19525	8.49754	8.64743	8.19063	8.52639	7.96204	8.64276	8.70715	8.54655	8.84507	8.66575	7.72637
ABHD17A	9.02239	9.32669	9.41308	9.48155	9.84026	9.47217	9.18017	9.25019	9.44561	9.46242	9.55491	9.2196	9.44796	10.0176	9.35615	9.46206	9.59719	9.24772	9.52137	9.61677	9.55206	9.65054	9.68123	10.2075	9.93481	10.051	10.1131	9.45995	8.6732	10.03	9.16351	9.50508	9.46109	9.58528	9.34319	9.44866	9.35381	9.544	9.46289	9.46257	9.19024
H2AFZ	9.02145	9.28288	9.39918	8.94588	8.7605	8.74013	8.98001	8.68338	8.72833	9.21273	8.94238	9.09107	8.61651	9.21761	8.96061	8.94561	9.11912	8.67099	8.78754	8.33319	8.86797	8.00207	8.36348	8.27241	9.00393	8.23993	8.37846	8.5026	7.60556	8.09939	8.85505	8.79602	8.15387	8.59576	7.92422	8.73011	8.60087	8.39592	8.66392	8.5417	6.78594
RAPGEF4	9.0168	8.25304	8.99813	9.19651	9.5164	8.79819	8.97952	8.80643	8.22661	9.1672	8.84911	8.73914	9.31167	8.76406	7.80305	9.15616	8.28807	8.539	9.04066	8.67919	8.66909	8.31169	8.85344	9.77364	8.57781	9.62245	8.90798	8.89025	7.67846	8.64678	8.52834	8.0911	9.06706	9.00217	9.13347	8.84305	8.03541	9.27692	8.59818	8.67427	9.18627
KLHL2	9.01663	9.11876	9.12182	8.91623	8.6086	8.67584	9.10807	8.93625	8.62245	8.8422	9.10718	9.36295	8.8417	9.34012	9.30794	9.19471	8.92508	8.73368	8.99714	8.40634	8.55466	8.31267	8.94472	9.15969	9.40487	9.38851	9.52528	8.52774	6.71957	8.33526	9.24574	8.8064	8.59884	8.68453	8.77807	8.48747	8.4396	8.24919	8.77409	8.64173	7.50604
ENOPH1	9.01193	8.85954	8.96764	8.86335	9.00609	8.56636	9.1858	8.80527	8.67927	9.1054	8.77438	8.60631	8.57251	8.90369	8.31034	8.83242	8.85201	8.62407	8.72503	8.50935	8.69144	8.46102	8.42283	8.69959	8.55497	8.72602	8.39575	8.55014	7.48055	8.62798	8.82907	8.42847	8.37658	8.50316	8.13059	8.63212	8.50771	8.57215	8.56104	8.44612	7.34058
PDXP	9.0118	9.39001	9.28036	9.24473	9.14038	9.38448	9.03722	8.89773	9.48753	9.30058	9.49205	9.14786	9.28379	9.43219	9.04655	9.32567	9.47193	8.9882	9.49328	9.03301	9.24386	8.36396	9.09649	8.93821	9.61671	8.6982	9.05112	9.0023	7.80076	9.02593	8.72935	9.01479	8.40637	9.05071	8.21344	9.32321	8.93086	8.81894	9.04465	9.08296	8.001
PPP2R1A	9.01102	8.9751	9.08932	9.00861	8.64898	9.17244	8.97142	8.80431	9.15122	9.02491	9.16511	9.00408	8.88634	9.28399	8.50355	8.95048	9.45384	8.96108	9.17068	8.87195	9.05174	8.42103	8.76044	8.79612	9.29638	8.80728	8.85268	8.8191	8.1958	8.89382	8.73216	9.12751	8.06866	8.90213	8.6216	9.02784	8.86142	8.7903	8.74727	8.89915	7.92028
PAPSS1	9.01065	8.81912	9.01699	8.94834	8.82984	9.09963	8.98634	8.68867	8.88746	9.05414	8.64268	9.12677	8.77869	9.44557	8.62522	9.11493	9.36897	8.73879	8.74242	8.48279	8.92028	8.59801	8.95445	8.98853	9.12916	9.04422	9.00566	8.89982	7.96938	9.08038	8.86695	8.79268	8.56201	8.7548	8.48571	8.74403	8.94613	8.95826	8.9492	8.96275	7.99201
SERPINE2	9.0062	9.06804	8.55385	8.42865	8.70697	8.70776	9.46871	9.28377	8.77692	8.45496	8.47419	8.73153	8.54669	8.59763	8.92489	8.93173	8.55259	8.9289	8.31329	8.80367	8.36126	8.62979	8.58012	9.45475	8.28348	8.7858	8.4191	8.34135	8.1418	8.64582	8.16278	8.30546	8.79127	8.30523	8.69974	8.16629	8.54572	8.72932	8.34226	8.66146	8.21166
FAM171A1	9.00608	8.76648	9.1322	9.06076	9.34444	8.86523	9.1735	9.0477	8.84561	9.21852	9.22999	9.14574	8.93307	9.70408	8.91629	9.14172	9.14509	8.92674	9.04613	8.95245	9.28549	9.02519	9.43434	9.56454	9.67838	9.20612	9.43216	9.03977	8.18757	9.09657	8.9465	8.92437	8.87411	9.24308	8.85041	9.18502	8.98961	9.10437	9.05266	9.12645	8.30936
PDE2A	9.00588	8.63893	8.52823	8.70044	8.61781	9.01741	9.02307	9.00797	8.9613	9.01647	8.8117	8.69737	8.77854	8.632	8.51944	8.67714	8.71873	8.4817	9.01314	8.70459	8.58498	8.37364	8.53467	8.65782	8.67441	8.5416	8.69476	8.40359	7.50333	8.43332	8.28452	8.3309	8.44742	8.52344	8.34457	8.46758	8.29368	8.33293	8.05774	8.44639	7.82463
CUTA	9.00343	8.88391	8.74233	8.8271	8.77451	8.95826	9.02661	8.6682	8.89617	9.10165	8.86101	8.90964	8.61834	9.16846	8.76216	8.88993	9.26238	8.72689	8.88498	8.55084	9.1254	8.60141	8.69571	8.70817	9.13436	8.77931	8.89725	8.6807	8.84681	8.79801	8.58735	8.78172	8.55188	8.78948	8.47626	8.68037	8.9828	8.25146	8.1368	8.32836	7.76425
PGK1	9.00173	8.81471	9.05776	8.85207	8.53948	8.63213	9.05308	8.52736	8.81313	9.03599	8.88148	8.52851	8.45715	8.64936	8.38485	8.69629	8.91762	8.6556	8.92677	8.17599	8.91303	7.72331	7.8983	8.01168	8.54897	8.39153	8.10145	8.04659	7.81148	7.53106	8.6126	8.71176	7.34955	8.34014	7.61967	8.71433	8.44666	8.43266	8.75192	8.69796	7.08468
UQCRQ	8.99949	8.84011	8.67918	8.87574	8.91659	8.654	9.01957	8.81451	8.23721	9.21251	8.79923	8.59473	8.67706	8.83809	8.6054	8.64731	8.82057	8.56677	8.79344	8.58053	8.85588	8.43454	8.24442	8.64017	8.78096	8.78843	8.91368	8.48837	8.24546	8.77871	8.43587	8.67163	8.64189	8.82764	8.23647	8.70904	8.50755	8.73324	8.40618	8.75095	7.89092
SH3BGRL	8.98978	9.33444	9.21666	9.02875	9.18196	8.5811	9.28121	9.2124	8.87365	9.12663	8.97083	9.16798	8.81756	9.12259	9.39403	9.20928	9.31458	9.22834	9.03563	8.81875	9.04168	9.07623	8.98092	9.4797	9.12599	9.23511	9.00079	9.05637	9.415	9.18951	9.14713	9.19361	9.00001	9.08232	9.07056	9.02672	9.19853	9.38457	9.31229	9.12311	8.76964
ZNF365	8.98873	9.08688	8.89143	8.9464	8.92696	8.77128	9.21371	8.9864	9.17266	9.31717	9.12659	8.88221	8.83088	9.54368	8.92071	9.47277	9.28133	8.99095	8.94034	8.72974	9.11626	8.6161	7.9982	8.32322	9.50369	8.66507	8.97831	8.92807	7.06094	7.68239	8.96233	9.21716	8.25175	9.04341	8.55843	8.91366	8.9762	8.84535	9.1708	8.98977	7.3118
C1orf115	8.98802	8.95504	8.80666	8.63866	8.57453	8.61972	8.85904	8.78408	8.64872	8.87991	8.57954	8.60923	8.67365	9.0076	8.51813	8.91114	8.72216	8.56131	8.86373	8.67021	8.50528	8.05943	8.3539	8.28803	8.68396	8.16359	8.50614	8.42669	7.25209	7.86888	8.45254	8.43818	8.30466	8.4769	8.54917	8.46625	8.25375	8.43545	8.37645	8.42981	7.72095
EID1	8.98668	9.20996	8.84406	9.11436	9.00783	8.8288	9.06629	8.8078	9.02159	9.16466	9.03838	8.96484	8.98573	8.77097	8.75361	9.20307	8.98706	8.99328	9.07365	8.6858	8.9064	8.46826	8.49861	8.8979	8.76226	8.48136	8.44845	8.73248	8.44485	8.32215	8.85767	8.71677	8.44536	8.92663	8.35739	9.07479	8.8753	8.8781	9.06626	8.81895	7.81854
EPB41L3	8.98453	8.73689	8.80121	9.00206	8.81752	8.62002	9.03302	8.59971	8.88316	9.2532	8.83594	8.53664	8.68212	8.83582	8.53821	8.93659	8.6757	8.86259	9.10412	8.28344	8.93197	8.3172	8.21686	7.80726	9.02829	8.36093	8.35176	8.63018	7.1616	7.61102	8.83132	8.72295	7.72434	8.94184	7.96263	9.02909	8.77946	8.70288	8.83764	8.62781	6.79279
KIAA1191	8.98251	9.26316	9.13578	9.03472	9.01702	8.9803	9.13089	8.94309	8.80523	9.18298	9.00446	9.16504	8.80766	9.69453	8.84478	9.31536	9.49438	8.89259	8.98085	8.96017	8.9168	9.01206	9.2724	9.36764	9.22582	9.26692	9.2336	9.0426	8.26035	9.30988	9.01971	9.15758	9.02147	8.95317	9.04207	8.84467	9.09001	9.11113	8.90244	8.89244	8.36611
FAM19A1	8.97698	8.03174	7.35855	7.99938	7.39838	8.53191	8.74736	8.69825	8.13366	8.29442	7.92304	7.58219	7.91528	8.39973	7.86993	8.16568	7.59964	8.0364	8.14635	8.05739	7.88677	7.00897	6.76798	7.21593	7.87292	6.79345	7.4243	7.0082	5.76432	6.20569	6.79571	7.79792	6.64438	7.31706	6.84413	7.48118	7.11166	6.88657	7.30546	7.64261	5.86848
EIF3CL	8.97377	9.19681	9.448	9.12656	9.27644	9.03073	9.17098	8.35477	9.94691	9.6052	8.91816	8.45036	8.70395	10.0462	8.52504	9.67264	9.04182	9.03371	9.41454	9.18455	9.29776	8.41191	9.2833	9.49914	9.50176	9.33075	9.46646	9.27668	8.58789	9.63877	8.53712	9.66357	8.85706	9.74068	9.35724	9.29045	8.21843	9.45657	9.07295	9.8303	8.10993
AMPH	8.97238	9.20502	9.19715	9.22198	8.8248	9.11005	8.98214	8.73049	9.19988	9.15009	8.94451	9.20268	8.89957	9.74273	8.96076	9.41557	9.85167	8.95694	9.14862	8.65848	9.14131	8.17202	8.27042	7.89718	9.39282	8.20158	8.54629	8.86878	6.63747	7.54618	9.2348	9.17147	7.41731	8.76622	8.04516	9.13083	8.89629	8.48007	8.6089	8.52168	6.8188
ARHGEF3	8.97139	8.43724	8.51975	8.3051	8.29586	8.50099	8.81345	8.85425	8.36929	8.68428	8.49076	8.41869	8.02609	8.95535	8.28407	8.57402	8.45518	8.41944	8.30078	8.23662	8.14877	7.71203	8.09644	7.87443	8.67153	8.63981	8.41309	7.93189	6.82674	7.69018	8.36866	8.37004	7.70848	8.32399	8.17185	8.24303	8.14153	7.95219	8.37546	8.40061	7.03337
MRPL3	8.97091	8.695	8.79349	8.7485	8.60353	8.80824	8.98885	8.83911	8.46038	9.07104	8.75483	8.68872	8.69652	8.88505	8.62988	8.86988	8.82906	8.77941	8.65006	8.39574	8.80159	8.24091	8.03115	8.26482	8.68976	8.78904	8.38906	8.44164	8.09482	8.45465	8.50928	8.33841	7.97089	8.57651	8.05981	8.58228	8.4445	8.63478	8.52751	8.72521	7.50894
SNORD87	8.9707	9.58119	9.40302	9.10866	9.42907	8.65613	9.00171	8.96554	8.5678	9.25108	9.15717	9.25457	9.02491	9.67831	8.85458	8.89776	9.76826	8.9999	9.03483	8.82265	8.94221	8.80929	8.9264	9.49763	9.5542	9.2563	9.52276	8.77591	9.03609	10.157	9.29389	9.06988	9.27879	9.31811	8.81032	9.12723	9.22544	9.38471	9.59097	9.54543	8.93949
CHL1	8.96984	8.8877	8.70805	8.79869	8.5593	8.65057	9.13651	8.84824	8.76785	8.73689	8.88549	8.52957	8.70758	8.4979	8.75251	9.01932	8.32686	8.70869	8.91062	8.318	8.43982	7.86327	7.98391	8.12333	8.54543	8.0654	7.89525	8.16476	6.53903	7.29415	8.75389	8.62281	7.81188	8.39103	7.89473	8.53279	8.26824	7.98307	8.3397	8.22	6.90981
GDI2	8.96433	8.9593	9.20034	8.79164	8.70234	8.44161	9.12009	8.48955	8.90722	8.91176	8.8416	8.90468	8.67089	9.06239	8.70538	8.7317	9.54396	8.80042	8.72123	8.35943	8.77721	8.62197	8.56181	8.92146	9.10148	8.99687	8.67814	8.41274	8.6172	8.73567	9.12936	8.89009	8.25895	8.58212	8.36869	8.86306	8.83225	8.71923	8.78514	8.62193	7.79548
YWHAE	8.96169	9.50923	9.38981	9.53438	8.37304	9.5007	8.87249	9.12549	9.54651	8.79874	9.74134	9.59411	9.38802	9.77107	9.35905	9.38976	9.29228	8.9937	9.4799	9.36725	9.50976	9.01428	9.66035	9.30249	9.60695	9.24485	9.2048	9.47514	8.90793	9.33689	9.09193	9.34021	8.86849	9.71263	8.75705	9.83089	9.61257	9.8606	9.95413	10.0235	9.03684
COX7B	8.95982	8.83707	8.76501	9.00236	8.97065	8.80376	8.8526	8.80701	8.61036	9.05197	8.92479	8.72541	8.66587	8.99458	8.70528	8.90094	8.77563	8.78064	8.90325	8.58043	8.94804	8.3908	8.29482	8.51489	9.04436	8.71738	8.85522	8.56904	8.18377	8.65123	8.37928	8.62853	8.26598	8.77231	8.13767	8.72509	8.59991	8.69358	8.6371	8.76901	7.76612
MIR4738	8.95928	10.0112	9.79712	8.96619	9.45845	8.74581	9.46762	9.12941	9.00054	9.24029	9.39573	9.2511	8.8361	9.43708	9.16321	9.0913	10.6084	9.57289	8.85917	9.18364	9.13084	9.62023	9.32821	9.5059	9.50664	10.0245	9.07151	9.49286	10.3159	10.3524	9.79495	9.97931	9.45054	9.32811	9.36602	9.08477	10.008	9.98665	10.0545	9.9064	9.3497
KLHDC3	8.9586	9.09062	8.9402	8.83517	8.31743	8.88858	8.80223	8.7195	8.82606	8.91313	9.03941	8.61739	8.6519	8.97879	8.34516	8.74845	9.30632	8.47284	9.09749	8.62638	8.77226	8.15064	8.6864	8.46564	8.83419	8.0587	8.57401	8.38372	7.74919	8.03112	8.68662	9.02828	7.99817	8.65953	8.21152	8.78609	8.43029	8.50645	8.55882	8.59448	7.90578
PSMC5	8.95491	9.12475	8.82191	8.7294	8.9497	8.71419	9.04572	8.61107	8.63892	9.1323	8.84949	8.83591	8.68761	9.45309	8.50626	9.06544	9.5631	8.79462	9.07158	8.61954	9.07676	8.53099	8.63624	9.16404	9.43639	9.18645	9.17289	8.95185	8.33699	9.03188	8.99195	8.95612	8.58025	9.02455	8.62538	8.99008	8.88457	8.75567	8.70658	8.8639	7.84606
ATP6AP1	8.95174	9.04757	9.28976	8.93058	8.70177	8.88802	8.99189	8.63993	9.09907	9.15468	9.11562	8.89455	8.72585	9.232	8.62457	9.03108	9.23419	8.91806	9.18622	8.69939	9.06811	8.57737	8.62528	8.43377	9.10557	8.35708	8.70971	8.81858	8.04485	8.0473	9.03934	9.08813	8.11768	8.70284	7.9766	9.01617	9.03004	8.65553	8.83248	8.67913	7.37687
MAP2K1	8.94753	8.93797	9.42818	9.19765	8.8495	8.95987	9.10583	8.69217	8.8891	9.38285	9.05611	9.10181	8.79234	8.98144	8.80391	8.96711	9.22773	8.53722	8.93216	8.3068	9.00333	7.90706	8.59486	8.26554	9.15214	8.45438	8.63253	8.64322	7.36077	7.84951	8.87932	8.9612	7.93223	8.62378	7.46177	8.96262	8.70367	8.64294	8.87617	8.66192	6.54596
RASD1	8.94687	9.81974	9.67443	8.91472	8.18493	8.40158	9.07195	8.76213	8.48808	9.02831	9.32134	9.41727	7.64724	9.7489	9.30759	9.17101	10.4214	9.23011	8.61671	8.81203	9.11457	8.48527	8.98682	9.25804	10.2102	9.41331	9.6063	9.43812	7.90338	9.06397	9.17023	9.87695	8.53733	9.09042	9.09712	8.86653	9.06137	9.08591	9.82164	9.56737	8.1456
MZT2A	8.94577	9.06141	8.87133	8.82156	9.03831	8.73887	8.91899	8.70753	8.60356	9.17773	8.65824	8.60668	8.71678	9.01213	8.58584	8.78095	9.22268	8.5993	9.00784	8.72549	8.94138	8.23301	8.60953	8.93156	8.93212	8.74094	9.20968	8.86226	8.23142	8.91087	8.671	8.96383	8.45826	8.85158	8.40599	8.86913	8.73354	8.72386	8.57837	8.82431	8.36936
B4GAT1	8.94148	9.00339	9.06459	8.90283	8.64674	8.76092	8.97801	8.564	8.6645	8.82853	8.78616	8.77782	8.56807	9.11812	8.53627	9.15004	9.32978	8.75216	8.82678	8.34721	8.7099	8.07755	8.26403	8.58787	9.05738	8.17878	8.48305	8.53771	7.68824	8.56986	8.85188	8.84626	8.13178	8.60673	8.11799	8.7281	8.69864	8.25609	8.44173	8.35774	7.26292
ARPC3	8.93888	8.81726	8.77778	8.84358	8.70679	8.87853	8.89063	8.72638	8.80173	8.99472	8.81149	8.8286	8.54666	8.66749	8.97846	8.82329	8.72386	8.79385	8.84194	8.4672	8.99491	8.3028	8.21505	8.42823	8.64489	8.63055	8.32246	8.44212	8.44411	8.77083	8.32953	7.9934	8.32353	8.60904	8.01151	8.59152	8.67846	8.79131	8.67231	8.85006	7.85289
DKK3	8.93654	9.41972	9.19434	9.09935	8.75939	8.77077	9.07741	8.62091	9.05021	8.90949	9.03672	9.27135	8.77448	9.42959	9.01947	9.29791	9.41009	9.06388	8.96986	8.76167	8.97367	8.77267	9.06896	9.44518	9.3259	8.86235	9.00891	9.00539	8.12171	8.66803	9.39662	9.2975	8.99241	8.86742	8.96168	9.0522	9.07692	8.93821	9.06762	9.03417	8.09312
ELMO1	8.9356	8.66359	8.75631	8.89461	8.57372	8.97725	8.8742	8.8896	9.04934	9.14426	8.68469	8.47384	8.79	9.52288	8.5451	9.35306	8.81578	8.81867	8.84211	8.6939	8.80515	8.77011	8.36084	8.55836	9.20079	9.04156	9.2567	8.69982	7.1204	7.924	8.50873	8.62781	8.35902	8.72896	8.56131	8.76029	8.59329	8.52822	8.3623	8.23357	7.4044
EIF1B	8.93451	8.56493	8.89009	8.77294	8.67625	8.60384	8.88382	8.58609	8.53925	8.93443	8.85479	8.63628	8.52526	8.79924	8.5464	8.87605	8.77195	8.66067	8.62081	8.27909	8.64826	8.12407	8.37271	8.30272	8.90184	8.58307	8.59921	8.36897	7.69997	7.94513	8.68368	8.47015	8.02695	8.65077	8.10922	8.53982	8.47702	8.52803	8.80618	8.58191	7.35171
NNAT	8.93374	8.04816	7.98921	8.59192	8.56455	8.78814	8.87326	8.89051	8.8922	8.83332	8.61685	7.91034	8.47825	7.5574	8.12111	8.46278	7.77187	8.35775	8.91929	8.44333	8.55938	8.00834	7.96419	7.48615	7.95073	7.77629	7.91769	7.8288	9.30916	9.03376	7.37953	7.91138	7.95145	8.19782	7.83191	8.65098	8.30886	8.24718	7.50549	8.29876	8.02731
PLCB1	8.93137	8.38562	8.6446	8.6692	8.62896	8.57507	9.00106	8.84237	8.66289	8.74045	8.51223	7.98603	8.57572	8.54049	8.11654	8.71048	8.1479	8.46371	8.52674	8.22377	8.37576	8.15589	7.77919	8.05671	8.29465	8.45251	8.23243	7.92767	6.59648	7.12961	8.36939	8.29876	7.81101	8.48366	8.08218	8.41857	7.82383	7.80858	7.94511	7.75664	7.04931
SYBU	8.9271	9.20143	9.04433	8.99428	8.73777	8.63845	9.07125	8.73986	8.85452	9.25231	9.00302	8.89344	8.67943	9.50984	8.63908	9.30663	9.2489	8.92263	8.81949	8.67675	9.0118	8.56982	8.51228	8.82938	9.47008	8.70199	8.95386	8.69366	8.07949	8.23455	8.69494	8.76902	8.49219	8.92282	8.55524	8.78433	8.92077	8.76735	9.13684	9.00963	7.25207
QDPR	8.92264	8.66635	9.32477	9.28524	9.7998	8.86295	9.27445	8.30689	9.20408	9.42622	9.37893	9.23408	8.95302	9.4181	8.77538	8.89085	9.86336	8.86375	9.24252	8.59042	9.5819	9.9264	10.1727	9.8784	10.1279	10.2459	10.448	9.48919	7.78137	9.76396	9.67846	9.06558	9.13845	9.33844	8.26601	9.4623	10.0733	9.50585	9.41747	8.96795	8.3453
HSPH1	8.91389	8.0857	8.73996	8.66841	8.67472	8.69912	8.98879	8.75314	8.73337	9.02251	8.85248	9.46232	8.51536	8.89555	8.89736	8.71431	8.56127	8.48491	8.87975	8.28359	8.89019	7.99916	8.92151	8.06365	9.38843	8.66044	8.84042	8.25554	6.90158	7.51722	8.74817	8.41951	7.71046	8.37719	8.28763	8.63717	8.26102	8.09692	8.10889	7.91675	7.28802
GABBR1	8.9125	9.0022	8.90848	9.15108	9.06823	9.42045	9.01162	9.04608	9.25705	9.10562	9.17326	9.01059	9.23026	9.12885	9.06252	9.35169	8.98681	8.97238	9.15704	9.33756	9.39117	8.76354	9.10376	9.35996	9.2306	8.90508	9.20484	9.07986	8.11611	9.02895	8.62304	8.93589	8.89584	9.03372	8.76498	9.20249	9.14507	9.11951	8.75859	9.13292	8.58422
UQCRC1	8.9109	8.83232	8.91674	8.85923	8.53268	8.90773	9.03365	8.50399	8.94496	9.06586	8.89384	8.58341	8.52838	9.33921	8.41186	8.81697	9.29332	8.79344	9.06558	8.62747	9.02085	8.37339	8.34623	8.96838	9.14165	8.74599	8.66303	8.633	8.11871	8.70055	8.67819	8.75468	7.96731	8.89277	7.9971	8.92594	8.78703	8.43893	8.64764	8.72576	7.6188
DNER	8.90925	9.39849	9.2416	9.02553	9.17402	8.71662	9.35439	8.7513	8.68672	9.14175	9.02572	9.18732	8.94666	8.80105	8.87917	9.08737	9.27662	9.0376	8.86383	8.60324	8.81055	9.08596	9.04865	9.29296	9.15006	9.15001	8.99024	8.49952	7.60553	9.41545	9.11857	8.81781	8.5314	8.8158	8.10861	8.78594	8.92766	8.64393	8.74886	8.88266	7.47288
EDF1	8.9084	9.25306	8.88004	8.77183	8.88356	8.57652	8.9728	8.63354	8.6377	9.10118	8.9411	8.69738	8.5639	9.25737	8.51671	8.79646	9.4216	8.73634	8.76386	8.65044	8.92965	8.62809	8.49483	8.71166	9.17633	8.66776	8.96769	8.80643	8.31511	9.1778	8.67114	8.69786	8.43726	8.78773	8.3414	8.63132	8.78321	8.6037	8.64136	8.7372	7.71401
PTPRZ1	8.90805	9.06212	9.49509	9.06118	9.61939	8.86661	9.66101	9.38151	8.93072	8.74453	9.11424	9.40999	9.33073	8.99194	9.28077	9.48983	8.35256	9.06593	8.29981	9.13512	8.99668	9.41244	9.6671	10.4093	9.25752	10.2281	9.70356	8.99951	8.46067	9.76737	9.49285	8.83604	9.78306	9.05724	9.34018	8.66762	8.9673	9.2794	8.98526	9.48106	9.52228
ERH	8.90633	9.25064	9.10895	9.01793	9.12502	8.96082	9.12615	8.96502	8.72807	9.0324	9.01709	9.00782	9.07507	9.3608	9.13581	9.22722	9.42956	9.2078	8.83744	9.02994	9.26204	8.97692	8.82832	9.25386	9.25602	9.39456	8.95749	9.18511	8.89409	9.26851	8.80154	8.98704	9.18429	9.11578	8.99962	8.89191	9.05231	9.17006	9.06471	9.28355	8.62477
ASTN1	8.90631	9.11396	9.00717	9.06982	8.85936	8.69015	9.15915	8.96077	8.72124	8.85852	8.94447	8.7116	8.8881	9.04942	8.77515	9.14001	8.75248	8.97734	8.77142	8.73962	8.76512	8.43567	8.52992	8.79669	8.99475	8.29601	8.45054	8.48277	7.19281	8.50952	8.51931	8.53111	8.43346	8.70213	8.36285	8.93152	8.62626	8.65217	8.65388	8.74798	7.19517
REEP1	8.90296	8.16653	8.47804	8.6495	8.3481	8.80257	8.76615	8.46271	8.80607	8.66467	8.58199	8.34731	8.49766	8.50445	7.90313	8.56289	8.82642	8.40077	8.56308	8.21939	8.48429	7.80881	7.87427	7.35401	8.8065	7.54405	7.73312	8.06263	6.97287	7.51357	8.16508	8.38491	7.28547	8.26801	7.52957	8.58099	8.19671	8.3179	8.285	8.25236	6.68033
VDAC3	8.90235	8.64571	8.74773	8.65615	8.64682	8.68284	8.89994	8.54464	8.5873	8.89053	8.68241	8.67766	8.61479	8.78668	8.39999	8.78523	8.77855	8.57985	8.69282	8.50103	8.77214	8.44807	8.3817	8.37873	8.78114	8.46316	8.53316	8.5596	7.9551	8.08847	8.65197	8.48775	8.42499	8.77425	8.37064	8.64911	8.67473	8.70867	8.7907	8.63174	7.76494
MGST3	8.89474	8.55292	8.75774	8.85118	8.69393	8.73655	8.84161	8.72656	8.61882	8.97625	8.69488	8.49799	8.52318	8.80747	8.31165	8.85857	8.89565	8.62573	8.82882	8.35304	8.72945	8.3258	8.32188	8.41559	8.58369	8.35716	8.59056	8.41722	8.16525	8.63057	8.4652	8.64054	8.32677	8.65777	8.15565	8.72638	8.66695	8.45931	8.61483	8.62823	7.91587
UFC1	8.89357	8.83885	8.84988	8.67622	8.80242	8.67528	8.93945	8.75683	8.46425	8.76802	8.72372	8.83398	8.53461	9.21587	8.87896	8.68768	9.05866	8.61643	8.68731	8.57	8.81011	8.47699	8.64739	9.00747	9.24137	8.91451	8.96595	8.73458	8.61363	9.10819	8.52989	8.49232	8.63607	8.56152	8.59335	8.51883	8.4605	8.74143	8.48901	8.67251	8.3295
LAPTM4A	8.89177	9.36152	9.28147	8.85633	9.17033	8.51744	9.29404	9.2005	8.7201	8.8404	8.81518	9.5722	8.73153	9.30469	9.5979	9.13428	9.07906	9.29004	8.59271	8.92966	8.9157	9.20343	9.29274	9.88303	9.44731	9.43664	9.25074	9.02131	10.1526	9.42991	9.38578	9.20586	9.3777	9.0291	9.37895	9.04159	9.47149	9.43861	9.39589	9.29078	8.75874
IFITM3	8.89114	11.8657	11.3436	8.63638	9.02941	8.81971	9.33676	9.62638	9.2804	9.10933	10.1201	10.724	8.52708	11.0932	11.3856	9.27388	10.9152	10.6807	9.04971	9.5825	9.32499	10.6536	10.5301	10.9875	10.9833	11.5822	10.7639	10.5389	11.5874	11.3809	10.8744	10.8723	10.631	9.6834	10.7851	9.32104	10.6409	10.0767	10.9941	11.017	11.0769
CDKN1B	8.89043	9.35109	9.46747	9.11369	9.18445	8.53346	9.40253	8.85554	8.77434	9.13867	9.15427	9.23169	8.87583	9.33562	9.07131	9.24284	9.23431	9.25592	8.91372	8.73507	8.99946	9.21185	9.25836	9.72526	9.44146	9.42489	9.12403	9.04357	8.69146	8.61886	9.77485	9.32613	8.86413	9.10907	9.01552	9.04157	9.31653	9.09147	9.23902	8.8949	7.85074
MAPT	8.88931	8.48263	9.17346	9.01641	8.61444	9.01517	8.66909	8.75854	8.77741	8.79761	9.0612	8.7204	8.86675	8.90545	8.64952	8.75021	8.7468	8.64683	9.21448	8.85569	8.9084	8.57724	8.90661	8.79013	9.34049	8.78164	9.07956	8.52343	7.34069	8.69216	8.55588	8.77864	8.27103	8.93401	8.55991	8.91159	8.57637	8.93599	8.83302	8.97043	7.89403
AP2S1	8.88916	8.98055	8.91924	8.91238	8.58705	8.80433	8.7997	8.5314	8.70504	9.00566	8.79109	8.85485	8.65243	9.08358	8.51992	8.81259	9.28467	8.64162	8.93548	8.60299	9.00519	8.20344	8.37376	8.36433	9.09731	8.34711	8.56018	8.70485	7.95011	8.48498	8.66447	8.82928	8.06031	8.68059	7.94802	8.83998	8.61579	8.33654	8.40787	8.5149	7.50795
COPRS	8.88782	8.81711	8.89664	8.92913	8.7485	8.74047	8.84886	8.63152	8.70208	9.00448	8.6411	8.68802	8.69619	9.18894	8.64033	8.96063	9.13632	8.49754	8.90774	8.57155	8.87093	8.29489	8.50235	8.52738	9.11811	8.54663	8.76498	8.56854	8.28919	8.63096	8.63399	8.70531	8.37407	8.658	8.35698	8.78384	8.51896	8.73782	8.49166	8.76133	8.05736
TBCA	8.88661	9.1075	8.89388	8.79015	8.81182	8.64961	8.98153	8.9075	8.46637	9.03151	8.78803	8.79341	8.6725	8.89616	8.49095	8.77255	9.08526	8.87967	8.73962	8.63693	8.68058	8.65082	8.6738	8.80078	8.90321	8.96557	8.83108	8.92008	8.65998	9.05981	8.75836	8.68171	8.78031	8.77267	8.5638	8.73959	8.70655	8.85062	8.84458	8.88171	8.07519
PAK1	8.88543	8.36879	8.61929	8.49466	8.20222	8.62131	8.77617	8.48753	8.6057	8.71196	8.61732	7.97686	8.37272	8.53888	7.93924	8.58317	8.43733	8.28928	8.70844	8.1547	8.49804	7.87455	7.41547	7.3158	8.09984	7.45263	7.84744	8.1266	6.9391	6.95306	8.09088	8.39141	7.59163	8.21232	7.66346	8.33966	8.1096	8.03212	8.22274	8.0732	6.91734
ACOT7	8.8839	8.31499	8.58863	8.64691	8.175	8.79582	8.80349	8.343	8.734	8.84733	8.66494	8.37349	8.32116	8.7876	7.93417	8.51929	8.9285	8.32832	8.87626	7.99407	8.77806	7.5843	7.79007	7.7	8.7408	7.83179	8.0755	8.08259	6.94669	7.43169	8.2363	8.34369	7.04928	8.22558	7.1997	8.54315	7.98274	7.53486	7.36982	7.625	6.5803
BTBD10	8.88329	8.36394	8.61053	8.64679	8.40486	8.61288	8.7956	8.67767	8.5967	8.88258	8.38861	8.51829	8.28574	8.6114	8.25739	8.61376	8.56892	8.44641	8.59295	8.21417	8.62656	7.78633	7.75626	7.64832	8.60191	7.89663	7.93751	8.08489	7.2602	7.62504	8.15751	8.17564	7.68743	8.17955	7.67886	8.39776	7.8992	8.3862	8.24645	8.25549	7.01603
RHOA	8.88222	8.98126	9.21042	8.86896	8.99365	8.65877	9.15389	8.8469	8.95212	8.7892	8.84206	9.00961	8.62162	8.8831	8.97628	8.77463	9.28342	8.93831	8.62792	8.60259	8.9081	8.73927	9.00121	9.59017	8.97234	9.23068	8.90291	8.57273	9.53823	9.28551	8.94004	8.9718	8.68825	8.43623	8.88562	8.8439	9.16131	8.83616	8.80114	8.75818	8.44198
CHMP4B	8.88125	8.99447	9.0198	8.95423	8.90098	8.97355	9.04217	8.92719	9.02642	9.16683	9.11881	9.04631	9.00575	9.25574	8.56001	9.05342	9.27552	8.85115	8.96763	8.85078	9.02241	8.53752	8.41233	8.94297	9.18601	8.87146	8.57239	8.94065	8.42176	8.68863	8.94372	8.98699	8.56121	8.89801	8.45559	8.83647	8.87387	8.85765	8.94218	8.78427	7.9412
NDUFS3	8.88057	8.82889	8.67604	8.65098	8.59868	8.58321	9.00206	8.81289	8.76734	8.88557	8.61855	8.44128	8.45658	8.98717	8.36108	8.68944	8.94045	8.47054	8.58165	8.40178	8.71969	8.30243	8.13914	8.42257	8.9598	8.36037	8.62551	8.42521	7.84372	8.34286	8.46602	8.65313	8.24791	8.62886	8.13935	8.519	8.54562	8.34732	8.59669	8.51792	7.46602
RPL36AL	8.87761	9.00733	8.90286	8.76686	9.11985	8.62029	9.03781	8.83177	8.69065	9.12609	8.74091	9.16277	8.75323	9.07323	8.73046	8.82731	9.32764	8.78768	8.45827	8.55671	8.75544	8.6185	8.63881	8.74316	9.32221	8.69714	9.01585	8.51598	9.02802	9.14518	8.79876	8.58754	8.3367	8.7253	8.11093	8.59005	9.08312	9.01877	9.07116	9.11185	7.86321
CAMKV	8.87761	8.88065	8.98761	8.79751	8.49671	8.92485	8.89434	8.81234	8.78143	8.94508	8.9395	8.72999	8.6797	8.83789	8.59476	8.93769	8.90331	8.66111	8.97605	8.75218	8.79766	8.05166	8.4525	7.74282	8.72228	7.83875	8.37723	8.34085	7.49435	8.2366	8.41996	8.4268	7.97729	8.52025	8.05968	8.67583	8.43777	8.28033	8.14242	8.51436	7.5154
UBE2N	8.87291	8.58846	8.54572	8.79503	8.60289	8.67647	8.87621	8.5692	8.73676	8.76477	8.53923	8.41654	8.55811	8.50745	8.33684	8.63714	8.76825	8.68657	8.72906	8.18993	8.72749	8.1184	7.99195	8.15239	8.36315	8.30174	8.08858	8.28493	7.69278	8.02381	8.48536	8.63023	7.96578	8.35212	7.99893	8.56661	8.34731	8.31052	8.14639	8.2739	7.45545
IARS	8.8727	8.53909	8.51622	8.58304	8.36604	8.6848	8.8511	8.51845	8.62323	8.88209	8.53935	8.2828	8.38817	8.58729	8.2182	8.53649	8.54489	8.37482	8.45145	8.2555	8.78088	7.86217	7.82522	7.88157	8.56262	8.58534	8.0965	8.07279	7.42087	8.0093	8.32386	8.14999	7.56475	8.43529	7.54781	8.52241	8.0709	8.46694	8.60489	8.58874	7.29456
HACD3	8.87098	8.47089	8.81284	8.90259	8.84511	8.92394	9.15621	8.84517	8.94713	8.67509	8.95184	9.22894	8.89783	8.77155	8.76231	8.90107	9.41561	8.77767	8.65084	8.77485	9.12537	8.57052	8.7536	9.08632	9.24036	8.78318	8.81761	8.82799	8.02141	8.79798	8.66633	8.67153	8.74875	8.84557	8.74798	8.842	8.66139	8.84053	8.74069	8.86841	8.2546
DRG1	8.87088	8.98188	8.91726	8.69674	8.69409	8.66089	8.88197	8.65907	8.73576	8.95178	8.83178	8.78648	8.51247	9.19497	8.55876	8.90247	9.125	8.65961	8.63062	8.83967	8.88935	8.73271	8.52908	8.634	8.89806	8.62053	8.77044	8.80705	8.33368	8.639	8.69324	8.82236	8.67679	8.73334	8.67174	8.6337	8.75049	8.7842	8.84057	8.78826	8.26437
CTSB	8.86769	8.89346	8.9476	8.7561	8.46732	8.82407	8.90361	8.74108	8.73502	8.85716	8.74964	9.60038	8.63647	8.98477	9.1935	8.80902	8.94305	8.80481	8.72714	8.74818	8.72463	8.69343	8.63459	8.99916	9.02757	9.23021	8.89739	8.4552	8.49024	9.1124	8.84426	8.99898	8.36497	8.51961	8.54062	8.66781	8.64454	8.7244	8.88237	8.79989	8.20553
CSRP1	8.86495	10.5714	9.56813	9.63528	10.1247	9.28906	9.85648	9.67669	9.57542	9.08855	9.69898	10.0968	9.51784	10.1889	10.3185	9.73308	10.7566	9.98026	9.16306	9.87684	9.52501	10.5898	10.7969	11.2106	10.444	10.5889	10.757	10.161	10.1272	10.5157	10.29	10.1241	10.6431	10.0967	10.164	9.53719	10.4608	9.44466	9.70973	9.68472	10.026
TTC3P1	8.8603	8.3299	8.5822	8.86967	8.8212	8.8324	8.78333	8.66274	8.84828	8.7976	8.52585	8.48269	8.82466	8.79457	8.23351	8.84681	8.56457	8.46997	8.95209	8.22425	8.61466	8.15275	8.4515	8.91371	8.75888	8.65938	8.55159	8.21119	7.44734	8.73069	8.25872	8.43359	8.35991	8.71492	8.10596	8.83326	8.36001	8.86822	8.55107	8.65467	7.5658
KLHDC2	8.86023	9.30179	8.89764	8.95949	8.59554	8.64249	8.88235	8.39382	8.74409	9.033	8.76533	8.54784	8.67341	9.25609	8.3678	8.99921	9.52889	8.64754	8.74623	8.25299	8.91727	8.26089	8.11304	8.69522	9.05596	8.29123	8.29362	8.62761	8.15257	8.14874	8.69517	8.64736	8.23187	8.79024	8.04887	8.82468	8.7584	8.65324	9.11984	8.8132	7.28627
MRFAP1L1	8.85878	8.97163	8.70121	8.76147	8.80151	8.62472	9.07896	8.77099	8.58924	9.02446	8.75261	8.81818	8.59551	8.82102	8.62167	8.91125	8.8667	8.71144	8.56152	8.44227	8.67618	8.08675	8.17042	8.53744	8.80674	8.47162	8.42725	8.48923	7.88564	8.56513	8.8092	8.62194	8.04241	8.69651	8.05826	8.74902	8.71431	8.6516	8.76051	8.63074	7.38646
G3BP2	8.85391	8.42842	8.73582	8.76048	8.37883	8.45722	8.9626	8.36507	8.56144	8.65091	8.49948	8.37955	8.38143	7.93778	8.12949	8.51521	8.47671	8.47093	8.65917	7.70746	8.50551	7.59659	7.61995	7.49319	8.10333	7.45344	7.60376	7.825	6.67792	6.96588	8.56022	8.60723	7.25821	8.18782	7.20557	8.71682	7.9828	8.01396	8.20947	7.98014	6.19755
SYN1	8.85171	9.07532	9.38031	9.42363	8.75412	9.55984	8.6304	8.81842	9.41501	9.15472	9.53439	9.4696	9.20861	9.64767	9.06513	9.28118	9.57847	9.14242	9.5822	9.31229	9.54363	8.72126	9.08973	8.76039	9.60799	8.81907	9.43392	9.25069	7.83516	8.63496	8.66867	9.00038	8.50556	9.25306	8.76504	9.46026	9.22526	8.94532	9.02412	9.26906	8.34489
UQCRB	8.85154	8.71667	8.67522	8.79489	8.91555	8.58478	8.89683	8.72729	8.67411	9.03756	8.64205	8.73464	8.66229	8.7852	8.67998	8.6771	8.56215	8.65383	8.93088	8.50476	8.75846	8.40577	8.42867	8.57308	8.8136	8.61961	8.6973	8.51187	8.42212	8.70476	8.68365	8.72044	8.58723	8.83519	8.44283	8.81388	8.63759	8.87088	8.8495	8.80264	8.03328
NECAP1	8.84828	8.7375	8.77525	8.76523	8.48047	8.77451	8.97105	8.58596	8.69158	9.04519	8.77441	8.51688	8.60602	8.60009	8.19535	8.77649	8.79888	8.56568	8.90456	8.27791	8.82839	7.98032	7.99975	7.61758	8.3388	7.90628	8.02234	8.2781	6.81696	7.56528	8.70569	8.64056	7.67738	8.56289	7.7071	8.72534	8.49894	8.35275	8.23865	8.29318	6.85321
KIF5A	8.84759	8.35178	8.52625	8.73655	8.99343	8.97078	8.75178	8.48649	8.87884	8.69499	8.90711	9.18294	8.99415	8.50799	7.92351	8.90089	8.84705	8.78491	8.78515	8.72818	8.65505	8.09679	8.76942	9.21573	9.05623	8.93723	8.85336	8.48082	7.93118	8.10704	8.80218	8.79049	8.77	8.79409	8.83997	8.52513	8.45996	9.1815	9.30184	8.88024	8.94544
MARCKSL1	8.84643	9.23074	9.43302	9.22368	9.84216	9.05963	9.12699	8.86728	9.19875	9.08926	9.29847	9.1852	9.03543	9.74937	8.99183	9.35163	9.51962	9.26317	9.0806	9.30898	9.31772	10.1308	9.89652	9.93701	9.49549	9.763	9.73017	9.68536	8.82369	9.96504	9.60624	8.94632	9.59869	9.39233	9.25096	9.18721	9.81077	9.56095	8.97694	9.16844	9.4
GSTO1	8.84463	9.04616	8.81176	8.69211	8.63563	8.67499	8.88575	8.40733	8.46115	8.95234	8.64849	8.74566	8.29957	8.96463	8.49344	8.47898	9.27952	8.60715	8.87623	8.17032	8.66128	8.29632	8.0063	8.40141	8.72514	8.50861	8.49679	8.58204	8.20336	8.58341	8.70651	8.68359	7.38908	8.55183	7.84569	8.69973	8.6312	8.4399	8.73552	8.74865	7.46154
UBBP1	8.84456	8.43136	8.60502	8.64188	8.70781	8.52146	8.68497	8.53287	8.57324	8.71309	8.57668	8.74243	8.50584	7.18403	8.4497	8.67838	7.66413	8.53816	8.71077	8.14394	8.40546	8.34213	8.4579	7.41385	7.34143	7.2308	7.57521	8.16403	8.10332	6.66631	8.77038	8.55163	8.27387	8.39312	8.05715	8.50485	8.30335	8.34892	8.20351	8.1614	7.87381
MLF2	8.84076	9.17662	8.83367	8.92661	8.64946	9.12353	8.76008	8.72706	9.02178	9.00844	9.08724	9.14812	8.96433	9.18678	8.87798	9.0435	9.16377	8.83387	9.07401	8.82583	9.03811	8.52295	8.85483	8.63923	9.03982	8.71126	9.02009	8.84411	7.96513	8.79357	8.4235	8.43062	8.47415	8.78792	8.53397	8.86604	8.89647	8.60348	8.52433	8.85231	8.1786
DCTN1	8.83681	9.02221	9.07874	9.01833	8.85182	8.90836	8.86096	8.78219	8.91915	9.18743	8.98707	8.82615	8.83095	9.38132	8.63365	8.99306	9.20717	8.88077	9.24613	8.83293	8.94132	8.9149	8.84475	8.85577	9.22412	8.84555	9.21516	8.79406	7.89725	8.86027	8.81909	8.95552	8.4668	8.96817	8.73755	8.94099	8.84218	8.82662	8.86087	8.829	7.89607
RNASEK-C17orf49	8.83213	9.05618	8.97791	8.81322	8.7627	8.74024	8.81208	8.62962	8.78531	9.01145	8.95506	8.8122	8.64283	9.29452	8.73006	8.79699	9.27459	8.78181	8.99707	8.4271	8.9283	8.48733	8.71356	8.62162	8.9688	8.66985	8.88295	8.81853	8.37566	8.89095	8.55516	8.8846	8.36006	8.69837	8.1551	8.80925	8.91728	8.55191	8.66316	8.60566	7.9013
ATCAY	8.83099	8.83634	8.59041	8.90104	8.78626	9.22526	8.68578	8.79145	8.978	9.09906	8.96745	8.78621	9.0154	9.28176	8.55592	9.01801	9.03211	8.74922	9.06478	9.127	9.22933	8.79726	8.78096	8.48711	9.22032	8.60542	9.05966	8.8573	7.80036	8.56443	8.42678	8.64811	8.60095	8.87172	8.67959	8.89516	8.76727	8.85151	8.7875	8.94772	8.19835
NDRG2	8.83056	9.54783	9.46913	9.2752	9.89278	9.00893	9.54866	9.60917	9.3379	8.36169	9.50637	9.144	9.21551	9.42124	8.8593	9.30053	9.44258	9.43095	8.5633	9.77158	8.92359	9.61844	9.80506	10.8023	9.7199	10.0225	9.89556	9.85036	9.18355	10.0189	9.33993	9.62374	9.83138	9.43709	9.84963	8.7756	9.52571	9.28079	8.82851	9.08402	9.87686
LOC643923	8.82912	8.33411	8.39465	8.4633	8.23434	8.65228	8.9536	8.59486	8.55145	8.63996	8.49915	8.23012	8.46106	8.34044	8.08218	8.44243	8.34775	8.36652	8.56164	8.15823	8.56282	7.56653	7.56802	7.10583	7.98014	7.41327	7.75598	7.79088	6.40589	6.58728	8.10938	8.41842	7.15573	8.09138	7.40407	8.42413	7.85041	8.01054	8.34499	8.0706	6.32917
HPRT1	8.82739	8.63055	8.60286	8.74447	8.32736	8.59484	8.74115	8.5045	8.67902	9.0758	8.55843	8.3617	8.53029	8.51083	8.1241	8.69695	8.78859	8.45447	8.81338	8.29987	8.76782	7.98004	7.67486	7.64943	8.58406	8.27583	8.16356	8.27912	7.1129	7.58525	8.36909	8.25969	7.66015	8.6471	7.75611	8.66816	8.44996	8.59301	8.53993	8.6686	6.70222
C1orf43	8.82463	8.6752	8.87288	8.72593	8.89342	8.64103	8.9535	8.66732	8.75373	8.84876	8.73756	8.77332	8.6168	8.97247	8.61738	8.77867	9.09512	8.6162	8.72837	8.42821	8.82215	8.42119	8.53745	8.9338	8.91841	8.89975	8.91318	8.45423	8.23251	8.71932	8.78572	8.73831	8.37704	8.45135	8.2078	8.67245	8.62192	8.48062	8.49232	8.40294	7.89021
AA528080	8.82157	9.24849	9.10979	9.08339	9.13764	9.09603	9.10882	8.97072	9.144	9.40201	9.30306	8.95003	9.23722	9.68542	9.17987	9.60716	9.3371	9.231	9.16328	9.11924	9.32202	9.12715	8.61491	8.87156	9.80005	9.22321	9.28401	9.15214	8.02488	7.67267	8.55328	9.06581	8.55462	9.32771	9.17482	9.08394	9.1325	9.32307	9.54557	9.47373	7.78357
NDUFB5	8.81772	8.77145	8.80084	8.87848	8.80022	8.63158	8.98145	8.68556	8.57326	8.86638	8.57565	8.72252	8.4919	8.81915	8.62737	8.77497	9.02582	8.78559	8.61413	8.25991	8.71793	8.40927	7.9545	8.56305	8.80032	8.49016	8.44381	8.58811	8.18671	8.10828	8.68989	8.61303	8.21874	8.51032	8.07355	8.5478	8.52047	8.65516	8.44657	8.45591	7.40092
SNCB	8.81656	9.05179	9.06409	8.91458	8.58359	8.89346	8.93037	8.49272	8.87364	9.11605	9.21485	9.02112	8.90263	9.47545	8.58253	8.92857	9.33229	8.94796	9.31579	9.08835	9.22629	8.47983	8.81849	8.71934	9.53802	8.81786	9.12495	8.95746	7.4169	8.36238	8.69838	8.99458	8.08875	9.34787	8.48033	9.26096	8.90867	8.64113	8.46874	8.82126	7.79876
NFE2L1	8.81597	9.03078	8.84848	8.76402	8.63447	8.69238	8.80212	8.67889	8.72647	8.80732	8.69546	8.85651	8.56701	9.19479	8.7008	8.74857	9.15075	8.72749	8.76778	8.78336	8.93763	8.65342	8.77258	9.00229	9.16841	8.80541	8.8705	8.86554	9.1976	9.13916	8.83252	8.90956	8.57069	8.79002	8.66853	8.83082	8.98663	8.90684	8.81824	8.77019	8.44537
CCT2	8.813	8.51049	8.73777	8.56528	8.51147	8.49202	8.9639	8.66648	8.56262	8.83833	8.64294	8.68682	8.2808	8.56083	8.17606	8.46	8.93645	8.44854	8.51076	8.05788	8.56368	7.9862	8.19619	8.36971	8.86333	8.62422	8.37982	8.23512	7.57242	8.01458	8.56694	8.41911	7.86779	8.35615	7.84433	8.44155	8.23261	8.21795	8.56638	8.44808	7.01239
ECHS1	8.81228	9.0115	8.87165	8.79496	8.84825	8.61936	8.9429	8.62329	8.61225	8.95316	8.8459	8.6975	8.55223	9.11121	8.71398	8.75099	9.16957	8.72746	8.66321	8.70929	8.82374	8.68562	8.55856	9.15687	8.98429	8.88732	8.73895	8.65835	8.29194	8.61168	8.73793	8.77241	8.42098	8.59082	8.3919	8.59209	8.7152	8.7635	8.56143	8.54684	7.83143
SUMO3	8.81124	8.82229	8.67384	8.58606	8.46791	8.56898	8.76905	8.45965	8.56322	8.80666	8.42712	8.51681	8.50335	8.62085	8.24065	8.56822	8.9457	8.35882	8.58536	8.11384	8.53795	7.82228	8.12896	8.47841	8.48969	8.03671	8.32751	8.26128	7.75736	8.39654	8.31805	8.53305	8.27647	8.18145	7.76775	8.3674	8.31449	8.24827	8.3619	8.49574	7.53697
OLIG1	8.80604	7.93432	7.62929	9.21607	9.8101	9.00052	9.07794	8.76762	8.97242	9.11675	8.88942	9.01103	8.89399	8.87923	8.71155	9.2125	8.78721	8.62933	8.99568	8.97547	9.00171	9.73123	9.78625	10.3748	9.49003	9.71501	10.3008	9.31344	7.98405	10.219	9.23042	8.48285	9.65695	9.17192	8.57956	8.58558	9.63871	8.86802	8.70648	8.64299	8.76917
CS	8.80526	8.9997	9.17501	9.08774	8.81725	8.94348	8.85084	8.71481	8.84425	9.01098	8.96768	8.81548	8.86972	9.46283	8.90814	9.03655	9.24277	8.98818	8.99588	8.90773	8.98123	8.8017	8.8945	9.05291	9.28826	8.9941	8.82854	8.95883	8.40439	8.8544	8.69836	8.7552	8.44438	9.10267	8.58813	9.00811	8.88248	9.04957	9.17861	9.10147	8.31593
CD200	8.80403	8.57439	8.66031	8.66151	8.31381	8.56976	8.78592	8.50799	8.46274	8.81084	8.47837	8.36532	8.4141	8.42549	8.00718	8.70648	8.62367	8.34974	8.48274	8.14898	8.43447	7.76497	7.69233	7.24968	8.3856	7.64632	7.83278	8.02297	6.42086	7.47787	8.1605	8.22369	7.57554	8.32063	7.71639	8.30007	8.06341	8.25544	8.11334	8.13232	6.78844
CLTA	8.80316	8.68062	8.63022	8.6954	8.62145	8.67446	8.7399	8.62229	8.63053	8.90732	8.63253	8.55929	8.50628	8.77411	8.46009	8.63478	8.965	8.51716	8.75959	8.49106	8.78379	8.44479	8.41519	8.32249	8.8555	8.54559	8.70312	8.6037	8.20979	8.47185	8.46051	8.60571	8.13784	8.58379	8.11461	8.67123	8.65174	8.66152	8.61424	8.74809	7.86437
AL137430	8.80154	9.04783	8.82293	8.91987	9.01166	8.95801	9.12836	8.91294	8.93027	9.16266	8.92097	8.80202	9.11099	9.34927	8.72569	9.25457	8.71335	8.97599	8.92584	9.09528	8.98895	9.25721	8.92799	8.97833	9.39797	9.05334	9.33317	8.92718	8.04518	8.11703	8.75648	9.01588	8.85202	9.12384	9.20828	8.90714	8.95629	9.2425	9.33335	9.42451	8.35551
UQCR10	8.80145	8.94121	8.9443	8.7545	8.63773	8.56757	8.78915	8.67781	8.44459	8.80227	8.72762	8.65328	8.47372	8.90063	8.56714	8.77123	8.85692	8.57939	8.68305	8.3788	8.70912	8.46333	8.27636	8.54647	8.78587	8.61694	8.84442	8.58045	8.04626	8.58864	8.39721	8.68438	8.32022	8.57358	8.20474	8.47607	8.51415	8.54949	8.4183	8.55462	7.83278
CHGA	8.80106	8.8303	8.68317	8.75651	8.44846	8.51134	8.68345	8.25272	8.52805	8.99434	8.66095	8.43993	8.40402	9.49859	7.88114	9.00486	9.11309	8.52666	8.51053	8.32441	8.9538	8.33984	8.20094	8.65672	9.36022	8.73885	9.00677	8.66604	7.06162	7.06803	8.78272	8.59505	7.90168	8.77958	8.2365	8.78038	8.73911	8.20816	8.86541	8.57512	7.81942
MMADHC	8.79976	8.81739	8.65421	8.52419	8.60046	8.62317	8.8087	8.68994	8.77296	8.99714	8.56318	8.64576	8.43636	8.7633	8.60675	8.5989	8.85349	8.6364	8.57884	8.2761	8.64371	7.91577	7.9722	8.15901	8.66115	8.25777	7.9623	8.17412	8.30874	8.37469	8.31406	8.2685	7.85271	8.03237	7.79352	8.36418	8.41525	8.39803	8.44307	8.42417	7.13768
FAIM2	8.79902	8.90681	8.62672	8.90111	8.57222	8.8077	8.81064	8.65375	8.71978	9.09597	8.93441	8.97562	8.72085	9.4209	8.59932	8.93856	9.09823	8.59416	9.06697	8.79688	9.10198	8.54972	9.04047	8.79489	9.34555	8.67806	9.36425	8.79428	7.29436	8.44776	8.63071	8.77558	8.47095	8.92151	8.44622	9.04237	8.76221	8.51275	8.59523	8.75375	7.83407
LMO4	8.79888	8.22284	7.97765	8.54775	8.26111	8.38588	8.55704	8.55332	8.32033	8.55457	8.37188	7.97341	8.46198	8.26156	7.9982	8.46982	8.18327	8.40794	8.7467	8.09965	8.44331	7.42401	7.93953	7.55128	8.18362	7.90502	8.06794	7.577	7.20465	7.20915	7.72796	8.08841	7.47704	8.35228	7.55834	8.48553	7.7881	8.13855	8.29702	8.18225	6.7978
OPCML	8.79573	8.32101	8.61029	8.69248	8.37567	8.73344	8.97201	8.5463	8.64232	8.71572	8.58486	8.70444	8.61155	8.82951	8.21713	8.73313	8.83087	8.43882	8.61967	8.3313	8.52769	8.07483	8.0007	8.14606	8.74582	8.10837	8.37556	8.10824	6.68661	7.62598	8.63911	8.60672	7.72561	8.51146	7.96794	8.56502	8.3134	8.21507	8.43917	8.2462	7.0568
AMZ2	8.79483	9.2471	8.86937	8.74426	8.83248	8.6266	8.9321	8.62028	8.58781	8.97247	8.49027	8.92569	8.65046	9.10588	8.63186	8.89	8.9009	8.80111	8.45285	8.4119	8.75933	8.51398	8.46917	8.73415	8.96962	8.58363	8.59429	8.37416	7.84598	8.40413	8.67856	8.55168	8.46853	8.66123	8.01397	8.63861	8.76869	8.71148	9.23249	8.9503	7.95879
GPX1	8.79223	8.88047	8.91433	8.63242	8.76844	8.5677	8.8235	8.39917	8.1584	8.81648	8.57887	9.37286	8.37988	9.27048	9.47941	8.66647	9.17304	8.77782	8.8226	8.33043	8.99903	8.85282	8.55531	9.47456	9.09572	9.75214	9.71804	8.6437	9.0787	9.46857	8.75943	8.61413	8.67451	8.65822	8.8102	8.81481	8.88247	8.28767	8.17543	8.64264	8.29958
UQCR11	8.79184	8.78979	8.67301	8.7891	8.8566	8.60381	8.77416	8.66436	8.29882	8.93573	8.78841	8.66761	8.63735	8.65968	8.70537	8.57472	8.78518	8.55352	8.79564	8.60926	8.65823	8.50028	8.52524	8.56583	8.66459	8.49472	8.81552	8.50267	8.34749	8.83345	8.27601	8.52916	8.56293	8.61809	8.21352	8.51987	8.3736	8.59632	8.3653	8.57776	8.17823
CAMK2B	8.79084	8.80418	8.68173	8.78807	8.64784	8.88472	8.7965	8.54207	8.69168	8.92912	8.97219	8.57306	8.74672	9.18233	8.67079	8.53646	8.99283	8.37614	8.76306	8.74997	9.21868	8.39534	8.53428	8.36216	9.16535	8.66226	8.99383	8.79577	7.22138	8.51799	8.44669	8.45263	8.13358	8.6094	8.23656	8.80563	8.75624	8.43307	8.65334	8.7441	7.62533
LGALS1	8.78984	8.43807	8.23452	8.76997	8.84474	8.69734	8.7147	8.76424	8.54722	8.84538	8.41321	8.6415	8.13628	9.05025	8.25751	8.29547	9.25393	8.63514	8.73337	8.28592	8.83495	8.42352	8.48276	9.18689	9.15177	9.24964	9.0181	8.51764	8.9888	9.02164	8.16837	8.71957	8.3019	8.49838	8.50094	8.49755	8.69211	8.20129	7.6137	8.07723	8.34493
NDUFV2	8.78875	8.84135	8.80471	8.79653	8.66139	8.67662	8.75183	8.5945	8.81124	8.95591	8.70011	8.61279	8.56857	9.20125	8.39345	8.69813	9.02279	8.60485	8.78267	8.41198	8.86561	8.19758	8.32187	8.44967	9.05821	8.70211	8.53475	8.449	7.86933	8.49097	8.22815	8.42366	7.97717	8.60392	8.01243	8.62126	8.54023	8.35102	8.67167	8.6759	7.64533
STARD7	8.78467	8.67	8.75689	8.64814	8.598	8.43196	9.01582	8.66522	8.57995	8.71344	8.37424	8.48305	8.41191	8.84682	8.42733	8.64564	8.91211	8.35714	8.37495	8.35853	8.46425	8.06455	8.58408	9.18555	8.87565	8.80125	8.7841	8.16459	7.94716	8.74199	8.4786	8.30663	8.33949	8.33946	8.22017	8.4399	8.31276	8.24238	8.56001	8.49299	7.71964
GLUD1	8.78438	9.66314	9.47828	9.29256	9.49584	9.01787	9.53847	9.48703	9.16094	8.46355	9.33991	9.51051	9.22935	9.44148	9.23888	9.48399	9.64804	9.54929	8.56271	9.47311	8.92207	9.49281	9.61246	10.6109	9.45848	10.092	9.40273	9.38384	9.25915	10.3305	9.29547	9.45174	9.59327	9.37598	9.781	9.02348	9.45473	9.65596	9.06594	9.38929	9.41848
C14orf132	8.7827	9.24677	8.81441	8.72258	8.71774	9.06389	9.02021	9.15885	8.68524	8.68058	8.72307	8.75084	8.57621	9.25893	9.014	8.98748	9.14122	8.79364	8.71129	8.9948	8.72137	8.49891	8.31403	8.91815	9.1263	8.86745	8.92758	8.62221	7.64534	8.98222	8.48618	8.74527	8.13828	8.40636	8.69046	8.56462	8.83731	8.6758	8.71696	9.04885	7.84545
GLRX5	8.78068	8.72517	8.45615	8.70192	8.62389	8.61662	8.77851	8.70293	8.64435	8.86293	8.51656	8.49212	8.44341	8.66345	8.35403	8.80718	8.77483	8.64055	8.67949	8.37879	8.65348	8.26432	8.30641	8.52254	8.67215	8.5689	8.41601	8.3952	8.45725	8.45387	8.33092	8.62899	8.54881	8.60537	8.27691	8.50411	8.46284	8.42697	8.47886	8.52596	8.27523
R3HDM1	8.78019	8.40652	8.17426	8.39924	8.33719	8.61702	8.5389	8.7314	8.51152	8.48897	8.38103	8.10818	8.61582	8.66363	8.20471	8.57314	8.19323	8.37325	8.35814	8.58049	8.27741	8.00473	7.72505	7.86432	8.40244	8.10338	8.02875	7.99844	6.93748	7.4694	8.05929	8.09677	7.98553	8.14539	8.04282	8.13507	7.82853	8.11205	8.16837	8.03075	6.94498
VPS35	8.78011	8.21583	8.58817	8.57802	8.40523	8.71646	8.75414	8.48258	8.74109	8.82661	8.6568	8.74611	8.56066	9.02544	8.43763	8.70641	8.87592	8.59366	8.68851	8.31181	8.81948	8.23263	8.20036	8.17871	8.86126	8.31523	8.27825	8.44281	7.60986	8.02371	8.53642	8.70516	7.9192	8.43528	8.07037	8.50892	8.49228	8.59303	8.46739	8.49611	7.29161
CACYBP	8.77762	8.68097	8.90226	8.75462	8.66802	8.63726	8.83328	8.59956	8.59555	8.94432	8.73434	9.03115	8.48773	8.83711	8.6373	8.7027	8.72618	8.62581	8.7435	8.22447	8.71862	8.08933	8.71577	8.15104	9.02104	8.41547	8.68214	8.45958	7.50501	7.88024	8.77177	8.51638	7.96139	8.55028	8.06545	8.56319	8.4761	8.79204	8.72158	8.44387	7.34263
SDHA	8.7766	8.81064	8.88721	8.55788	8.5476	8.32779	8.72312	8.40216	8.41525	8.6318	8.44989	8.3769	8.27112	9.10519	8.29974	8.50608	8.9346	8.61587	8.37775	8.30732	8.52767	8.2108	8.14048	8.41525	8.80223	8.29516	8.45041	8.40702	8.07217	8.5273	8.42904	8.57758	7.97043	8.51907	8.00945	8.48345	8.50749	8.70054	8.64598	8.66786	7.64007
JTB	8.77588	8.86295	8.79318	8.73778	8.89797	8.7376	8.83937	8.63709	8.522	8.89637	8.77156	8.75896	8.5476	8.80864	8.86028	8.53035	8.87049	8.46323	8.76288	8.50077	8.92086	8.43184	8.57891	8.83867	8.9548	8.97279	9.01932	8.48587	8.33219	8.71443	8.50827	8.45979	8.4181	8.47825	8.21987	8.56932	8.68093	8.48863	8.57667	8.57758	7.87402
PKIG	8.77398	9.08288	8.55303	8.39316	8.46408	8.36007	8.7844	8.80876	8.22364	8.76607	8.59334	8.1375	8.32189	8.85326	8.14206	8.65937	8.76644	8.27108	8.54687	8.37306	8.23683	7.85093	7.84325	8.59718	8.54341	8.52149	8.61946	8.07896	8.03678	8.27558	7.9873	8.14539	8.26775	8.18344	7.95672	7.86974	8.05284	8.07101	7.96195	8.1741	7.55229
GARS	8.77269	8.60837	8.89422	8.79858	8.4941	8.66861	8.60017	8.40014	8.79729	8.98941	8.71815	8.48293	8.62719	9.18112	8.33243	8.61441	9.23745	8.55667	8.7931	8.32408	8.90852	8.21769	8.33407	8.34365	8.89679	8.44438	8.55161	8.34068	7.36157	8.63974	8.38006	8.63268	7.96093	8.48614	7.86801	8.88178	8.44999	8.64208	8.64483	8.64405	7.24155
HNRNPUL2-BSCL2	8.77229	8.83147	8.51368	8.3902	8.20641	8.65751	8.75432	8.50034	8.75977	8.86961	8.58032	8.34457	8.32492	8.79561	8.12199	8.57889	8.93311	8.4195	8.75684	8.2552	8.51967	7.88111	8.16758	8.03809	8.73732	7.92946	8.24277	8.32329	7.06499	8.12804	8.16745	8.35667	7.60797	8.33345	7.79974	8.45304	8.29224	8.32077	8.35537	8.4231	6.80977
CBX6	8.77224	8.85339	8.58287	8.78504	8.9168	8.51263	8.92904	8.93466	8.4124	8.99846	8.77113	8.30362	8.70101	8.84941	8.62281	8.81331	8.599	8.42487	8.96014	8.72158	8.6923	8.55749	8.63335	9.00986	8.90703	8.95687	8.98083	8.4323	8.08677	8.99147	8.32123	8.38305	8.53505	8.62746	8.52381	8.59283	8.40063	8.65584	8.49011	8.70025	8.22022
TMEM230	8.77103	8.69286	8.72699	8.81824	8.87322	8.58156	9.00425	8.68149	8.65243	8.9153	8.67183	8.68499	8.50316	8.88107	8.60123	8.90197	9.1726	8.64306	8.65268	8.39649	8.92178	8.58261	8.45557	8.91896	9.06015	9.12456	8.88206	8.63097	8.52628	8.9732	8.81844	8.73003	8.47427	8.71977	8.33376	8.7485	8.79473	8.69987	8.84754	8.73122	7.91792
NGEF	8.77028	8.78222	8.6188	8.58017	8.21658	8.49564	8.96378	8.57893	8.71842	9.02608	8.63483	8.03706	8.54787	8.4347	7.93361	8.54222	8.47741	8.38688	8.57987	8.28573	8.71467	7.70478	7.57987	7.427	8.27734	7.28654	7.80875	7.91799	6.66607	6.02179	8.15815	8.28256	7.21477	8.29373	7.46097	8.42857	8.03599	8.10748	8.14994	7.9795	6.47888
GGCT	8.76954	8.3322	8.37651	8.42607	8.11783	8.41803	8.7459	8.60776	8.20668	8.4619	8.0639	8.08954	8.11243	8.17126	8.1477	8.06411	8.32765	8.00698	8.37753	7.91348	8.28583	7.04966	7.13654	7.55501	8.2077	7.7235	7.62254	7.72839	6.69816	7.46504	7.85359	7.76475	7.19544	7.67594	7.13229	8.15746	7.68079	8.05953	7.72586	8.05618	6.41637
AV703555	8.76711	8.60273	8.49227	8.55702	8.37666	8.54994	9.02757	8.67161	8.34518	8.37054	8.58997	8.71613	8.64835	8.63761	8.80693	8.86009	8.14296	8.5874	8.59035	8.53567	8.30192	7.95722	8.30272	8.48568	8.71264	8.43388	8.41923	8.30286	6.64916	7.76509	8.3636	8.24571	8.35851	8.45078	8.45809	8.52336	8.19796	8.15836	8.29541	8.47592	7.36177
SLC1A2	8.76636	9.41198	9.78732	9.79201	10.0732	9.13322	10.0854	9.92777	9.46339	7.78751	9.49669	9.63697	9.85418	9.27105	9.23326	9.88986	9.16229	9.93657	8.21175	10.0188	9.25336	9.77197	9.73105	10.5703	9.69214	9.80257	9.47039	9.55868	9.35247	9.04149	9.6151	9.7924	9.71229	9.85894	10.0332	9.5444	9.70451	9.61006	9.81386	9.77343	9.62644
GAS7	8.76543	8.71405	9.06118	8.94704	8.64116	8.98464	8.89766	8.79429	8.78803	8.84827	8.90136	8.68796	8.78211	8.96544	8.2548	8.94486	9.09135	8.71565	8.90457	8.77958	8.79248	8.62557	8.45852	8.5131	8.98622	8.5804	8.82393	8.72997	7.55827	8.50417	8.86211	8.77963	8.51482	8.85078	8.66558	8.88097	8.75573	8.88689	8.89191	8.82741	7.93492
DYNLRB1	8.76408	8.93422	8.86641	8.83263	8.84253	8.67776	8.68702	8.57801	8.80886	9.01633	8.89186	8.88238	8.61631	9.08035	8.51694	8.85486	9.19943	8.63823	8.80374	8.5268	8.88188	8.56978	8.64541	8.42593	9.07804	8.47361	8.88254	8.82076	8.04244	8.52238	8.53746	8.94266	8.54665	8.78122	8.24557	8.71017	8.87729	8.72414	8.95438	8.80256	7.85979
LDOC1L	8.7619	8.49288	8.55284	8.60565	8.53928	8.78029	8.84183	8.6244	8.55225	8.71828	8.53583	8.6236	8.46039	8.51815	8.64466	8.67491	8.60412	8.38079	8.44718	8.41741	8.69181	8.235	8.11013	8.43461	8.60464	8.42955	8.62132	8.31262	7.80004	8.02615	8.31882	8.32437	8.08619	8.29447	7.9936	8.43504	8.42462	8.23266	8.04328	8.37306	7.33494
TCEB2	8.75801	8.93577	8.73701	8.66411	8.692	8.61159	8.78445	8.54325	8.65667	8.86257	8.73905	8.79036	8.59808	8.95968	8.61281	8.53754	9.24585	8.58298	8.78188	8.51131	8.72662	8.56735	8.61817	8.81683	9.1356	8.55549	8.98525	8.74605	8.95209	9.01082	8.74165	8.87738	8.59445	8.72571	8.54915	8.62597	8.77748	8.46921	8.40252	8.59101	7.98802
KIF1A	8.75664	8.50994	8.83366	8.84396	8.72947	8.80655	8.68766	8.58499	8.67196	8.732	8.80713	8.75299	8.74801	9.09453	8.23735	8.68456	8.56417	8.552	9.26106	8.68138	8.6577	8.76503	9.30424	9.30222	9.43091	9.18347	9.38424	8.5659	7.47142	9.15478	8.75487	9.13368	8.78157	9.12001	8.67572	9.04731	8.69337	8.82966	8.93036	9.01983	8.46169
PCP4	8.75598	7.29566	8.25301	8.52991	8.19261	7.92154	8.53842	7.79367	8.46884	8.89698	8.49978	7.22533	8.54039	8.23041	6.40342	7.36685	7.92796	7.14747	8.2936	7.28924	8.63811	7.72794	7.28126	7.37936	8.34274	7.8893	7.62306	7.6466	6.79991	8.16544	7.20586	8.34424	7.09488	8.77434	6.70988	8.57066	7.52574	8.41796	8.03753	7.78178	7.30826
PKM	8.75494	9.1538	9.31328	9.2316	8.45332	9.23014	8.78971	8.7473	9.16722	9.28985	9.25243	9.25602	9.118	9.43533	9.04376	9.07001	9.33567	9.15032	9.5189	9.09274	9.37496	8.59049	9.13128	8.78348	9.36988	8.73494	8.87564	8.86625	8.31734	8.62538	8.78106	9.35702	7.98066	9.2098	8.29956	9.55924	9.213	9.12583	9.3745	9.4705	8.16503
AK024681	8.75367	7.86492	8.18303	7.55638	8.44191	8.56895	8.35565	8.28372	9.00713	7.80047	8.40063	8.28306	8.30654	7.5729	7.76135	8.26696	8.36082	7.87816	7.55607	7.44968	8.29086	6.59739	7.06796	6.34511	7.17375	6.86583	6.72083	7.0464	6.59524	6.65045	8.02107	8.33076	6.71549	6.55385	6.95126	8.08684	7.2701	7.44317	8.38254	7.79769	6.60426
HLF	8.7518	8.43716	8.8698	8.63324	8.29036	8.24998	8.88141	8.46352	8.31669	8.54545	8.44605	8.46671	8.21743	8.43194	8.20983	8.58688	8.75742	8.38163	8.52807	7.80574	8.0364	7.22311	7.55061	7.77208	8.76151	7.44083	7.9184	7.75826	7.84578	6.63044	8.34882	8.24315	7.54119	8.09186	7.41064	8.2208	8.02398	7.85706	8.29823	7.79768	6.4447
ARHGDIG	8.7506	8.24762	8.32788	8.5631	8.41545	8.7559	8.43479	8.18271	8.76218	8.77469	8.53432	8.12534	8.5951	8.66921	7.80794	8.49997	8.76639	8.14219	8.9787	8.37673	8.71004	7.21374	8.04107	8.0873	8.81565	7.97226	8.4214	8.20705	6.99983	7.67881	7.97412	8.28223	7.42755	8.23853	7.12885	8.67851	7.9588	7.52452	7.87757	7.87565	7.01908
ATP9A	8.74982	8.57144	8.6589	8.62263	8.52798	8.54467	8.8222	8.59198	8.5785	8.68519	8.47521	8.33909	8.49796	8.72893	8.17889	8.5943	8.74651	8.38693	8.67922	8.19581	8.6786	8.1316	7.99395	8.35113	8.67993	8.471	8.31792	8.22296	7.1571	8.30942	8.4628	8.45712	7.78892	8.37885	7.93522	8.57333	8.3612	8.4576	8.46133	8.46037	7.01412
MRPL33	8.74971	8.45832	8.46822	8.52792	8.53011	8.43695	8.54649	8.46005	8.3074	8.94719	8.68085	8.53258	8.53502	8.33002	8.6676	8.41499	8.43279	8.5926	8.69521	8.31202	8.66447	7.82364	8.23193	8.03476	8.3545	7.97076	8.17908	8.3002	8.12817	8.1649	8.02896	8.27881	7.95546	8.55294	7.52707	8.53162	8.24351	8.34123	8.53867	8.43625	7.68446
UBE2M	8.74785	9.10529	8.9117	8.82656	8.7646	8.97636	8.66312	8.57053	8.85929	8.82531	8.97751	8.64368	8.80803	9.22774	8.45788	9.03991	9.27281	8.74331	9.16406	8.70423	8.99331	8.12911	8.75328	9.12586	9.08671	9.03207	8.89882	8.82312	7.5392	8.77924	8.49824	8.79675	8.36281	8.71987	8.38378	9.07154	8.59097	8.43999	8.44207	8.50254	8.04164
CNBP	8.74727	9.45659	9.12182	8.79315	8.73134	8.56929	9.01539	8.67505	8.5842	8.86107	8.79476	8.9745	8.45459	9.16744	8.84619	8.93573	9.26438	8.89314	8.59313	8.52142	8.71753	8.51348	8.58174	9.13748	8.94934	8.978	8.65018	8.72068	8.96431	9.31484	8.97612	8.7633	8.68453	8.75907	8.58629	8.67455	8.99448	8.78181	8.8269	8.82704	8.09388
URGCP-MRPS24	8.74715	8.91678	8.73352	8.69034	8.7515	8.64741	8.74445	8.68649	8.51433	8.90997	8.65095	8.6655	8.56421	9.20584	8.68826	8.60921	8.95341	8.53984	8.63323	8.5614	8.83262	8.31205	8.31052	8.54743	8.99124	8.49202	8.8288	8.38653	8.34949	8.91076	8.11432	8.4893	8.36006	8.41537	8.11477	8.48731	8.51	8.53011	8.44669	8.57126	7.78051
SMIM10L2B	8.74649	8.1499	8.01	8.24424	8.52591	8.41896	8.56721	8.47109	8.04895	8.45223	8.23122	7.53357	8.50348	8.76591	7.34811	8.32929	8.57459	7.99618	8.35964	8.35836	8.1827	7.92718	8.28141	8.85438	8.01295	8.74574	8.55913	8.09313	7.02281	9.16902	7.98125	7.93585	8.07086	8.15643	8.29831	7.92519	7.87208	7.89519	7.79493	8.14977	7.74718
C1orf216	8.74514	8.8609	8.69378	8.77511	8.38352	8.67639	8.72376	8.60095	8.56072	8.97932	8.51716	8.61279	8.6011	8.84136	8.40425	8.69447	8.91089	8.55278	8.78524	8.31633	8.76649	7.86657	7.97126	7.86512	8.92236	8.02888	8.39067	8.2884	7.13274	7.97051	8.45994	8.40597	7.71514	8.36265	7.7111	8.63312	8.35887	8.15115	8.46807	8.49261	6.62509
NME1-NME2	8.74266	8.82599	8.63942	8.55449	8.61907	8.58369	8.71072	8.35984	8.61938	8.89351	8.60387	8.6938	8.46551	8.99919	8.76273	8.7049	8.9826	8.51838	8.75629	8.52353	8.87733	8.30572	8.49182	8.78326	9.12366	9.02328	8.85081	8.45556	8.69192	9.07656	8.30902	8.42387	8.26705	8.45494	8.26596	8.48845	8.55388	8.4058	8.30343	8.53158	7.93807
MARCKS	8.74051	8.27471	8.55215	8.78014	8.69255	8.77905	8.8489	8.52529	8.49639	8.71633	8.49961	8.78523	8.55127	8.06097	8.46411	8.68319	8.3168	8.35453	8.63933	8.13585	8.62148	8.12939	8.43457	8.81161	8.23497	8.07617	7.97775	8.15743	7.91802	8.55635	8.41886	8.15157	8.04646	8.3765	8.06946	8.60874	8.44391	8.5153	8.39993	8.49605	7.62456
TCEAL4	8.7395	8.99912	8.80229	8.79149	8.80401	8.4095	8.92715	8.70209	8.44219	9.01554	8.66245	8.36665	8.43803	8.95121	8.35489	8.8849	8.87357	8.49798	8.76404	8.45583	8.76714	8.33922	8.28707	8.62272	8.68404	8.6987	8.41116	8.56746	8.21137	8.6578	8.54439	8.43467	8.33835	8.69474	8.38109	8.52701	8.59159	8.68669	8.61618	8.70165	7.70218
PSMD2	8.73637	8.61456	8.57128	8.52414	8.50739	8.57961	8.72879	8.58958	8.61827	8.8352	8.5828	8.49903	8.43542	8.92865	8.40703	8.51573	8.9638	8.41116	8.47729	8.1688	8.66299	8.08114	8.19263	8.66221	8.92107	8.5042	8.52564	8.293	7.6523	8.44747	8.46368	8.4902	8.02063	8.30423	7.98166	8.55788	8.25846	8.22909	8.30316	8.27495	7.41935
WRB	8.73549	9.03051	8.95748	8.78083	9.01685	8.65748	9.04084	9.0174	8.54362	9.03859	8.7583	9.08406	8.85193	8.8395	8.75784	9.08902	8.892	8.83985	8.75851	8.52661	8.63292	8.52375	8.71133	8.83387	8.74361	8.70496	8.62928	8.79133	8.07861	8.51628	8.76019	8.65591	8.74216	8.73151	8.51147	8.56976	8.86154	8.70322	8.88048	8.66314	7.76554
ATXN7L3B	8.73467	8.79039	8.91504	8.79837	8.67339	8.67675	8.86451	8.62009	8.67604	8.77858	8.74937	8.59554	8.55193	8.93053	8.36127	8.78737	8.82089	8.57789	8.60868	8.50162	8.71327	8.35572	8.22232	8.43921	8.80626	8.36999	8.61907	8.53936	7.90056	8.08804	8.46893	8.61417	8.23212	8.593	8.33391	8.59234	8.49956	8.48095	8.34027	8.45971	7.88945
CNTN1	8.73277	8.34163	8.75629	8.74774	8.4299	8.25872	8.80959	8.47989	8.29986	8.40624	8.40659	8.29845	8.20222	8.08072	8.12287	8.72074	8.09985	8.17225	8.42804	7.8659	8.22591	7.64101	8.10077	8.51331	8.03569	7.86475	7.84891	7.96892	6.62357	7.31918	8.18044	8.17339	8.11912	8.05767	7.85036	8.28318	7.94141	8.20414	8.20556	7.94429	7.20525
APOO	8.73157	8.34287	8.34222	8.80462	8.57556	8.64193	8.71191	8.54985	8.84555	8.88876	8.53055	8.45941	8.39373	8.75232	8.4457	8.77672	8.53413	8.5485	8.69318	8.23769	8.96916	8.12781	8.05201	8.15305	8.7374	8.37761	8.29359	8.34789	7.60107	8.16685	8.07267	8.29496	8.00892	8.47229	7.92397	8.47951	8.35833	8.35089	8.45426	8.49631	7.25051
AKAP11	8.72736	8.81533	8.99349	8.85754	8.93466	8.84356	9.02102	8.5813	8.68892	8.8817	8.84733	8.81338	8.79136	8.79998	8.60693	8.92369	8.68911	8.83779	8.8646	8.41136	8.6556	8.28857	8.2205	8.21599	8.73319	8.37355	8.34586	8.58427	7.33403	7.89452	8.90867	8.73987	8.08602	8.83303	8.29265	8.82594	8.63902	8.68223	8.86998	8.58854	6.96737
MIR3652	8.72536	8.59009	8.97249	8.59459	8.60901	8.50108	9.04608	8.76203	8.79385	8.80827	8.83319	9.23773	8.34189	8.67371	8.89474	8.57306	8.78951	8.76984	8.7542	8.38535	8.77354	8.4238	8.97517	8.49876	9.099	9.27631	8.70499	8.30002	8.39121	8.20306	8.89304	8.7929	8.072	8.59716	8.37645	8.67949	8.72799	8.67764	8.35009	8.48477	7.82184
HSBP1	8.72493	8.4941	8.58282	8.60765	8.75662	8.55951	8.9436	8.50232	8.42815	8.5297	8.45556	8.59549	8.41134	8.7	8.53486	8.4328	8.7039	8.31297	8.47102	8.18189	8.48262	8.15371	8.26095	8.55745	8.65853	8.50021	8.46531	8.30475	8.12012	8.8451	8.40405	8.27607	8.07099	8.25137	8.04938	8.28112	8.25502	8.23026	7.86868	8.06231	7.66014
NRXN1	8.72466	8.59567	8.53564	8.61599	8.33472	8.23048	8.83308	8.55717	8.4442	8.42548	8.43911	8.32421	8.36357	8.45352	8.39249	8.66371	8.1796	8.41895	8.3169	8.10695	8.31822	7.60109	7.71892	7.82168	8.50515	7.6328	7.92053	8.03555	6.40737	7.01656	8.34343	8.38073	7.48038	8.25442	7.89143	8.25294	7.94729	8.10024	8.36926	8.12617	6.74434
ANKRD46	8.72296	8.82117	8.82883	8.72149	8.57007	8.51494	8.95729	8.71027	8.48187	8.91825	8.65453	8.66086	8.51948	8.84611	8.41015	8.88924	8.78318	8.60633	8.69746	8.39539	8.51608	8.36386	8.32948	8.23952	8.69517	8.25222	8.13376	8.46019	6.86434	8.00327	8.84274	8.85583	8.03511	8.73261	8.10855	8.70826	8.4463	8.57605	8.6292	8.37883	7.2573
SYS1-DBNDD2	8.72265	8.91039	9.51274	9.33529	9.87817	8.83377	9.01896	8.47586	9.36105	9.28722	9.34133	9.06032	8.64586	9.58207	8.47803	8.74756	9.85067	8.84414	9.45756	8.72576	9.33054	10.3577	10.1668	9.489	9.63011	9.73168	10.0842	9.83891	8.51918	9.91591	10.1402	8.93286	9.12686	9.40757	8.33522	9.38209	10.1354	9.2899	9.22799	8.79761	8.17788
LOC285812	8.72251	8.43773	8.81915	8.8225	8.70135	8.83887	8.90534	8.70214	8.74183	8.77402	8.99642	9.29691	8.85338	9.0267	8.82341	9.05478	8.41595	8.79182	8.95597	8.66412	8.82848	8.45617	8.89493	8.6437	9.38131	8.81926	8.94452	8.60167	7.12377	7.71355	8.80035	8.78403	8.59149	8.80649	8.89445	8.7427	8.72397	8.75591	8.99009	8.98489	7.49781
TBCB	8.72194	9.10779	8.78308	8.6377	8.72186	8.61269	8.80378	8.57388	8.67057	8.95928	8.73371	8.64532	8.44471	9.1998	8.34071	8.62742	9.44983	8.66691	8.71477	8.69601	8.82462	8.85851	8.77591	8.94026	9.19636	8.95791	9.19062	8.98836	8.13704	9.12616	8.77567	8.88411	8.5996	8.87337	8.35183	8.6335	9.03169	8.55587	8.68408	8.73264	7.95388
IRF2BPL	8.72099	8.73869	8.83145	8.67486	8.61312	8.83011	9.02238	8.86939	8.54368	8.54826	8.65376	9.12569	8.4458	9.0141	8.75609	8.7252	9.02436	8.69046	8.4162	8.63062	8.62326	8.42506	8.69328	8.68095	9.23685	8.59785	8.84139	8.32489	8.10801	8.8215	8.97227	8.90054	8.42687	8.43327	8.67405	8.52707	8.59155	8.36442	8.65192	8.47406	7.21709
RAD21	8.7189	8.64493	8.75998	8.789	8.75012	8.49956	8.9243	8.6016	8.58407	8.56358	8.62938	8.72153	8.49465	8.54302	8.66368	8.72399	8.5504	8.56683	8.5835	8.08574	8.49816	8.26211	8.6695	9.1189	8.75424	8.65286	8.63069	8.39085	8.31292	8.42151	8.88238	8.62762	8.3967	8.61992	8.39901	8.68629	8.51972	8.34251	8.64672	8.25319	7.79147
PRDX2	8.71653	8.69246	8.65085	8.63913	8.5308	8.52971	8.73944	8.33463	8.51733	8.81455	8.554	8.51711	8.49338	8.98491	8.30749	8.56375	8.99651	8.58961	8.62486	8.38762	8.70639	8.27915	8.33943	8.68929	8.88468	8.51626	8.51824	8.39544	8.00034	8.57178	8.4828	8.53804	8.19678	8.47106	8.20435	8.55747	8.58342	8.32962	8.35455	8.31815	7.81751
ENO1	8.71559	8.78892	8.74599	8.52326	8.57633	8.47893	8.96472	8.59974	8.72182	8.34548	8.67037	8.67822	8.24886	8.58087	8.47563	8.49052	9.05167	8.54311	8.32215	8.34392	8.61767	8.226	8.6368	9.04654	8.70379	8.79993	8.56769	8.40021	8.22022	8.48638	8.63757	8.97264	8.37896	8.33852	8.24847	8.49517	8.78113	8.35888	8.32624	8.49768	8.09714
STX1A	8.71358	8.02567	8.77595	9.1619	8.68625	9.23793	8.61429	8.72406	8.7349	9.20063	8.8582	8.4419	8.9501	8.44136	7.647	8.7716	8.53947	8.19549	9.0207	8.70871	8.97826	8.29065	8.37004	8.1017	8.30185	7.94182	8.39841	8.22167	7.06428	7.3567	8.07426	8.08116	8.08155	8.79313	7.89168	9.04276	8.3306	8.62917	8.40552	8.5971	7.6536
DMTN	8.71202	9.02614	9.06955	9.13449	8.6101	9.26711	8.88686	8.93312	8.8788	9.12106	9.10768	9.15786	8.93274	9.28157	8.97463	9.03435	9.17355	9.00557	9.31345	9.00507	8.98752	8.62767	9.11753	9.16752	9.36693	8.87323	9.16977	8.96823	8.03252	8.53971	8.93371	8.94124	8.67013	9.21468	8.66921	9.13754	9.00686	8.95932	8.76932	9.00324	8.23175
LONRF2	8.71109	8.37223	8.55136	8.65282	8.54113	8.72354	8.96331	8.75032	8.68753	8.56532	8.69335	8.65866	8.73911	8.84083	8.81092	8.88998	8.4327	8.68458	8.95588	8.41462	8.6649	8.31532	8.19049	8.36455	9.08241	8.70461	8.71508	8.40555	6.84561	8.16148	8.77417	8.71484	8.35482	8.79195	8.54491	8.88802	8.53804	8.38295	8.6077	8.63469	7.1864
CSNK2B	8.70891	9.21794	9.12919	9.05772	9.05673	9.11905	8.77706	8.811	9.20151	9.04792	9.07316	9.08566	8.95506	9.50825	9.0172	9.18284	9.51626	9.13431	8.97469	9.11272	9.31916	9.00801	9.22374	9.1481	9.40357	9.06059	9.2348	9.2039	9.12778	9.33534	8.63635	8.95792	8.93209	9.17044	8.8351	9.04929	9.3497	8.86897	8.96107	9.05109	8.72822
IDS	8.70763	8.62774	8.79414	8.8989	8.73687	8.76637	8.61986	8.73879	8.67745	8.64956	8.79884	8.83691	8.91645	8.63744	8.78456	8.86939	8.63616	8.72524	9.08907	8.63687	8.51749	8.34483	8.82599	8.78774	8.6676	8.66649	8.70265	8.52252	7.87188	8.64076	8.61896	8.77531	8.55424	8.85734	8.64018	8.95043	8.46706	8.74631	8.74032	8.80364	8.35651
ATP5I	8.70311	8.98424	8.73452	8.93419	8.9596	8.49963	8.69927	8.6828	8.5032	9.03225	8.72067	8.63205	8.65763	8.90581	8.58754	8.68291	8.88638	8.46658	8.96328	8.58046	8.96662	8.60576	8.63231	8.5232	8.91394	8.54933	8.95712	8.74539	8.40064	9.09729	8.35198	8.37478	8.54091	8.79222	8.10315	8.71611	8.63125	8.77333	8.5072	8.70246	8.00753
OLA1	8.70269	8.61427	8.62359	8.64216	8.45789	8.54571	8.79387	8.59086	8.60895	8.86468	8.68928	8.52823	8.57349	8.84555	8.13121	8.7531	8.73194	8.5098	8.54152	8.33212	8.60153	8.14759	8.08365	8.20751	8.72823	8.43228	8.50937	8.4038	7.57812	8.06169	8.33865	8.33867	8.07424	8.5132	7.88834	8.32448	8.16457	8.39194	8.54476	8.55176	7.54206
TTC19	8.70127	9.24895	8.98133	8.53652	8.41521	8.5307	8.8049	8.49276	8.56394	8.90809	8.56052	8.15508	8.65561	8.69207	7.8847	8.71342	9.41476	8.56542	8.5949	8.20222	8.59332	8.01167	7.70869	8.07009	8.22811	7.85352	7.37159	8.33886	7.9474	7.988	8.3411	8.51925	7.67584	8.49275	7.44796	8.78764	8.4581	8.66532	9.12778	8.88704	7.09926
SLC38A2	8.69989	8.8161	9.35969	8.89788	8.88119	8.62718	8.99658	9.00526	8.832	8.82433	8.92657	9.26461	8.48289	9.50034	9.35402	9.04443	8.94399	8.9733	8.60595	8.22337	8.98537	8.7258	9.6949	9.16594	9.90349	9.31527	9.68662	8.63089	10.0724	8.85159	9.24898	8.77107	8.9924	8.74906	8.85359	8.96347	9.34305	8.51181	9.38703	8.81278	7.76004
NDUFB2	8.69916	8.53344	8.47059	8.68052	8.77896	8.52796	8.74606	8.55912	8.36869	8.98693	8.49051	8.46566	8.4573	8.52643	8.35437	8.19985	8.69153	8.33149	8.63402	8.25577	8.73148	8.20351	8.01409	8.27911	8.65875	8.101	8.75749	8.30729	7.79288	8.32673	8.25238	8.42601	8.05964	8.58002	7.75175	8.51064	8.22602	8.54718	8.48491	8.54732	7.47981
EIF3K	8.69798	8.55756	8.45391	8.47634	8.61124	8.49181	8.61551	8.41804	8.49724	8.84514	8.53725	8.29091	8.40024	8.69952	8.01796	8.48047	8.88797	8.40129	8.67256	8.30582	8.67899	8.28017	8.1033	8.39161	8.55475	8.43749	8.54357	8.44902	8.41274	8.67936	8.14855	8.41236	8.15765	8.48773	7.97524	8.48138	8.58329	8.42965	8.29833	8.44277	7.79884
CHMP5	8.69784	8.97456	8.64632	8.62094	8.54916	8.18414	8.87077	8.55227	8.04821	8.80564	8.49268	8.53629	8.35429	8.36213	8.27783	8.62779	8.47654	8.51618	8.45919	7.97129	8.43426	8.00627	7.9034	8.27824	8.34761	8.13845	8.01324	8.20414	7.69914	7.66865	8.52177	8.2428	7.88946	8.37479	7.92021	8.4063	8.24576	8.24213	8.18224	8.14051	7.01982
LOC102724993	8.69264	9.05496	8.83901	9.24552	9.32257	8.8697	8.48851	8.87623	8.60799	8.93491	8.91844	8.75023	9.12922	9.62808	8.88178	8.86474	8.99423	8.56231	9.01174	9.17865	8.80388	9.01867	9.239	9.60027	9.32403	10.0606	9.68707	9.01024	9.00531	9.64159	8.58392	8.30742	9.30279	9.42511	9.10228	9.21922	9.03601	9.60011	9.82977	9.72399	9.33718
STRAP	8.69114	8.62434	8.75123	8.5681	8.36033	8.57332	8.7214	8.47712	8.64905	8.79022	8.5171	8.5551	8.34697	8.61193	8.34602	8.63902	8.74853	8.55227	8.44917	8.12945	8.48314	8.04348	8.08077	8.25104	8.38627	8.30336	8.03994	8.15337	7.71638	7.70547	8.48789	8.55487	8.03522	8.35396	7.84283	8.41569	8.36697	8.37064	8.42112	8.43534	7.47553
NCOA4	8.6909	8.7422	8.86609	8.59209	8.96049	8.40954	8.99047	8.68023	8.50592	8.69302	8.52135	9.18631	8.54191	9.25718	8.95935	8.85912	9.04107	8.75117	8.4754	8.47049	8.60329	8.90986	8.76618	9.27518	9.09617	9.10687	8.99983	8.78426	8.49393	9.09062	8.89634	8.63339	8.63125	8.80447	8.68548	8.52288	8.83845	8.82263	8.76336	8.59704	8.08663
SNN	8.68977	9.22633	8.94027	8.7102	8.53238	8.60542	8.89349	8.62051	8.75373	8.73281	8.63411	8.62623	8.59596	8.99271	8.9197	8.87194	9.01255	8.69082	8.57678	8.45242	8.55748	8.1563	8.59913	8.62958	9.01755	8.45204	8.59038	8.54342	7.47533	8.58256	8.54127	8.70324	8.62334	8.3801	8.36627	8.47203	8.52589	8.59677	8.60743	8.61319	7.56511
AHSA1	8.68923	8.44029	8.97254	8.57909	8.49796	8.35943	8.77605	8.60881	8.59203	8.72942	8.76602	9.05264	8.30931	9.40058	8.74248	8.47294	8.84963	8.52892	8.51509	8.19869	8.74881	8.17333	8.89863	8.28719	9.54627	8.65389	9.0201	8.4041	7.35534	8.29936	8.74103	8.53714	7.9706	8.30867	7.98992	8.40352	8.41862	8.06692	8.59436	8.19136	8.07097
LDOC1	8.68561	9.08841	8.73668	8.93027	8.567	9.14872	8.59784	8.74368	9.01902	9.08043	8.9434	8.72085	8.77968	9.1526	8.89744	9.06843	9.22829	8.83532	9.14772	8.99813	9.16125	8.5198	8.91194	8.49079	9.17632	8.57773	8.82202	8.91187	8.03475	8.49586	8.49598	8.69683	8.3272	8.92432	8.25121	8.86813	8.84872	8.74081	8.88895	8.9197	8.09815
HIF1A	8.68479	9.0051	9.08319	8.84726	8.98712	8.65026	9.08511	8.88999	8.68623	8.72994	8.93995	9.29828	8.8849	9.54553	9.23112	9.22946	9.31593	9.37959	8.48988	8.76594	8.70531	9.23339	9.25098	9.66523	9.30459	10.0795	9.43101	9.04148	8.96155	9.80167	9.8095	9.59002	9.22487	9.15556	9.29801	8.85576	9.09049	8.6449	9.43187	9.33324	8.81493
NDUFA3	8.68097	9.08903	8.56688	8.84352	8.8817	8.49422	8.68121	8.61302	8.39326	8.97032	8.91527	8.66557	8.69915	9.28781	8.6691	8.52462	9.00931	8.55831	8.67712	8.96858	9.16332	8.83591	8.66667	9.06208	9.09296	9.1181	9.62616	9.00114	8.36267	9.31069	8.50897	8.59883	8.78856	8.88087	8.44536	8.67016	9.0505	8.62381	8.54619	8.68947	8.48536
PUM1	8.68034	8.57249	8.90554	8.77529	8.84787	8.61599	8.87327	8.69797	8.58651	8.75133	8.7165	8.97984	8.78299	9.10315	8.81589	8.97913	8.75495	8.6834	8.5856	8.68417	8.69526	8.74393	8.95054	8.97132	9.02495	9.03293	9.14681	8.74128	8.29907	8.54727	8.78485	8.67171	8.7787	8.71631	8.76996	8.68669	8.87724	8.63908	8.70029	8.72105	8.1644
T89044	8.67721	8.72974	8.81864	8.65246	8.85892	8.4995	8.96841	8.69843	8.53611	8.83746	8.79017	8.84857	8.73396	9.37131	8.81165	9.06287	9.0283	8.60788	8.47399	8.84567	8.76281	8.90686	8.7366	8.85227	9.30054	8.92693	9.14072	8.76608	8.06203	8.58521	8.84111	8.83779	8.7842	8.95791	8.91515	8.75331	8.96638	8.79139	9.05037	8.73068	8.0341
AZIN1	8.67136	8.48053	8.60062	8.43088	8.12366	8.20346	8.70101	8.48136	8.19736	8.41337	8.32264	8.08501	7.9621	8.07158	7.82571	8.28955	8.37872	8.16526	8.20052	7.562	8.17026	7.38627	7.28407	7.8268	7.92534	7.86796	7.41759	7.66495	6.98833	7.94855	7.98325	8.12831	7.09425	7.6055	7.31693	7.99467	7.74626	8.01673	7.83079	7.71003	6.57758
FAM8A1	8.66957	8.83816	8.6843	8.56765	8.63343	8.4793	8.80943	8.70678	8.54882	8.7261	8.61496	8.75878	8.44828	9.00885	8.6043	8.82695	8.81196	8.52449	8.47339	8.49062	8.57191	8.6023	8.59727	8.66075	8.84129	8.35665	8.53066	8.5535	8.13955	8.25719	8.69984	8.58977	8.632	8.63685	8.48762	8.58189	8.65198	8.63442	8.64566	8.49967	7.95696
ANXA7	8.66835	9.21357	8.82621	8.6653	8.35785	8.43591	8.82475	8.57991	8.58215	8.78357	8.75985	8.70853	8.46372	9.02205	8.57806	8.98979	9.21616	8.85905	8.51272	8.51144	8.53028	8.42571	8.39164	9.08887	8.80925	8.90328	8.32109	8.81178	8.52038	8.86994	8.83506	8.78209	8.66391	8.81055	8.53008	8.67517	8.84081	8.58057	8.89712	8.75387	8.12621
ARPC1A	8.66823	8.59216	8.74024	8.6115	8.63617	8.68885	8.68625	8.56122	8.79228	9.00015	8.599	8.47797	8.3861	8.81191	8.37297	8.75505	8.79491	8.547	8.77721	8.18341	8.93411	8.23913	8.27232	8.31642	8.86876	8.59951	8.50589	8.40203	8.08954	8.16735	8.3815	8.52931	7.80955	8.52501	7.96585	8.72145	8.53651	8.35669	8.44531	8.33073	7.33712
GPR158	8.6651	8.14073	8.47624	8.65441	8.43496	8.52336	8.90086	8.40961	8.54187	8.84419	8.5395	8.16416	8.51105	8.91255	7.69655	8.70826	8.48861	8.19007	8.56757	8.2739	8.49779	8.18975	7.67218	7.74302	8.7515	7.82405	8.36021	8.11892	6.23774	7.20546	8.34044	8.43664	7.46248	8.6667	7.77518	8.5405	8.07257	8.15905	8.36038	8.15144	6.81015
ACSL3	8.66418	8.3569	8.46723	8.70614	8.63165	8.33578	8.89632	8.60676	8.37406	8.70657	8.58318	8.4393	8.5809	8.77733	8.5516	8.71815	8.7005	8.68626	8.54424	8.33693	8.46616	8.39998	8.38471	8.67292	8.76352	8.59257	8.70883	8.46443	7.54163	7.82195	8.63129	8.69108	8.2548	8.65256	8.19416	8.52399	8.39081	8.32725	8.37451	8.23643	7.44572
FGF13	8.65827	8.58161	8.58241	8.59515	8.64142	8.44897	8.88115	8.8243	8.61162	8.90341	8.53498	8.16353	8.58462	8.50826	7.64682	8.62677	8.37348	8.32286	8.57107	7.92217	8.49777	7.58162	7.75381	7.99422	8.48765	8.14014	8.09238	7.976	6.61945	8.50933	8.25953	8.25255	7.80515	8.22287	7.60982	8.35111	8.04276	8.06595	8.08398	8.11684	6.20817
MGLL	8.6558	8.91793	9.00789	8.99923	9.18493	8.76807	8.96547	8.55711	8.7162	8.941	8.7663	8.6442	9.0486	9.04122	8.46311	8.90302	8.83736	8.35473	8.65341	8.81612	8.83899	8.75596	9.18658	9.62985	9.14791	9.27789	9.27114	8.67982	7.97983	8.04462	8.64207	8.56931	8.59035	8.66635	8.35393	8.63964	8.71359	8.35255	8.28197	8.68689	8.55775
LOC101928634	8.65346	8.74727	8.76955	8.34956	8.18371	8.31895	8.47295	8.4779	8.3184	8.56782	8.60969	8.52621	8.01026	8.50971	8.5406	8.34382	9.03351	8.73849	8.40108	8.1723	8.42861	8.31281	8.39364	8.67713	8.6489	9.45601	8.58486	8.1817	8.69458	9.17439	8.49676	8.52624	8.28687	8.36641	8.34657	8.29213	8.47864	8.23944	8.53726	8.76135	8.10772
FAM19A2	8.65325	8.63237	8.23314	8.34373	8.24927	8.16626	8.65054	8.63979	8.19841	8.64779	8.15626	8.07626	8.35769	8.21313	8.12171	8.62249	8.28994	8.29058	8.4189	8.17281	8.23263	7.71261	7.45369	7.19321	8.05173	7.38352	7.58203	7.68891	6.34604	7.66091	8.14976	8.1051	7.40541	8.20017	7.66032	8.05243	7.52997	7.89995	8.00639	7.94958	7.15884
RSL24D1	8.65198	8.41909	8.60725	8.33243	8.32801	8.19579	8.75398	8.43224	8.18635	8.73659	8.40981	8.28896	8.1984	8.09858	7.86923	8.4166	8.30845	8.21208	8.33122	7.78324	8.28336	7.49639	7.49228	7.63331	8.01427	7.5725	7.40967	7.61541	7.44954	7.84183	8.18859	8.17538	7.16968	7.86022	7.45941	8.30697	7.78168	8.20588	8.25926	8.02321	6.34355
ATP6V1C1	8.64969	8.18194	8.35246	8.52403	8.13774	8.29283	8.63541	8.31183	8.49683	8.34898	8.19576	8.15355	8.0569	7.97989	7.93998	8.294	8.18397	8.06663	8.4398	7.48021	8.23795	7.04971	7.39438	7.3155	8.16969	7.53978	7.49968	7.58978	6.27948	7.01267	7.97807	8.048	7.05726	7.93778	7.1421	8.27729	7.68372	7.7184	7.84415	7.71165	6.46238
GPD1L	8.6485	8.96432	8.70497	8.65179	8.45745	8.5868	8.6807	8.44546	8.39131	8.73318	8.8203	8.63864	8.51391	9.28341	8.53789	8.7977	8.91505	8.68235	8.81695	8.42272	8.63892	8.24729	8.29754	8.55071	9.1557	8.49128	8.53876	8.48581	7.54846	8.26951	8.43152	8.74837	8.03701	8.65846	8.37417	8.66528	8.58451	8.50112	8.67575	8.79025	7.33063
NUCKS1	8.64742	8.66412	8.62189	8.67311	8.44414	8.4764	8.7764	8.46984	8.44924	8.49852	8.4762	8.6718	8.62837	8.47494	8.3483	8.62771	8.51001	8.83755	8.45276	8.34758	8.65131	8.36777	8.42148	8.85957	8.75177	8.54779	8.32236	8.37602	8.33707	8.92923	8.81168	8.63487	8.47886	8.65599	8.40842	8.59589	8.56975	8.86342	8.94456	8.59463	7.96436
C8orf46	8.64425	8.31708	8.03629	8.14866	8.02454	8.32968	8.70973	8.39188	8.32805	8.19203	8.16106	7.96622	7.83255	7.86669	8.07711	8.07432	8.07226	8.0127	8.30857	7.57469	8.02567	7.18783	7.39878	7.71025	8.02774	7.65883	7.66197	7.53021	5.93738	7.56337	7.59121	7.80205	7.17596	7.47783	6.98557	7.85338	7.57788	7.3917	7.33272	7.70562	6.3176
SERPINF1	8.64404	8.62216	8.72865	8.42774	8.1214	8.38053	8.623	8.54846	8.35408	8.95333	8.52866	8.50276	8.31144	8.61057	8.55213	8.62468	8.78212	8.60258	8.63346	8.15033	8.66967	7.57627	7.5637	7.25153	8.80222	7.28002	7.65985	8.19859	8.75146	7.22661	8.22417	7.99545	7.46411	8.01785	7.65998	8.36919	8.22893	8.41318	8.45693	8.37179	6.85243
TRIM2	8.64239	8.42157	8.75406	8.85625	8.62043	8.38069	8.81253	8.41468	8.4277	8.60244	8.60277	8.43878	8.5044	8.65062	8.10192	8.55817	8.37323	8.33606	8.70266	8.15084	8.49018	8.57705	8.54589	8.71188	8.75704	8.44161	8.68055	8.43814	7.14259	8.45625	8.90005	8.68409	8.20444	8.80203	8.22217	8.70189	8.34616	8.52713	8.58605	8.45056	7.63827
ID2	8.64215	8.70972	8.64786	8.68774	9.0275	8.49579	8.62247	8.28437	8.65601	8.81556	8.92522	8.90593	8.31308	8.45282	8.64094	8.7464	8.63893	8.55488	8.72803	8.67304	8.87749	8.54791	8.88539	9.04956	8.83989	8.50587	8.4003	8.41052	7.85788	8.06545	8.57171	8.15243	8.46183	8.89264	8.19044	8.82581	8.69118	8.65062	8.55786	8.41205	7.64069
CDIPT	8.64109	8.61335	8.44429	8.40415	8.45371	8.27229	8.54401	8.2695	8.32371	8.69101	8.4643	8.39184	8.20438	8.80092	8.20446	8.63467	8.46689	8.37	8.41281	8.34019	8.37625	8.29227	8.21239	8.44805	8.44328	8.30468	8.34486	8.21196	7.78434	8.2837	8.20752	8.16339	8.01458	8.2942	8.05978	8.12915	8.25712	8.18692	8.12073	8.14252	7.42386
KIF3A	8.63854	7.92327	8.39816	8.55612	8.18161	8.52745	8.48943	8.41791	8.37506	8.59104	8.46682	8.29121	8.49659	8.32485	7.86839	8.45799	8.02347	8.26312	8.58891	8.05222	8.23044	7.76252	7.82393	7.63491	8.44138	7.98004	7.83549	7.93227	6.53148	7.3233	8.13179	8.08813	7.61621	8.37563	7.71839	8.47166	7.81301	8.00309	8.12743	7.97854	6.45931
ADAP1	8.63846	8.425	8.3881	8.58766	8.68347	8.72041	8.57143	8.53937	8.55839	8.75075	8.50252	8.38709	8.58621	8.88318	8.37755	8.53377	8.64983	8.34828	8.63044	8.71247	8.61256	8.72673	8.65513	9.04636	8.65722	9.10977	9.22886	8.45586	7.99016	8.98588	8.53017	8.51454	8.66576	8.51085	8.73474	8.4245	8.41004	8.41786	7.92885	8.3356	8.46389
SETSIP	8.63746	8.75281	8.60856	8.71965	8.69434	8.63188	8.73504	8.54491	8.67396	8.77155	8.81009	8.57179	8.55561	8.64063	8.52341	8.69325	8.79736	8.61005	8.65973	8.51123	8.8247	8.33725	8.40544	8.82047	8.73449	8.73098	8.67126	8.33002	8.30541	8.83702	8.34108	8.48743	8.21332	8.3419	7.94769	8.52883	8.77042	8.72369	8.66182	8.63107	7.72199
LYSMD2	8.63408	8.4142	8.46829	8.52784	8.43981	8.36944	8.78407	8.51613	8.1228	8.78447	8.47782	8.50072	8.3339	8.78539	8.24599	8.61232	8.59889	8.31458	8.46215	8.1874	8.52866	8.02707	8.21423	8.38396	8.77603	8.53179	8.47779	8.11498	6.99855	8.00823	8.34443	8.15641	8.10061	8.37255	8.19666	8.25787	8.03377	8.11962	8.31474	8.21023	7.28361
AA308853	8.63313	8.82624	8.69888	9.13479	9.22169	8.78171	8.4858	8.82665	8.62488	8.82743	8.75551	8.74592	9.12829	9.44099	8.77613	8.78631	8.75876	8.56747	8.81496	9.01389	8.83004	9.02473	9.11627	9.35871	9.00096	9.84392	9.43928	8.94257	8.90175	9.36584	8.56212	8.45069	9.27404	9.26578	9.14958	9.09027	8.94057	9.43421	9.56014	9.43169	9.28417
PCDH9	8.63302	8.22311	8.64081	8.63673	8.75761	8.57544	8.77494	8.49146	8.52904	8.46166	8.46875	8.63069	8.69622	8.46903	8.12398	8.53516	8.27344	8.40985	8.46238	8.53802	8.38485	8.78128	8.66578	8.85676	8.74398	8.82195	8.70738	8.27232	7.1852	8.59821	8.82284	8.56264	8.43875	8.7455	8.52313	8.58942	8.50764	8.75957	8.57298	8.37227	7.97267
CDK5R1	8.63258	8.80114	8.7387	8.79503	8.55222	8.50276	8.80832	8.67123	8.54059	8.75815	8.73054	8.6082	8.65644	8.63262	8.54715	8.82539	8.21202	8.38644	8.74258	8.30829	8.37772	7.93184	8.2651	8.12186	8.39333	8.14162	8.26996	8.25897	6.87476	7.4112	8.28372	8.16181	8.27559	8.39538	8.28065	8.34054	8.10578	8.03833	8.20988	8.06512	7.38668
TRIM37	8.62972	8.54594	8.74793	8.67902	8.56009	8.53023	8.81111	8.38387	8.61344	8.8747	8.55561	8.38758	8.63191	9.12304	7.92505	8.77082	8.92703	8.42158	8.51762	8.28813	8.54131	8.41956	8.22839	8.44091	8.78737	8.76963	8.66582	8.46044	7.1911	7.94533	8.63551	8.71626	8.35193	8.73996	8.17412	8.66702	8.45757	8.37254	8.79727	8.52336	7.29763
FRRS1L	8.62924	8.45844	8.6298	8.63865	8.10101	8.51486	8.76802	8.5224	8.23621	8.43636	8.40515	8.55221	8.22206	8.21492	8.52862	8.52745	8.05989	8.2003	8.383	8.16537	8.23743	7.41854	7.77676	7.60456	8.3492	7.7862	8.00037	7.93997	6.52444	7.31454	8.16054	8.02579	7.49659	8.00291	7.70209	8.20803	7.74122	7.87826	8.21259	8.08587	6.94501
PJA1	8.62846	7.96236	8.45149	8.4104	8.32899	8.73986	8.81491	8.29766	8.5661	8.63943	8.39167	8.62276	8.36873	8.52866	8.43243	8.49838	8.75658	8.33797	8.68207	8.08877	8.58936	7.91801	8.16043	8.22829	8.75414	8.02437	8.15931	8.09478	7.55469	7.86264	8.45334	8.33099	7.80121	8.16964	7.75734	8.26167	8.36583	7.86487	7.73909	7.85859	6.99829
BTF3	8.62819	9.0302	8.91032	8.48522	8.70636	8.58306	8.70108	8.63143	8.76746	8.92593	8.74154	8.79599	8.43558	9.04971	8.74656	8.7469	9.35196	8.84742	8.68533	8.48497	8.71477	8.47546	8.5591	8.67339	9.08486	8.80114	8.76561	8.59531	9.1377	9.17673	8.71621	8.69	8.44701	8.63258	8.55418	8.58758	8.99488	8.82638	8.91917	8.78833	8.01316
RBBP7	8.62811	9.01521	8.9265	8.32251	8.44449	8.26831	8.75153	8.53764	8.31461	8.62355	8.38333	8.64202	8.14047	9.05275	8.66242	8.57686	9.0056	8.53173	8.45263	8.15642	8.38067	8.0635	7.92509	8.62558	8.69085	8.35044	8.33892	8.32372	8.60104	8.30453	8.46231	8.47063	8.22989	8.18892	8.14855	8.21174	8.55304	8.50701	8.50084	8.53255	7.39203
KBTBD11	8.62649	8.78454	8.54587	8.62303	8.68201	8.64247	8.87345	8.76437	8.61803	8.72177	8.78097	8.33076	8.52367	9.10177	8.717	9.07674	8.8052	8.90485	8.80581	8.69583	8.67953	8.52532	8.3216	8.93945	9.02181	9.00915	8.78993	8.57025	7.42212	8.77289	8.55317	8.67136	8.42824	8.65154	8.69231	8.69002	8.85098	8.72577	8.7325	8.77844	7.93849
AKR1B1	8.62511	8.62942	8.88063	8.72245	8.56956	8.5267	8.78302	8.39968	8.67014	8.80881	8.6399	8.90327	8.48114	8.89515	8.68916	8.49132	9.05425	8.69503	8.60483	8.30757	8.76327	8.2923	8.34184	8.56957	8.8609	8.25123	8.42435	8.40339	8.40587	8.9957	8.53083	8.71216	8.06741	8.41343	7.95557	8.67878	8.68242	8.61104	8.77753	8.59499	7.23426
RPS10-NUDT3	8.62439	8.10102	8.56444	8.64962	8.6961	8.6604	8.61363	8.3681	8.73042	8.05729	8.59447	8.61706	8.73244	8.48292	8.39765	8.67411	8.58077	8.35611	8.77347	8.20733	8.63003	7.82909	8.77815	8.25649	8.79824	8.4763	8.03897	8.11547	7.50295	8.55015	8.47468	8.74479	7.90831	8.36793	7.95665	8.62067	8.17164	8.14635	8.14749	8.32148	8.05257
DDHD2	8.61823	8.32509	8.54214	8.58501	8.37383	8.30322	8.82016	8.49189	8.36833	8.7107	8.38388	8.10472	8.46942	8.77573	7.87036	8.64147	8.50646	8.26071	8.42947	8.20724	8.31656	8.01617	7.79098	8.201	8.82098	8.12607	8.00304	8.12024	7.40099	8.13704	8.19548	7.90445	7.93575	8.47645	7.71098	8.40718	8.32716	8.08028	8.6101	8.39354	6.93469
SORT1	8.61777	8.9572	8.84372	8.65397	8.66124	8.37147	8.72476	8.35996	8.76875	8.49692	8.74601	8.78539	8.30916	9.26473	8.75336	8.71936	8.97605	8.62117	8.62895	8.38595	8.66436	8.91333	8.92981	8.769	9.14465	8.96205	9.01666	8.8909	8.03786	8.63276	9.0644	9.17105	8.60438	8.61794	8.59528	8.65498	9.09195	8.50853	8.91246	8.62845	7.91024
OAZ2	8.61566	8.49944	8.58561	8.48519	8.39552	8.36186	8.61963	8.31322	8.25745	8.31401	8.37387	8.34185	8.26013	8.49712	8.23383	8.33156	8.43655	8.13843	8.41372	8.09731	8.3958	7.89942	8.16173	8.55736	8.53546	8.26434	8.26996	8.11081	7.77296	8.36993	8.30795	8.35807	7.85227	8.20644	7.89441	8.34544	8.08984	8.29421	8.1479	8.15086	7.67999
TOP2B	8.61448	8.56188	8.7446	8.56667	8.76734	8.41344	8.80799	8.43558	8.54094	8.77915	8.49419	8.52594	8.7556	8.84966	8.36583	8.81122	8.51725	8.73413	8.44191	8.42562	8.59555	8.30081	8.24374	8.84213	8.81823	8.46249	8.25237	8.42816	8.02005	8.57923	8.69762	8.41552	8.1897	8.75016	8.23889	8.57446	8.44497	8.59238	8.70412	8.4732	7.49007
P4HTM	8.61381	8.9986	8.82808	8.74148	8.34958	8.68748	8.56384	8.49261	8.6271	8.8123	8.75917	8.48096	8.5174	9.18278	8.43648	8.69818	9.09168	8.5227	8.81246	8.66976	8.61395	8.06339	8.32471	8.50934	8.99914	8.32776	8.72726	8.44799	7.82883	8.24185	8.41787	8.55477	7.97606	8.66702	8.09547	8.71529	8.36811	8.52647	8.64888	8.52757	7.42927
PSMB3	8.61315	8.93129	8.59854	8.48838	8.35972	8.70304	8.67283	8.38091	8.70207	8.67689	8.64033	8.73911	8.30863	9.01381	8.55377	8.55819	8.98174	8.69118	8.42858	8.28921	8.64423	8.36996	8.14535	8.50851	8.91789	8.63053	8.50277	8.62153	8.45261	8.68912	8.417	8.49266	8.3359	8.26199	8.17863	8.2812	8.60773	7.85184	7.96231	8.18446	7.64817
TMEM14B	8.61313	9.03156	8.50343	8.49899	8.53452	8.249	8.58109	8.46727	8.50349	8.79986	8.532	8.14623	8.41688	8.43927	8.25497	8.5616	8.64118	8.50675	8.45176	8.37743	8.36252	8.28138	8.0238	8.57112	8.2484	8.4888	8.18971	8.39017	8.38688	8.43264	8.25697	8.07324	8.25708	8.59547	8.10788	8.43878	8.46789	8.69635	8.74529	8.77499	7.74623
LRRC47	8.61306	9.03027	8.98646	8.67217	8.5508	8.57026	8.80037	8.42178	8.67718	8.95194	8.63067	8.82438	8.48153	9.11485	8.43219	8.77678	9.38306	8.51075	8.59972	8.37495	8.78511	8.1542	7.99313	8.43672	8.91609	8.22533	8.28982	8.26933	7.25701	8.38342	8.45106	8.35055	7.78073	8.36439	7.69753	8.58045	8.50417	8.30996	8.64999	8.40222	6.67681
ATP5O	8.61077	8.65167	8.59712	8.76014	8.52411	8.59271	8.68667	8.47145	8.40205	8.9006	8.64004	8.43068	8.39426	8.72269	8.43675	8.49496	8.84841	8.6321	8.54263	8.21925	8.68594	8.2274	7.86836	8.1217	8.71831	8.17303	8.2788	8.45962	7.99904	8.31594	8.22448	8.42899	7.88548	8.33259	7.82037	8.50439	8.47337	8.7057	8.69249	8.65894	7.42007
CWC15	8.60703	8.77198	8.66243	8.53123	8.65576	8.28824	8.52786	8.58772	8.39549	8.7036	8.3751	8.55514	8.35234	8.78119	8.48714	8.48858	8.72901	8.44794	8.73295	8.4489	8.59739	8.5149	8.38826	8.44311	8.7318	8.48633	8.2343	8.4609	8.38872	9.05948	8.46133	8.52383	8.31839	8.67629	8.46689	8.66044	8.53024	8.79243	8.61014	8.6402	8.10752
SNU13	8.60669	8.47014	8.44181	8.33481	8.3403	8.27072	8.54849	8.19276	8.38419	8.55175	8.39106	8.23315	8.1477	8.46777	7.93435	8.2377	8.75441	8.23337	8.44551	8.06497	8.53198	7.90713	7.91757	7.85996	8.35264	7.9506	8.17445	8.14019	7.66428	8.11873	8.16283	8.56123	7.84053	8.06428	7.71375	8.30759	8.21428	8.1824	8.04997	8.12864	7.29783
PSMC3	8.60546	8.51267	8.15702	8.21125	8.2769	8.17379	8.41092	8.10947	8.37845	8.5853	8.09088	7.97428	8.01169	8.33219	7.59481	8.10995	8.54122	7.98057	8.41972	7.5408	8.27378	7.26842	7.64809	8.22344	8.42046	7.93354	7.7704	7.61476	7.48351	7.66503	8.0624	8.25574	7.42719	7.78775	7.31521	8.17473	7.93751	7.64054	7.77597	7.62337	7.05234
HPCAL1	8.60417	9.17772	8.47894	8.18866	8.12336	8.6892	9.22432	8.80272	8.55761	8.67295	8.59484	8.60469	8.13182	8.82056	9.0079	8.50273	8.8512	8.75959	8.78241	8.8577	8.6217	7.22663	8.02455	8.11137	8.84181	7.83095	8.35804	8.24213	7.61275	7.84196	8.23969	8.61955	8.09845	7.6767	8.11318	8.15684	8.56026	8.15857	7.63086	8.7004	6.70608
SET	8.60411	8.26403	8.53438	8.47918	8.47119	8.87851	8.61225	8.44359	8.94396	8.5167	8.9641	8.89394	8.76729	8.5178	8.64841	8.65949	8.87138	8.68054	8.52197	8.62516	9.04885	8.10328	8.50773	8.35614	8.83498	8.31959	8.13541	8.44118	8.51209	9.06167	8.62219	8.54176	8.23359	8.37775	8.20748	8.38305	8.40766	9.06921	9.14791	9.13795	7.92076
PSMB4	8.60189	8.75311	8.66741	8.43123	8.44815	8.25556	8.62218	8.37188	8.14693	8.78807	8.4016	8.4068	8.1761	8.94336	8.26292	8.47897	9.14065	8.44837	8.44099	8.19231	8.48699	8.30706	8.07802	8.60589	8.82964	8.68293	8.52674	8.47893	8.26212	8.68958	8.41846	8.41948	8.23719	8.48448	8.08668	8.36377	8.55533	8.4413	8.55525	8.57373	7.60954
PCSK1	8.59984	6.97253	7.65244	8.442	8.37334	8.87166	8.44642	8.49069	8.54926	9.21431	8.32093	7.14174	8.23316	8.25327	6.00297	8.61496	8.18969	8.44903	8.49807	7.95914	8.94707	8.21637	6.13769	6.80852	7.84784	7.85666	7.19778	7.78231	5.49275	5.128	7.76422	8.18927	6.84409	8.52161	7.27315	8.53962	8.13253	8.17248	8.38289	8.36793	6.51959
FAM3C	8.59888	8.13089	8.45073	8.54663	8.08393	8.35639	8.62298	8.2584	8.28683	8.69096	8.36285	8.10033	8.4633	8.07538	7.99226	8.59068	8.23571	8.20419	8.33343	8.03845	8.41129	7.60024	7.47097	7.65208	8.09475	7.75761	7.57188	7.98746	6.85933	6.26284	8.32181	8.15147	7.46408	8.36885	7.57689	8.45929	7.82256	8.11141	8.25978	8.16722	6.89996
GNAQ	8.59876	8.47319	8.51927	8.61098	8.67479	8.61208	8.76404	8.56596	8.65968	8.40654	8.57418	8.67494	8.61244	8.65893	8.65565	8.78001	8.4331	8.4852	8.48551	8.32481	8.48956	8.30629	8.61807	8.64795	8.69277	8.48919	8.57974	8.25697	7.6804	8.24744	8.54827	8.49158	8.27455	8.42668	8.18647	8.53928	8.47832	8.42598	8.37572	8.37479	7.6694
RUSC1	8.59834	8.39896	8.53134	8.62921	8.46165	8.59968	8.51572	8.21416	8.62505	8.67719	8.54332	8.50971	8.50398	8.82098	8.227	8.68999	8.85133	8.4375	8.57352	8.25355	8.63352	8.14793	8.17972	8.13753	8.67044	8.18067	8.41071	8.29423	7.71777	7.58819	8.25257	8.39105	8.01143	8.26635	8.02687	8.38305	8.33528	7.95397	8.05731	8.02788	7.9778
CORO2B	8.59633	8.87801	8.94888	8.93155	8.90551	9.09876	8.85424	8.88084	8.97797	9.14553	9.09271	8.75973	9.02199	9.4698	8.78665	8.90002	9.09013	8.75448	8.84534	8.96383	9.28593	8.91182	8.76787	8.98955	9.39549	9.54189	9.39763	8.94884	7.29891	8.77646	8.18541	8.21276	8.2996	8.95678	8.52225	8.81103	8.9008	8.87692	9.02994	9.03902	8.11051
ATP6V1D	8.59617	8.17868	8.49976	8.47456	8.32936	8.3513	8.61936	8.34652	8.31273	8.64273	8.36043	8.33075	8.12486	8.44248	7.90929	8.38255	8.53393	8.21558	8.45718	8.0327	8.46327	7.74911	7.91933	7.78948	8.42859	7.93954	8.07006	8.12002	7.14157	7.68107	8.10965	8.25531	7.62546	8.32838	7.67018	8.31819	8.12824	8.30615	8.19168	8.25942	7.12634
HOMER1	8.59473	7.80491	8.07092	7.96716	8.26649	8.75476	8.83403	8.95892	8.61246	8.7344	8.03694	8.16558	8.13777	8.16732	7.86291	8.01381	7.37253	7.9316	8.39563	8.09731	8.33024	7.44852	7.6797	7.51037	8.01939	7.64268	7.64662	7.01523	5.04694	6.97789	7.50403	7.38997	7.20012	7.60964	7.38786	7.70243	7.27354	7.46838	7.50416	7.75379	6.41483
SLC25A4	8.59384	8.41668	8.50125	8.48291	8.22259	8.34733	8.73061	8.2732	8.42704	8.72925	8.37418	8.24233	8.1591	8.41892	8.18377	8.28956	8.58165	8.33679	8.53296	7.92533	8.52593	7.49503	7.64152	7.54044	8.52798	7.54481	7.91263	7.6962	6.88812	7.19613	8.08177	8.28965	7.18199	7.96555	7.07166	8.40745	7.95426	8.09239	8.40112	8.14702	6.57681
PGM2L1	8.59108	8.20906	8.85518	8.74744	8.21824	8.70562	8.58584	8.38048	8.39693	8.52963	8.60531	8.32315	8.46019	8.43805	8.04975	8.56198	8.36758	8.1693	8.74295	8.17615	8.49829	7.38524	7.60596	7.40895	8.44558	7.45749	7.70621	7.94607	6.59907	8.2725	8.21933	7.90954	7.50109	8.16087	7.49351	8.42023	7.63569	8.15921	7.83381	8.08238	6.81955
APBA2	8.59015	8.49703	8.60294	8.74763	8.66074	8.7806	8.67174	8.50014	8.75416	8.9963	8.73658	8.57829	8.70415	9.0074	8.19595	8.68842	8.90203	8.42683	8.78266	8.54029	8.86932	8.412	8.42521	8.51859	9.09265	8.63072	8.90146	8.53728	7.22663	8.51892	8.44955	8.66119	8.19114	8.7883	8.19658	8.78307	8.47139	8.53728	8.57013	8.70717	7.75488
CACNA2D1	8.58978	8.23476	8.14387	8.30565	7.86244	8.21829	8.71047	8.7045	8.23563	8.15624	8.13845	8.25243	8.21111	8.35013	8.5416	8.42129	7.91779	8.08563	8.3448	8.21205	8.12055	7.71814	7.76851	8.02064	8.42101	7.97902	8.20218	7.98061	6.36446	7.19075	8.13914	7.944	7.73439	7.90608	8.05484	7.92463	7.75759	7.66845	7.68001	7.71476	6.44994
UQCRC2	8.58502	8.56082	8.66246	8.45338	8.31983	8.19391	8.77357	8.25656	8.30574	8.64387	8.3343	8.1727	8.20297	8.63032	8.07303	8.50012	8.7148	8.42584	8.34786	8.0234	8.46961	7.80921	7.52306	8.00424	8.26569	7.84362	7.74381	8.06507	7.4591	7.66075	8.31746	8.19643	7.41756	8.30902	7.54109	8.3455	8.10718	8.19085	8.35915	8.14428	6.59681
HSPA5	8.58171	7.9702	8.75189	8.16467	8.35846	8.52195	8.89353	8.60954	8.32823	8.54711	8.84816	9.01727	8.0089	8.06786	8.55421	7.90565	8.55102	8.56038	8.44368	8.18065	8.60489	8.07486	9.14123	8.12952	9.20895	9.32337	8.32631	7.78996	8.72769	7.93754	8.55944	8.17469	7.50361	8.13621	8.14246	8.12427	8.18779	8.52007	8.37184	8.59432	7.49
FMR1	8.58136	8.62811	8.46617	8.52251	8.52961	8.25341	8.61911	8.53815	8.12406	8.58465	8.34084	8.27151	8.4836	8.49366	8.03236	8.77286	8.11437	8.33292	8.31035	8.17559	8.17264	8.10874	7.87498	8.56378	8.45655	8.41822	8.33627	8.12627	7.25615	7.65737	8.52924	8.3543	8.14863	8.29199	8.04465	8.2997	7.90323	8.18591	8.32158	8.12991	7.08552
LRRTM2	8.57927	8.13752	8.81766	8.39606	8.40209	8.96566	8.67003	8.47936	8.51554	8.33683	8.54166	8.89766	8.50894	8.69144	8.56888	8.56624	8.342	8.17002	8.58976	8.35803	8.51885	7.9313	8.63251	7.78434	8.91342	7.88176	7.91802	8.10398	6.38744	8.06529	8.6013	8.13759	8.1606	8.33398	8.36874	8.39795	7.82954	8.26597	7.90552	8.18933	7.39764
IQSEC1	8.57738	8.43328	9.03889	9.02535	9.09902	8.93001	8.77713	8.65042	8.9432	9.01408	8.93651	8.63451	8.98814	9.03587	8.55407	8.93769	8.64981	8.54291	8.92113	8.7254	8.9761	8.59785	8.71191	8.84554	9.29415	8.91766	8.99599	8.67376	7.64507	8.37161	8.66738	8.47088	8.33628	8.85135	8.442	8.93876	8.66792	8.62437	8.75966	8.768	7.82721
CAPZA2	8.57604	8.06545	8.39349	8.32139	8.09955	7.95259	8.64383	8.07344	8.2245	8.55289	8.11113	7.99064	8.08187	7.77863	8.01587	8.04709	8.06632	8.09336	8.21323	7.34757	8.03968	7.36398	7.37766	8.00837	7.70764	7.66499	7.13344	7.05764	7.31219	7.17714	7.92359	8.11776	7.07545	7.3825	6.87917	8.16282	7.33649	7.35802	7.71055	7.38877	6.27986
PSMD1	8.57458	8.76901	8.77625	8.59405	8.41366	8.58526	8.51392	8.32245	8.56461	8.79769	8.69349	8.39325	8.38936	8.83168	8.26174	8.49568	9.24715	8.56625	8.56732	8.22345	8.71503	8.12162	7.89376	8.25452	8.75264	8.05447	8.15057	8.51342	7.72013	8.11929	8.42797	8.47727	7.91256	8.43	7.85484	8.59591	8.59397	8.39493	8.61177	8.47836	7.26991
MAPK9	8.57173	8.11097	8.39028	8.49159	8.17723	8.21865	8.49956	8.21528	8.37384	8.39101	8.27323	7.86696	8.10758	8.13903	7.55407	8.29607	8.40608	7.93229	8.46049	7.71601	8.2642	7.51179	7.38569	7.47202	8.18021	7.65168	7.74696	7.72831	6.75084	7.22998	8.04653	8.03155	7.26626	8.00925	7.21478	8.24734	7.73708	7.97046	8.05677	7.96706	6.57921
ATP5G1	8.57065	8.23121	8.22188	8.38275	8.23307	8.32157	8.52205	8.40121	8.16776	8.73172	8.33667	7.99572	8.07514	8.48145	7.99488	8.19293	8.50994	8.23251	8.28885	8.07199	8.46628	8.06991	7.91059	7.82358	8.3873	8.00204	8.29254	8.10318	7.43236	8.33867	7.74054	8.15081	7.83694	8.20965	7.63426	8.25629	8.10139	8.21285	8.20061	8.39553	7.42004
HTRA1	8.57014	9.02418	9.14118	9.28818	9.71451	8.95313	9.31132	8.90519	9.06859	8.50305	9.50962	9.29752	9.28003	9.79249	8.90839	9.41057	9.83909	9.44311	8.68736	9.58435	9.08183	9.77053	9.83917	10.7663	9.73329	9.94338	10.1034	9.86654	9.26523	10.0203	9.06566	9.31463	9.80989	9.64201	9.20108	9.14197	9.81874	9.46859	9.62601	9.61613	9.48581
SNRNP25	8.56947	8.87174	8.50487	8.72009	8.65053	8.61671	8.93646	8.59497	8.37998	9.13047	8.53668	8.3293	8.1533	8.67452	8.20493	8.38325	8.86974	8.39524	8.68089	8.34399	8.76607	8.25746	8.27669	8.62432	8.68059	8.36741	8.49427	8.33823	7.43282	8.05211	7.978	8.48468	8.03476	8.45025	7.77888	8.46513	8.3124	8.39852	8.38139	8.17508	7.29774
CKMT1A	8.56796	8.27884	8.44575	8.66982	8.38976	8.50818	8.41029	8.19341	8.36787	8.87739	8.62701	8.16793	8.56272	8.9994	7.96533	8.49602	9.06114	8.14076	8.69675	8.17054	8.75517	7.90399	7.52561	7.96751	9.05846	8.26658	8.35435	8.37709	6.93316	7.68382	8.09655	8.11938	7.47488	8.62539	7.47246	8.72645	8.06229	7.96188	8.41132	8.46682	7.21997
MAPRE2	8.56649	8.25831	8.55857	8.51142	8.22311	8.50238	8.61296	8.53795	8.54438	8.36149	8.41905	8.26609	8.15278	8.27066	8.09853	8.18502	8.62876	8.28203	8.51433	7.99281	8.30725	7.72913	7.9295	7.79224	8.22236	8.0592	8.08243	7.80536	6.9101	7.78589	8.21532	8.16948	7.28914	7.84141	7.4021	8.20773	7.75476	8.07831	7.9908	8.03387	7.33273
CAMSAP2	8.56404	8.66122	8.67074	8.59694	8.41845	8.50898	8.81168	8.6232	8.50696	8.42961	8.42772	8.67666	8.42911	8.65576	8.43125	8.70902	8.49403	8.54327	8.56253	8.25194	8.4193	8.03195	8.2804	8.43029	8.83103	8.51134	8.37298	8.11256	7.07268	8.09132	8.58871	8.48338	8.05863	8.38499	8.2	8.46641	8.24665	8.16358	8.22909	8.12803	7.24207
RAP2A	8.56402	7.9253	8.37839	8.56937	8.38962	8.55625	8.58519	8.48361	8.52608	8.41081	8.46045	8.68555	8.48286	8.3754	8.45428	8.78977	8.27089	8.37915	8.41534	8.27522	8.4373	8.03181	8.26079	8.11848	8.7208	8.15535	8.084	8.04843	7.4086	8.10602	8.21514	8.41442	8.12473	8.40125	8.25518	8.37019	8.14318	8.29668	8.41167	8.52209	7.37236
FIS1	8.56314	8.8262	8.55355	8.53166	8.64798	8.44983	8.6741	8.16901	8.32836	8.78665	8.61165	8.56088	8.41783	8.95243	8.11617	8.17491	9.27116	8.5457	8.64087	8.23039	8.60644	8.28669	8.29365	8.82729	8.99477	8.37352	8.78565	8.45826	8.25389	8.93829	8.55035	8.63471	8.14416	8.6446	8.05214	8.67073	8.62865	8.32258	8.25582	8.32237	7.60142
BZW1	8.56282	8.2021	8.3206	8.35159	8.28132	8.12979	8.70623	8.49624	8.24326	8.42342	8.13135	7.99907	7.94028	8.04778	7.99685	8.24217	8.27961	8.35167	8.11539	7.74711	8.14534	8.00534	7.82456	8.43579	8.24996	8.45392	7.90651	7.67353	8.60926	8.11759	8.12765	7.80794	7.95949	7.91441	7.98913	8.07207	8.0871	8.04148	8.1173	8.00771	7.30973
FBXO34	8.56209	8.7162	8.69779	8.50325	8.11786	8.4733	8.78994	8.51902	8.56299	8.69455	8.5581	8.56768	8.38385	8.85669	8.33574	8.72502	8.60726	8.45298	8.34762	8.19202	8.39892	7.93736	7.87622	7.92517	8.62845	7.88271	8.13071	8.08455	7.2437	7.63598	8.58373	8.54095	7.798	8.28781	8.11726	8.2503	8.33804	7.87423	8.35445	8.22924	7.46418
NCALD	8.56027	8.18254	8.5601	8.56556	8.31674	8.38596	8.75346	8.21588	8.45108	8.93541	8.57205	7.5592	8.46001	8.30868	7.13472	8.48964	8.22763	8.28324	8.54448	7.94343	8.43702	7.63206	6.90033	7.05662	7.94079	6.60512	7.30328	7.74818	6.28868	6.52504	7.95098	8.02415	6.59056	8.09572	7.06003	8.42964	7.78651	7.94327	7.78953	7.73055	6.19291
CALB1	8.5588	7.35225	7.10358	7.40278	6.71321	7.95153	8.77313	8.27677	7.76253	7.90258	7.08321	7.15891	7.27519	6.49185	7.56332	6.79139	6.75745	7.83451	7.86218	7.1449	6.88542	4.78971	5.68444	4.62747	6.826	5.10934	6.38962	5.41214	3.97286	6.2752	5.79538	6.65791	4.87972	5.28571	4.75602	6.36017	5.27856	5.03487	5.29454	5.73816	3.90966
TPD52	8.5581	8.75522	8.59983	8.59582	8.51163	8.21823	8.60598	8.45173	8.4396	8.79367	8.4117	8.34448	8.31478	8.51336	8.00052	8.7234	8.64962	8.46382	8.6289	7.82063	8.47644	7.58597	7.92402	7.82008	8.48928	8.00764	8.02128	8.2775	7.10122	7.2066	8.55493	8.43394	7.66073	8.2778	7.87954	8.51701	8.21363	8.40197	8.65449	8.31414	6.865
COPS9	8.55724	8.97368	8.46897	8.58444	8.62669	8.27288	8.45247	8.3964	8.30709	8.6869	8.71908	8.78461	8.46458	8.8864	8.91162	8.61959	8.76818	8.53109	8.58282	8.43024	8.65412	8.45968	8.59933	9.00548	8.86924	8.84936	9.06378	8.73942	8.13855	8.4696	8.41098	8.77363	9.09302	8.79742	8.43692	8.41994	8.69828	8.83676	8.58244	8.80347	8.30481
FBXW7	8.55623	7.92202	8.15958	8.42763	8.36383	8.05376	8.40144	8.25974	8.22041	8.55445	8.28101	7.90734	8.34467	8.29371	7.81397	8.38017	7.92523	7.93028	8.16991	8.05546	8.263	7.68302	7.58935	7.90693	8.22247	8.21621	7.98812	7.92835	6.21068	7.14932	8.08974	7.70754	7.57504	8.22945	7.65204	8.42959	7.68135	7.92493	8.03108	7.78826	6.83395
SCD5	8.55564	8.73544	8.66692	8.79088	9.05073	8.65069	8.72483	8.68835	8.70163	8.54817	8.90267	8.80519	8.72631	8.77632	8.42878	8.85656	8.90381	8.63293	8.44636	8.72622	8.74085	8.92816	8.93892	9.28636	8.7897	9.00015	8.89687	8.96267	8.34237	8.94961	8.8376	8.73856	8.95336	8.80738	8.57006	8.66289	9.08586	8.87939	8.94233	8.88336	8.43777
ATXN7L3	8.5555	8.80298	8.56572	8.66698	8.68521	8.71037	8.42809	8.71776	8.61231	8.81006	8.70449	8.47398	8.63225	9.03981	8.34841	8.69918	8.56779	8.35941	8.65402	8.64665	8.77714	8.51677	8.61119	8.56364	9.02138	8.54629	8.84799	8.60321	7.89423	8.47766	8.33266	8.43837	8.66605	8.69457	8.45067	8.64678	8.36792	8.55215	8.6081	8.81825	8.2433
POMP	8.55488	8.60824	8.57138	8.51791	8.65606	8.34331	8.51648	8.50932	8.33377	8.72543	8.3834	8.5479	8.264	8.68876	8.36055	8.56688	8.69207	8.38295	8.48377	8.2632	8.54185	8.21576	8.24515	8.55244	8.65124	8.56454	8.47577	8.41156	7.97581	8.61701	8.2923	8.32504	8.25689	8.36673	8.08377	8.39565	8.44661	8.52661	8.38787	8.5327	7.94158
AP2B1	8.55444	8.21121	8.81315	8.97353	8.26457	8.98404	8.72691	8.63208	8.86908	8.39634	8.99906	8.74086	8.64433	8.28124	8.85918	8.79983	7.68276	8.84437	8.54637	8.67707	8.98213	7.68015	7.14491	7.96177	8.8228	8.14913	7.83942	8.51623	7.42607	8.47185	8.00534	7.91609	7.81416	8.50737	8.16422	8.92692	8.28921	8.54901	8.53385	8.52801	7.44985
MINOS1-NBL1	8.55444	8.5159	8.46308	8.50855	8.58507	8.70002	8.54519	8.60321	8.5698	8.84585	8.58693	8.30734	8.74715	8.83337	8.69471	8.5337	8.53953	8.70214	8.78457	8.67955	8.77815	8.52882	8.37975	8.68015	8.57356	8.53646	8.55033	8.35278	9.3207	8.10104	8.37821	8.52713	8.22741	8.47287	8.44216	8.51002	8.8316	8.51185	8.18551	8.45851	7.8713
KIF1BP	8.55268	8.59419	8.66403	8.53486	8.43924	8.22206	8.68293	8.33058	8.56245	8.75436	8.26369	8.45408	8.05887	8.65998	8.11531	8.48499	8.73302	8.1235	8.299	7.8421	8.36271	7.73483	7.66246	8.02095	8.5307	7.99277	7.82409	8.17962	7.1048	7.41126	8.32662	8.34176	7.56587	8.13974	7.34678	8.29674	8.18916	8.50246	8.46021	8.38158	6.67542
CANX	8.55211	8.5121	8.63442	8.49424	8.60454	8.29809	8.75883	8.4427	8.51689	8.3797	8.48067	8.62616	8.14875	8.51502	8.46364	8.58815	8.75018	8.55675	8.29222	8.36985	8.55354	8.48767	8.58236	8.91602	8.82427	8.90276	8.64745	8.31078	8.57151	8.80777	8.73129	8.75711	8.58566	8.51888	8.50648	8.60202	8.55785	8.66602	8.53873	8.49724	7.89729
EGR1	8.55078	6.71444	6.71104	7.07235	7.88666	8.87322	8.18996	8.18133	8.26698	8.53707	8.15039	6.85836	7.31421	6.57771	6.80098	7.48412	6.92329	7.7408	8.19237	8.3372	8.04664	7.81477	6.49327	6.25113	7.13698	6.50411	6.26593	6.63172	6.83562	6.81607	6.50959	6.40185	6.18399	7.57205	7.01437	7.58312	6.98344	7.44944	7.13862	6.76903	6.16917
BTBD6	8.5489	8.54473	8.02534	8.32984	8.31254	8.29083	8.46227	8.37766	8.22483	8.48605	8.28008	8.11448	8.31257	8.50028	8.15399	8.44545	8.40798	8.09114	8.3254	8.15932	8.35297	8.0109	8.29416	8.39953	8.56945	8.38041	8.51344	8.01434	7.70607	8.21179	7.98918	7.98398	8.16378	8.19852	7.98265	8.12752	8.04458	8.0543	8.12605	8.40387	7.84534
ZMAT2	8.548	8.4641	8.16476	8.29103	8.03089	8.24662	8.40834	8.04417	8.30872	8.55465	8.21738	8.29942	8.12873	8.33242	7.9947	8.16917	8.66069	7.95039	8.4641	7.94332	8.30467	7.40626	7.42439	7.92506	8.23794	7.54956	7.73877	7.7936	7.44367	7.57464	7.74572	8.17248	7.43466	7.83875	7.46402	8.1608	7.73945	7.91352	7.68592	7.69344	6.90054
NLK	8.54695	8.28786	8.61827	8.51981	8.30702	8.29607	8.81063	8.53801	8.54714	8.54251	8.49528	8.13889	8.29105	8.44899	8.17846	8.44206	8.0368	8.25283	8.34406	8.05363	8.58449	7.46638	7.432	7.56963	8.37332	7.58079	7.7204	7.67607	6.05052	6.57364	8.32632	8.01191	7.04451	7.98739	7.2265	8.22596	7.68927	7.788	7.79373	7.70855	6.02385
RAB3A	8.54649	8.62827	8.77972	8.737	8.46152	9.06932	8.56786	8.52251	8.91444	8.82695	9.1595	8.5713	8.95037	9.22277	8.33468	8.76412	8.81978	8.64341	8.98829	8.82314	9.20605	8.42801	8.72157	8.58177	9.10909	8.72517	8.85415	8.52697	7.98797	8.74995	7.99739	8.36188	8.27088	9.02448	8.36707	8.90298	8.47165	8.92639	8.82586	9.18066	8.34474
NAPA	8.54401	8.67815	8.42579	8.51116	8.04194	8.59025	8.6051	8.33335	8.66652	8.70328	8.69113	8.20814	8.41115	8.699	8.08648	8.47671	8.72923	8.47924	8.84253	8.50507	8.69393	8.10167	8.27687	8.06912	8.62904	8.101	8.13217	8.35886	7.62087	7.794	8.13243	8.49262	7.62986	8.46368	7.84293	8.58438	8.4119	8.45725	8.32164	8.42517	7.23743
MYL6B	8.54399	8.69444	8.37897	8.60919	8.63248	8.52245	8.54493	8.31041	8.40103	8.88476	8.68592	8.57288	8.40388	8.95649	7.99686	8.61432	9.25665	8.2698	8.52209	8.28602	8.65894	7.87975	8.25056	8.58303	8.88421	8.29607	8.5596	8.37043	7.51776	8.67895	8.1541	8.44174	7.98176	8.43105	7.84513	8.3864	8.48633	8.15419	8.1371	8.26872	7.36755
ENSA	8.54378	7.99508	8.11948	8.30993	8.15026	8.33347	8.53141	8.23301	8.35963	8.41775	8.30519	7.66572	8.19029	7.95403	7.68884	8.18017	7.88486	7.83082	8.35811	7.90862	8.44422	7.48523	7.4179	7.67744	8.15009	7.7534	7.74615	7.71733	7.00939	7.67654	7.6758	7.79106	7.25842	7.83895	7.16062	8.19615	7.80181	7.76057	7.68438	7.76467	6.83753
TCEB1	8.54289	8.50576	8.43072	8.40731	8.37218	8.14717	8.55513	8.39331	8.1547	8.68597	8.39268	8.18848	8.15868	8.34609	8.08242	8.49956	8.24843	8.24094	8.32022	7.80129	8.22497	7.44958	7.6086	7.77633	8.24822	7.86473	7.83305	7.82472	7.01586	7.75325	7.92032	8.05693	7.5084	7.94151	7.44031	8.04712	7.87103	8.18112	8.12521	7.9655	6.71616
STK39	8.54251	8.00148	8.21832	8.6981	8.56382	8.38649	8.4666	8.39472	8.53411	8.9186	8.2631	7.89731	8.35976	8.64033	7.71221	8.60434	8.45092	8.20559	8.65207	7.89207	8.40579	8.25031	8.37854	8.40738	8.41258	8.78004	8.60259	8.12676	7.20467	7.65671	8.38134	8.1698	7.88549	8.57126	7.53286	8.55283	8.29972	8.2513	8.31711	8.2679	6.80817
MYO5A	8.54026	8.11417	8.49812	8.69214	8.63425	8.43043	8.55855	8.34087	8.41604	8.62354	8.44578	8.32738	8.68653	8.35407	8.0167	8.623	8.13335	8.21627	8.47026	8.12154	8.34783	7.82743	7.99629	7.99386	8.38496	8.19103	8.03632	8.08868	6.25541	7.34862	8.32972	7.98847	7.74266	8.40927	7.90347	8.40614	7.9102	8.14676	8.39966	8.18064	6.92387
EIF5	8.53981	8.80332	8.70165	8.50721	8.55224	8.5845	8.65315	8.3349	8.62889	8.59981	8.48987	8.67269	8.40179	8.86269	8.27355	8.5976	8.64941	8.39405	8.56218	8.07888	8.49701	8.1628	8.14437	8.27208	8.78211	8.27704	8.44648	7.99887	7.36829	7.81097	8.49548	8.49262	7.90657	8.23331	7.73439	8.37674	8.21278	8.42464	8.42287	8.27441	7.13507
NKIRAS1	8.53775	8.02369	8.37768	8.42206	8.28073	8.2268	8.38101	8.15104	8.23597	8.7457	8.30431	8.33071	8.28715	8.27786	7.66184	8.40305	8.55052	8.1035	8.31671	8.00514	8.45074	7.43813	7.47805	7.60095	8.32878	7.33389	7.63111	7.97223	6.60082	7.21128	8.19426	8.12153	7.41054	8.21099	7.32161	8.30771	7.84943	8.21764	8.21375	8.20786	6.5106
RABAC1	8.53642	8.78363	8.54906	8.484	8.20633	8.47054	8.4912	8.2859	8.35106	8.61749	8.43373	8.61232	8.26626	9.03793	8.32035	8.36909	9.30643	8.45226	8.61832	8.24197	8.66344	8.1513	8.34388	8.84594	8.92203	8.53188	9.01211	8.41975	7.97754	8.56236	8.62125	8.83195	8.31711	8.19779	8.05504	8.3428	8.60672	8.01778	7.98954	7.97972	7.27325
LAMTOR5	8.53505	8.43585	8.46644	8.44987	8.52249	8.12678	8.62107	8.38661	8.03156	8.59593	8.31858	8.44964	8.21135	8.56498	8.29079	8.3767	8.65715	8.39739	8.39431	8.05602	8.42872	8.05135	7.95348	8.21112	8.60274	8.21559	8.17086	8.15317	8.06415	8.44829	8.31837	8.30884	8.1059	8.29724	8.05822	8.31284	8.1439	8.27296	8.06928	8.24094	7.43188
AASDHPPT	8.53181	8.41649	8.31309	8.358	8.14075	8.0412	8.65638	8.34622	8.07406	8.39908	8.16792	8.25964	8.10325	8.16826	7.95845	8.46175	8.23315	8.06279	8.0828	7.66191	8.20476	7.5525	7.64351	7.71419	8.16516	7.79571	7.67503	7.71873	6.4225	7.23701	8.21131	8.08858	7.56763	8.02141	7.62094	8.10487	7.87604	7.64897	7.93521	7.77072	6.62485
SYN2	8.531	8.20975	8.59846	8.7839	8.35881	8.7404	8.40113	8.07255	8.49435	8.61169	8.52894	8.57664	8.46061	8.44944	7.95717	8.57897	8.69458	8.22031	8.61468	8.11709	8.58202	7.6527	7.66837	7.41679	8.48073	7.25234	8.02443	8.21855	6.86153	7.41106	8.28236	8.32808	7.33156	8.16117	7.37116	8.37966	8.21313	8.12162	8.16484	8.30456	6.75525
SAP18	8.53078	8.64695	8.50982	8.47689	8.63518	8.25059	8.66495	8.39097	8.25431	8.48807	8.45324	8.37389	8.24871	8.58804	8.18407	8.50806	8.82773	8.33226	8.25843	8.12251	8.52403	8.11874	7.96139	8.53268	8.59408	8.5442	8.33894	8.33268	8.11974	8.75611	8.50193	8.4784	8.20127	8.2833	8.01657	8.28119	8.45362	8.28787	8.41281	8.35305	7.67837
NDFIP2	8.52959	8.51232	8.62914	8.55352	8.14299	8.38212	8.65895	8.50327	8.46634	8.42203	8.33215	8.08885	8.06636	8.1924	8.0165	8.49747	8.17554	8.14617	8.46684	7.83844	8.27975	7.42409	7.57782	7.3466	7.94431	7.56753	7.57962	7.78341	6.3555	6.60322	8.31967	7.95424	7.40138	7.87996	7.41811	8.27055	7.89666	7.92752	8.07646	7.91032	6.33038
HYOU1	8.52857	8.69418	8.7024	8.63722	8.55454	8.87609	8.71958	8.60587	8.90576	8.90693	8.8944	8.96299	8.72733	9.0953	8.79832	8.92178	8.9919	8.80478	8.89087	8.78888	8.99018	8.62185	8.92824	8.93759	9.23183	9.25801	9.13007	8.9244	8.14451	8.96773	8.77417	8.76261	8.64988	8.85081	8.84249	8.96004	8.79093	8.72761	8.6901	8.87318	8.07358
LMO3	8.52851	8.49308	8.38739	8.59853	8.32655	8.48469	8.62367	8.48391	8.46363	8.4995	8.42966	8.42623	8.42077	8.65841	8.27526	8.67508	8.81143	8.30397	8.26993	8.2169	8.23782	7.49724	8.16999	8.50199	8.70452	7.96082	8.45485	8.36137	7.07301	7.97496	8.23683	8.18465	8.30048	8.23159	7.98562	8.12857	8.25327	8.10579	8.3618	8.22801	6.9535
HDHD2	8.52746	8.48993	8.45501	8.40325	8.55924	8.26868	8.8362	8.47251	8.26926	8.74291	8.43849	8.13965	8.2283	8.68512	7.90405	8.62033	8.47663	8.27067	8.23342	8.03904	8.27637	8.06741	8.06277	8.82752	8.4022	8.54352	8.21989	8.30402	7.56705	8.28987	8.45219	8.11454	7.89301	8.33278	7.97639	8.49228	8.38486	8.57165	8.54911	8.41713	7.45645
RNF103-CHMP3	8.52693	8.52502	8.34248	8.47385	8.41068	8.4591	8.72008	8.43629	8.40373	8.59578	8.46973	8.29605	8.36493	8.52416	8.10604	8.5764	8.66183	8.40321	8.57344	8.09362	8.35294	7.67968	7.79139	8.32527	8.6254	7.98188	8.26481	7.93963	7.56523	7.98801	8.14382	8.20899	7.55275	7.99765	7.63279	8.32136	8.16435	8.41387	8.34914	8.31748	6.99574
TRMT112	8.52686	8.76628	8.53354	8.47321	8.45828	8.30622	8.55234	8.43296	8.13366	8.74109	8.45323	8.63476	8.19162	9.11305	8.56525	8.5853	8.97474	8.34059	8.34262	8.2785	8.53604	8.41675	8.42581	8.64381	9.21383	8.72125	8.95131	8.44582	8.63801	8.96722	8.5232	8.56349	8.42839	8.56274	8.33116	8.54329	8.68415	8.25835	8.2682	8.40975	8.03074
CNTNAP1	8.52472	8.40631	8.81743	8.99849	8.41854	8.95582	8.43635	8.38859	8.93893	9.00459	9.03497	8.64624	8.95625	9.06486	8.3946	8.83035	8.81265	8.79688	9.10574	8.73522	8.98114	8.54469	8.86134	8.71191	9.17304	9.01404	8.99236	8.73437	7.39017	8.36073	8.45978	8.4434	8.25911	9.01598	8.30489	9.16804	8.87585	8.52368	8.82601	8.94578	8.04278
SPTAN1	8.52416	8.83843	8.80827	8.80348	8.66167	8.89704	8.50899	8.55817	8.69306	8.92037	8.9194	8.97662	8.93251	9.10884	8.69225	8.9017	9.01126	8.78436	8.93967	8.96054	8.90998	8.57235	8.77652	8.77749	9.13615	8.50191	8.85548	8.89931	7.97781	8.70475	8.51373	8.69894	8.42889	8.95135	8.64973	8.93948	8.91721	9.00321	9.03508	9.04023	8.17163
GNAO1	8.52257	7.95257	8.44791	8.45974	8.19133	8.68094	8.24323	8.25635	8.54149	8.34265	8.63643	8.34077	8.4848	8.36162	8.15937	8.50559	8.17393	8.28194	8.53714	8.38497	8.29865	8.18372	8.75378	8.4718	8.31257	8.45599	8.66032	8.26209	7.53495	8.09557	8.00513	8.34926	8.21157	8.4606	8.04545	8.40259	8.25649	8.33657	8.12518	8.26578	8.04953
VBP1	8.52166	8.59103	8.65667	8.58102	8.7595	8.39879	8.72826	8.49412	8.33831	8.72134	8.34142	8.47154	8.4799	8.87543	8.18928	8.55265	8.81541	8.49881	8.4909	8.25724	8.56468	8.19696	8.29766	8.85667	8.68276	8.91849	8.52746	8.25408	7.64722	8.79826	8.51718	8.26888	8.1481	8.37243	7.97639	8.51348	8.43285	8.49927	8.52675	8.52827	7.35718
AA526970	8.52161	8.75689	8.01105	8.38349	8.35229	8.33273	8.80565	8.56167	8.35947	8.03138	8.15102	7.99439	8.42899	8.08246	7.99166	8.3843	8.57789	8.25532	8.03784	7.97141	8.26676	7.61923	7.60086	7.82311	8.27102	8.29229	7.83924	7.79171	7.09053	8.12375	7.98167	7.92195	7.60267	8.06764	7.45898	8.35895	7.84519	7.98065	8.18914	8.11123	6.65085
PLK2	8.521	8.61203	8.34371	7.989	7.9299	8.22882	8.70632	8.4697	8.4113	8.59372	7.95126	8.35648	8.22611	8.11305	8.10628	8.47487	8.30733	8.03142	8.12736	8.10466	7.96696	7.24325	7.52087	7.24131	8.12369	7.11946	7.48578	7.66446	6.18763	7.09364	8.01428	7.5955	6.94223	8.18285	7.56078	8.15335	7.52988	7.385	7.76106	7.65511	5.51511
KCNIP4	8.52091	8.62838	8.61165	8.48444	8.0759	8.32191	8.50261	8.5106	8.47742	8.65814	8.62107	8.23627	8.20896	8.73364	8.23404	8.60346	8.8049	8.46354	8.65407	8.2304	8.39277	7.54636	7.41715	7.03061	8.16518	7.4068	7.45134	8.01644	7.01008	6.79172	8.20776	8.66713	7.42152	8.10016	7.71047	8.33376	8.15732	8.4581	8.45399	8.28765	6.60533
HPCAL4	8.51777	8.88833	8.61198	8.65469	8.63069	8.50991	8.60355	8.63299	8.27541	8.19113	8.53653	8.45465	8.30823	8.21505	8.31023	8.56851	8.5661	8.33926	8.42149	8.03893	8.21741	7.24426	7.85985	7.7756	8.583	7.8041	7.94803	8.04726	6.89667	8.16099	7.87732	7.83118	7.46758	8.04464	7.49211	8.21963	7.95542	8.16994	7.71894	8.31747	6.98534
SEC62	8.51726	8.58891	8.42479	8.4962	8.52419	8.29736	8.55773	8.44457	8.40883	8.50252	8.46396	8.44913	8.42983	8.82511	8.25446	8.59411	8.84508	8.47836	8.48293	8.374	8.47041	8.29867	8.4356	8.70396	8.77256	8.63922	8.57889	8.3071	7.91913	8.72933	8.54708	8.54361	8.34425	8.56273	8.2641	8.55288	8.38758	8.5814	8.68113	8.49057	7.7783
PSMD14	8.51494	8.49699	8.54809	8.39109	8.44063	8.43891	8.68118	8.39862	8.35029	8.63352	8.3454	8.46687	8.35912	8.98541	8.22549	8.59085	8.84238	8.38077	8.398	8.10548	8.47451	8.07989	7.94846	8.4488	8.81715	8.50804	8.24162	8.16688	7.48712	8.65801	8.464	8.3198	8.1514	8.40598	8.01942	8.34854	8.25404	8.237	8.32521	8.43609	7.36633
WDR82	8.51438	8.84548	9.01371	8.85362	8.78326	8.80148	8.84304	8.67203	8.56944	8.95211	8.84723	8.88865	8.77353	9.00702	8.78726	8.89125	8.65797	8.63413	8.80381	8.89892	8.8172	8.69714	8.67395	8.98021	8.9653	8.99014	9.07819	8.64647	8.24183	8.94603	8.72285	8.64553	8.75069	8.81296	8.76937	8.7186	8.6603	8.75513	8.61828	8.79858	8.33746
B3GAT1	8.51397	8.97008	8.72009	8.79248	9.00334	8.95636	8.80994	8.59084	8.90508	8.78164	8.70606	8.50207	8.74283	8.77732	8.81863	8.79893	8.68591	8.6239	8.8459	8.61827	8.71774	8.51278	8.7153	9.11902	8.82102	8.75116	8.66456	8.59078	7.47134	8.87101	8.58778	8.28905	8.25035	8.51839	8.25215	8.51576	8.45116	8.0025	7.83081	8.06903	7.76795
CCT7	8.51314	8.48493	8.48047	8.38419	8.24897	8.29364	8.67091	8.27949	8.18051	8.6414	8.25546	8.45606	8.02034	8.76794	8.20753	8.25534	8.82885	8.38533	8.29083	7.90865	8.42166	7.8321	8.02112	8.3499	8.92025	8.41197	8.47131	8.23378	7.69105	8.28173	8.45944	8.37163	7.73999	8.13208	7.77927	8.19579	8.24929	8.08579	8.18323	8.12973	7.01029
LOC729680	8.5106	8.948	8.27325	8.62325	8.69922	8.32143	8.78986	8.32078	8.58937	8.63694	8.38865	8.35577	8.55895	9.00607	8.70979	8.91603	8.53471	8.73095	8.46934	8.38314	8.58931	8.45274	8.36622	9.45235	8.43041	8.35914	8.39073	8.54419	7.64196	8.18094	8.39191	8.27978	8.2829	8.51511	8.23991	8.36785	8.65448	8.12296	7.88533	7.7829	7.31661
ZYG11B	8.51017	8.21164	8.67346	8.56693	8.25767	8.33846	8.64663	8.38812	8.13429	8.55528	8.35371	8.15185	8.36848	8.52322	7.95576	8.47307	8.39267	8.14754	8.44997	8.08691	8.29795	7.76728	7.9571	7.85535	8.44005	7.72727	8.11419	7.82084	6.91737	7.67733	8.13597	8.34005	7.30599	8.04593	7.61334	8.38192	7.94964	8.23301	8.19162	8.21159	6.9027
RPL7L1	8.50726	8.71402	8.79467	8.68942	8.54552	8.58785	8.72077	8.48935	8.50957	8.87884	8.70602	8.55569	8.46541	8.83511	8.45699	8.59612	8.86265	8.51488	8.44692	8.47589	8.54978	8.29206	8.11692	8.38218	8.71178	8.48634	8.3891	8.50349	8.03395	8.46986	8.33012	8.29077	8.17291	8.62017	8.18351	8.40552	8.39394	8.56068	8.63378	8.63001	7.54272
FAM174A	8.50358	8.16498	8.00457	8.28763	8.08914	8.12789	8.55331	8.44536	8.1161	8.57911	7.92257	7.9086	8.13476	8.05466	7.58135	8.42003	8.08689	7.9042	8.07592	7.85603	8.2315	7.51406	7.35113	7.91193	7.83907	7.98269	7.71764	7.7237	6.34602	7.41099	7.73552	7.7786	7.71285	8.05531	7.41949	7.79014	7.75494	7.93909	7.74836	7.82268	6.66968
TM9SF2	8.50247	8.04078	8.24639	8.40477	8.16508	8.04998	8.67708	8.39075	8.14603	8.57282	8.14516	8.24644	8.0255	7.89832	8.2588	8.21441	8.11276	8.13053	8.33393	7.71574	8.27934	7.78307	7.89642	8.18201	8.17698	7.79808	7.81118	7.57188	8.08335	7.22288	8.04567	7.923	7.42461	7.88827	7.5697	8.24184	8.00156	8.02781	7.94013	7.91709	6.83619
KIAA1549L	8.50193	7.86314	8.21725	8.25872	8.18372	8.4607	8.6884	8.45542	8.19844	8.14352	8.22647	8.25791	8.11574	8.15993	8.20429	8.2906	7.76604	8.18379	8.11184	8.01197	8.10902	7.52412	7.30064	7.22747	8.31718	7.50013	7.75249	7.7362	6.47211	6.3205	7.78829	7.79068	7.3979	7.90681	7.61264	7.98188	7.7668	7.55979	7.66173	7.85421	6.51426
TMEM59L	8.49596	8.57732	8.61652	8.56347	8.04724	8.81461	8.29434	8.25046	8.51572	8.59964	8.86231	8.37735	8.37757	8.97163	8.33238	8.50966	8.89681	8.37562	8.76113	8.6263	8.77267	7.69319	8.18021	7.92828	8.70813	8.09251	8.3814	8.40852	7.49433	8.0688	7.97929	8.18541	7.64351	8.4081	7.85242	8.56758	8.22589	7.98084	7.91529	8.20965	7.74388
ATP2B2	8.4946	7.94002	8.40146	8.26625	8.26752	8.34639	8.69073	8.38905	8.45208	8.4365	8.2782	7.86984	8.3924	8.14132	7.63165	8.26045	7.80795	7.99636	8.33245	8.15794	8.27464	7.92141	7.61264	7.69851	8.27502	7.797	7.94203	7.54059	6.26959	6.73859	7.89192	8.00791	7.2355	8.17982	7.59541	8.11324	7.74038	7.89085	8.11971	7.94989	6.93052
UBQLN1	8.49417	8.39254	8.68979	8.56429	8.39633	8.47113	8.78602	8.36108	8.37894	8.64336	8.43697	8.36536	8.19447	8.26411	8.19562	8.44468	8.26416	8.39099	8.45798	7.96619	8.48901	7.61661	7.6264	7.67435	8.21612	7.73493	7.59421	7.9452	6.78773	7.3962	8.50891	8.16103	7.33778	8.00322	7.17374	8.4301	8.11734	8.10687	8.34544	8.11353	6.47151
OPTN	8.49345	8.66624	8.61001	8.75504	8.36907	8.69401	8.50885	8.49901	8.46015	8.82294	8.60911	8.65057	8.4719	8.65562	8.41835	8.73923	8.73978	8.49325	8.68684	7.94261	8.67666	7.82972	8.08571	8.23674	8.8278	8.07036	8.31242	8.2972	7.4442	7.63369	8.33144	8.35041	7.75312	8.42675	7.69207	8.67979	8.37922	8.46474	8.58161	8.39085	7.17434
DYNC1I1	8.49254	8.35885	8.5507	8.3161	7.91894	8.19298	8.25098	8.02472	8.34652	8.61626	8.31877	7.88672	8.08243	8.48609	7.67377	8.44787	8.74034	8.11633	8.38299	7.85602	8.38787	7.39152	7.40574	7.16052	8.26778	7.21062	7.59704	8.09496	6.81516	7.28624	8.0536	8.22315	7.19293	8.0755	6.9913	8.19749	8.04907	8.2051	8.27041	8.23405	6.59954
OPHN1	8.49228	9.40545	9.07727	8.54909	8.53956	8.77309	8.44073	9.22416	8.42622	8.29931	8.56491	8.66421	8.99603	8.88118	8.83829	8.72099	8.91959	8.79594	9.17633	8.73506	8.52443	9.22212	9.38147	9.17424	8.84151	8.70153	8.84347	9.0476	9.68087	9.35477	9.07277	8.27002	8.73273	9.20517	9.28822	9.29128	9.49865	9.27997	9.87714	9.29198	9.95663
TMED2	8.48846	8.52343	8.19055	8.16217	8.18919	8.1128	8.61054	8.30835	8.16128	8.23386	8.18527	8.34606	8.08893	8.12983	8.14256	8.16751	8.31668	8.16792	8.20601	7.84918	8.19178	7.68851	7.74919	8.16339	8.30503	8.24255	7.64964	7.7333	7.99693	8.06643	8.24616	8.11411	7.6723	7.9207	7.71409	8.25805	8.07086	7.99953	8.16305	7.92876	7.09065
MICU3	8.48817	8.24308	8.53129	8.39331	8.42267	8.54822	8.71147	8.49819	8.32351	8.62466	8.6291	8.49459	8.62093	8.46658	8.42727	8.88071	7.55694	8.40742	8.71604	8.47184	8.3898	8.44668	8.35699	8.24933	8.23411	8.53089	8.24585	8.2816	6.47417	6.7704	8.47818	8.3867	7.99925	8.62393	8.49276	8.4403	8.26808	8.1899	8.06003	7.94029	7.13473
SGTB	8.4855	7.94545	8.20277	8.09886	8.02964	7.72761	8.27871	8.20059	7.894	8.23582	8.05659	7.66191	8.21762	8.05958	7.53215	8.12188	7.33456	7.92058	8.03739	7.73974	7.67231	7.21011	7.42564	7.57035	7.85105	7.69999	7.35074	7.33151	5.60552	6.57749	7.75257	7.50312	6.9807	7.70542	7.55103	7.84911	7.31271	7.60738	7.42572	7.50405	5.98823
TUBB4A	8.4855	8.96097	9.82302	9.7115	8.53438	9.81667	8.47151	8.86509	9.50393	9.35476	9.91154	9.75367	9.66494	9.93007	8.94726	9.38881	9.57973	9.38149	9.931	9.76668	9.81234	9.13768	9.96977	9.3325	9.98342	9.33693	9.68818	9.72868	7.544	9.76621	8.63948	8.46983	8.19109	9.85127	8.48206	9.98913	9.72762	9.49686	9.26359	9.8522	8.76577
MSANTD3-TMEFF1	8.48401	7.60484	8.09646	8.42574	8.14598	8.03597	8.38177	8.13656	7.94821	8.30527	7.96109	7.63943	8.09096	7.71391	7.51748	8.15254	7.27487	7.68638	8.20784	7.55572	7.8939	7.30146	7.68874	7.74673	7.50182	7.93267	7.56332	7.53973	5.49483	6.99908	7.8212	7.49833	7.34847	7.69254	7.22407	7.84581	7.21454	7.47555	7.33221	7.20396	6.57318
LINGO1	8.48304	7.96157	8.00348	8.33605	8.19328	8.56308	8.4749	8.59795	8.54667	8.5727	7.9433	7.68427	8.16542	7.89437	7.53342	8.11894	8.04134	7.79276	8.33369	8.03791	8.35235	7.79294	8.12784	8.14506	8.30556	8.10155	8.19223	7.32527	6.26106	7.9379	7.51627	7.29191	7.42763	7.92994	7.6188	8.19838	7.35758	7.94641	7.60597	7.7087	6.89272
OXR1	8.48256	7.60182	8.07366	8.24502	7.98411	8.15942	8.38266	8.05416	8.03333	8.37477	8.04044	8.04217	8.12637	7.88641	7.62252	8.15594	7.93884	8.04269	8.26891	7.36839	8.12764	6.95252	7.23749	7.17139	8.01587	7.12189	7.49548	7.34317	5.9821	6.25177	7.98814	8.05896	6.7596	7.89725	6.71501	8.21759	7.42401	7.69857	7.94549	7.63732	5.6813
SRI	8.48123	9.25423	8.92444	8.82078	8.96257	8.52334	9.09826	8.88875	8.47002	8.48117	8.86076	8.9406	8.52482	9.18631	8.91138	9.07741	9.38294	9.1251	8.41625	8.75197	8.63438	8.82581	8.86432	9.72557	9.09375	9.31216	8.85867	8.95381	8.27485	9.20558	8.84866	9.01443	8.89007	8.8105	9.01936	8.61418	8.90715	8.93527	9.01652	9.03608	8.73922
CRYAB	8.48119	9.65997	10.1539	9.36031	10.2061	8.88744	9.06313	8.46657	9.37871	9.23477	9.88564	10.4039	8.91766	10.6451	10.4572	8.89146	10.7191	9.25603	9.60953	9.4851	9.83782	10.7826	11.5206	10.6901	11.0396	10.8544	11.4481	10.8078	9.33663	11.4041	10.5463	9.91956	10.1207	9.81759	9.47367	9.84136	10.8138	9.95046	9.65692	9.24212	9.42562
AHCYL1	8.4798	10.2023	9.85025	9.03867	9.39733	8.63342	9.04212	9.00294	8.74117	8.34907	9.24365	9.70668	9.2093	10.026	9.44089	9.58099	9.95965	9.68115	8.44217	9.48716	9.00054	9.84745	9.86096	10.4365	9.77492	10.1101	9.71011	9.50216	9.20202	10.3057	9.76935	9.61725	9.96577	9.74756	9.99418	9.26978	9.73696	10.0587	10.0478	10.0074	9.93283
PSMD8	8.4788	8.46099	8.56492	8.31148	8.10222	8.34322	8.44018	8.13106	8.42723	8.48905	8.34049	7.99778	7.77305	8.48145	7.92961	8.03949	8.59106	8.16098	8.41096	7.60466	8.36151	7.61048	7.58686	7.64198	8.26424	7.5941	7.70564	7.55453	7.55045	7.86636	7.96282	8.29829	7.18251	7.85429	7.05448	8.13781	7.8831	7.75238	7.62326	7.80942	6.71263
SPARC	8.47856	8.05959	7.71052	6.95622	7.58496	7.52124	8.76518	8.23348	8.00761	7.69671	7.7243	7.69313	7.45156	7.91087	8.73146	7.73168	7.986	8.65776	7.61362	8.15366	7.90323	7.73024	8.28231	9.05502	8.45673	7.76644	8.13765	7.84788	8.61682	9.98151	7.95775	8.50007	8.09829	6.9165	8.05305	7.61258	8.5772	8.67489	8.11049	7.91098	7.4072
CBX7	8.47768	9.00424	8.74913	8.74082	8.83326	8.59746	8.70368	8.54439	8.55352	8.99711	8.81204	8.79756	8.59074	9.24113	8.75852	8.91185	9.04012	8.74303	8.76769	8.68718	8.85183	8.58039	8.40598	8.72395	9.18847	8.5505	8.87537	8.69477	8.11082	8.27493	8.65215	9.03075	8.27166	8.75581	8.47311	8.79517	8.78422	8.87945	8.90783	8.84687	7.65368
CCDC92	8.47636	8.9882	8.73765	8.78763	8.67865	8.85354	8.45135	8.38776	8.95541	9.09306	8.98771	8.68122	8.85733	9.64683	8.78083	9.21442	9.24544	8.73119	8.97384	8.99201	9.13013	8.95635	8.92947	9.16372	9.66408	9.36824	9.6183	9.19157	7.70847	9.06169	8.71504	8.69793	8.76343	9.0765	8.70592	8.9591	8.98727	9.06313	9.02723	9.00959	8.1395
COX7A1	8.47318	8.02829	8.14875	8.38793	8.04579	7.86816	8.04193	6.84906	7.77065	8.95541	8.63782	8.00017	8.35895	8.22871	7.48687	8.38811	8.41037	7.92435	8.15953	8.13104	8.41833	8.12164	7.23402	7.65704	8.97792	8.01499	8.51229	7.81382	7.83418	7.71256	7.85642	8.08846	7.81041	8.60012	7.56073	8.45639	7.57454	8.28638	8.51594	7.86167	7.31593
GABRB3	8.4729	7.95957	8.12224	8.18452	7.69205	8.32813	8.53402	8.33934	8.17119	8.04118	8.06762	8.28777	7.95483	7.77843	8.03274	8.14027	8.03978	7.88575	8.22872	7.72771	7.97884	6.82953	7.38472	7.09327	8.27883	7.12447	7.44316	7.27149	5.74829	7.10634	7.65155	7.87222	7.12859	7.66077	7.24881	7.90166	7.25476	7.42532	7.67458	7.73246	6.16891
CAMKK2	8.46928	7.74012	8.27771	8.20423	8.14334	8.14144	8.42051	8.27344	8.17723	8.32487	7.97275	7.74018	8.11742	7.93203	7.77987	8.12389	7.69291	7.63689	8.10379	7.89373	7.99354	7.16521	7.23609	7.14543	7.89123	7.16844	8.03928	6.98288	6.34734	5.66933	7.34418	7.40856	7.08491	7.84381	7.3727	8.05276	7.22564	7.50219	7.32462	7.27214	6.67537
MSMO1	8.46928	6.98539	8.96065	8.49539	8.77237	8.38352	8.85605	8.45471	8.23011	7.94653	8.04974	7.83209	8.39234	8.45409	7.65598	7.76876	7.74071	8.29329	7.89525	7.45466	7.77197	7.89609	8.3487	8.59367	8.37519	8.83482	8.38459	7.9	6.35005	8.51736	8.45155	7.47326	7.09481	7.84842	7.20027	8.34137	7.88797	7.76246	6.89827	7.54071	6.39668
CPLX1	8.46912	8.74302	9.20319	9.28456	9.05597	9.16516	8.73674	8.32335	9.33331	9.51432	9.4207	8.47664	9.48227	9.99267	8.43595	9.35978	9.15169	9.01309	9.63319	9.65527	9.42084	9.89727	9.55893	9.77226	9.74157	10.08	9.91869	9.29125	7.68594	9.05536	8.18839	9.12551	8.5776	9.78893	8.92288	9.6968	9.36445	9.6856	9.34007	9.72633	9.05832
SATB1	8.46887	7.72256	8.09296	8.39802	8.54968	8.4326	8.3674	8.22196	8.15566	8.45592	8.40208	8.18577	8.50632	8.83983	7.56512	8.42932	8.13716	7.88204	8.3418	8.38191	8.4265	8.35882	8.3589	8.34293	8.72278	8.42842	8.65185	8.01189	6.67371	8.03827	8.21663	8.10419	8.0315	8.42384	8.34303	8.21016	7.87048	8.09993	8.3365	8.17974	7.78545
RALYL	8.46749	8.14317	8.56069	8.59635	8.49786	8.60737	8.37487	8.20336	8.39921	8.73264	8.52093	8.8138	8.56446	9.12078	8.28113	8.65585	8.69128	8.25665	8.52278	8.43012	8.57454	8.21807	8.26948	8.19461	8.73708	8.55989	8.61979	8.71071	6.77483	7.56772	8.4077	8.48309	8.47776	8.53842	8.35366	8.43968	8.39927	8.54923	8.55769	8.30817	7.38959
EPHA4	8.46679	8.13079	8.14133	8.09759	7.71164	8.24125	8.6011	8.29272	8.11682	8.19213	7.99312	8.11079	7.97504	7.94091	7.96176	8.24487	7.9915	8.13238	8.22827	7.59941	7.80628	7.09933	7.16315	6.9313	8.14698	6.893	7.32529	7.04719	5.88081	6.19471	7.62993	7.96259	6.56477	7.72315	7.12186	8.01578	7.32043	7.43414	7.85821	7.72438	5.93618
HPCA	8.46632	8.11541	8.43563	8.39915	8.15005	8.70895	8.34488	8.44773	8.49817	8.70079	8.70902	8.13123	8.36664	8.63696	7.88157	8.27433	8.52773	7.97596	8.78778	8.75673	8.74812	7.85793	8.1161	8.31231	8.70545	8.55313	8.71508	8.15232	7.11947	8.45754	7.64985	7.71818	7.73566	8.57984	8.22828	8.3623	8.03111	8.17356	7.79269	8.27367	7.77212
NONO	8.46575	8.68827	8.76834	8.55623	8.56955	8.40941	8.7094	8.53014	8.51623	8.52395	8.57256	8.75459	8.34011	8.70111	8.57697	8.6148	8.86516	8.53449	8.31024	8.40741	8.64427	8.37165	8.3848	8.78018	8.80355	8.59176	8.58542	8.35702	8.65487	8.7284	8.52196	8.40107	8.31279	8.39275	8.40254	8.46413	8.70228	8.51659	8.65036	8.61172	8.08346
GRAMD1B	8.46008	8.20838	8.71845	8.4471	8.33476	8.3462	8.59467	8.38583	8.44245	8.55574	8.46205	8.32592	8.33824	8.98341	8.13394	8.49158	8.42282	8.33993	8.52873	8.43536	8.39279	8.28826	8.42596	8.53729	8.91136	8.36977	8.55732	8.08399	6.57879	7.87409	8.25995	8.35117	8.0732	8.59429	8.11417	8.46145	7.98562	8.31105	8.56175	8.38401	7.55844
UBL5	8.45991	8.59682	8.40582	8.4481	8.23202	8.1874	8.48693	8.35423	7.94172	8.59075	8.39677	8.43187	8.08146	8.56258	8.18421	8.26489	8.71819	8.29643	8.20383	8.07223	8.39768	7.78423	7.6604	8.0382	8.48516	7.85744	8.27631	8.13688	8.00025	8.57589	7.92981	8.13452	7.96863	8.22348	7.90224	8.14576	8.20282	8.16202	8.09197	8.37571	7.56763
KIAA1107	8.45972	8.53783	8.61502	8.33944	8.14571	8.13313	8.83916	7.85264	8.36428	8.53166	8.17692	7.94681	8.40794	8.80941	7.90557	8.62692	8.0317	8.52635	8.09771	8.13477	8.06094	7.81656	7.28422	7.1539	8.3038	7.71132	7.72428	7.6541	5.7794	5.90143	8.4956	8.52599	7.26402	8.18852	7.69998	8.25472	7.71986	7.60234	8.14042	7.9119	6.49223
ADD3	8.45928	9.21803	8.69135	8.84887	9.42997	8.49264	9.12109	9.00127	8.68228	8.10421	9.0764	9.58803	8.95527	9.33527	9.33356	9.25131	9.33249	9.17131	8.22418	9.14925	8.73469	9.59286	9.89791	10.4847	9.81092	9.90861	9.74126	9.27085	9.38836	10.0634	9.54786	9.0992	9.79452	9.32509	9.65365	9.07367	9.60492	9.80705	9.40929	9.3784	9.5623
PLEKHA1	8.4578	8.5253	8.67384	8.5019	8.23362	8.0037	8.40845	8.21548	8.05337	8.5629	8.3641	8.52848	8.30388	9.09871	8.32557	8.64008	8.38902	8.22974	8.28073	8.06491	8.19741	8.13871	8.44202	8.20562	8.76547	8.42164	8.55719	8.29006	6.86401	7.13254	8.8518	8.54644	8.16486	8.41026	8.29542	8.27672	8.16749	7.97371	8.41365	7.91201	6.88641
MT1HL1	8.45697	9.43312	8.91388	8.77655	9.03742	8.92145	8.83462	8.74278	8.7542	8.59649	9.6461	9.26673	8.79259	9.20286	9.66935	9.30439	10.2277	9.30283	8.39517	9.21055	9.12279	9.5445	9.52431	9.87597	9.75196	10.024	9.86218	9.54382	9.11775	9.92448	8.93915	9.35412	10.4412	9.28804	9.46893	8.49919	9.20472	9.06947	9.47778	9.63039	9.72556
PDZD11	8.45612	8.61981	8.34162	8.38835	8.50893	8.49451	8.58242	8.46508	8.38863	8.60741	8.37385	8.1673	8.34359	8.71657	8.19503	8.58293	8.73842	8.34633	8.39186	8.4049	8.62538	8.44914	8.34267	8.4413	8.53502	8.61459	8.43555	8.37531	7.95053	8.68337	8.1239	8.3893	8.31629	8.38717	8.2566	8.32233	8.37845	8.3477	8.09573	8.23996	8.21582
STMN4	8.45598	8.27686	8.90868	8.35545	8.17656	8.15046	8.56357	8.03944	8.18513	8.4518	8.21679	7.94323	7.87599	8.65849	7.66646	8.16493	8.57589	7.72013	8.3068	7.87786	8.08123	7.79465	7.99135	7.56936	8.46167	7.97353	8.08914	7.94146	6.78427	8.23378	8.46684	8.09681	7.35561	7.97903	7.26304	8.16358	8.23804	7.92062	7.83196	7.71332	6.90422
TMEM178A	8.4553	7.70439	8.17883	8.66777	8.70026	8.74841	8.48479	8.12033	8.50149	8.86469	8.43501	8.42752	8.83806	9.16168	7.90733	8.67334	8.5339	7.77995	8.4933	8.34244	8.69354	8.31542	8.36699	8.59001	8.77709	8.92218	8.93258	8.01416	6.7547	8.299	8.35633	7.96222	8.29809	8.53018	8.04967	8.60444	8.08042	8.13852	8.35864	8.10721	6.9658
STX12	8.45462	8.54253	8.55342	8.45534	8.41156	8.30409	8.56144	8.32071	8.31963	8.51701	8.426	8.2283	8.20214	8.57256	7.98863	8.47715	8.83955	8.10596	8.29767	7.9625	8.32893	8.10827	8.02511	8.53658	8.46967	8.40347	8.14423	8.22938	7.5111	8.49583	8.37891	8.25624	8.06824	8.17743	7.75877	8.22131	8.28681	8.37672	8.43681	8.28191	7.46971
PRPF8	8.45355	8.58767	8.77823	8.54049	8.58492	8.46114	8.58693	8.3502	8.43027	8.65803	8.65523	8.62452	8.47805	9.0921	8.66179	8.6128	8.89427	8.62389	8.50885	8.45874	8.81536	8.46043	8.54581	8.59947	9.10771	8.63147	8.67999	8.6341	8.1847	8.74398	8.53806	8.57962	8.21605	8.61073	8.27357	8.73528	8.70525	8.58667	8.95054	8.78734	7.55401
PACSIN1	8.45313	8.34747	8.6365	8.55705	8.57999	8.46501	8.59365	8.43154	8.42702	8.59207	8.53597	8.29644	8.46636	8.88487	8.24782	8.61292	8.66278	8.28536	8.59064	8.49165	8.4174	7.98412	8.34444	8.69261	8.73023	8.39986	8.63316	8.31163	7.10254	7.91972	8.06841	8.19163	7.97944	8.43917	8.19093	8.30916	8.23554	8.32341	8.35044	8.41623	7.30245
MBP	8.45099	8.59047	9.647	9.30338	10.1241	8.22184	8.48923	7.71093	9.06991	8.80921	9.23287	9.25759	8.95088	10.1109	7.36861	8.87704	9.70171	8.54564	9.60837	8.911	9.12694	10.1486	10.1764	10.1014	9.65659	10.4497	10.3501	9.83841	7.8896	10.1505	10.2706	8.99295	9.58466	9.42098	8.51593	9.34485	9.94214	9.32278	9.10821	8.27985	8.9647
PRPF19	8.44941	8.71132	8.75766	8.54567	8.10858	8.35735	8.29633	8.33699	8.40892	8.69485	8.57683	8.47241	8.26021	8.57831	8.19377	8.5174	8.61068	8.39181	8.55794	8.54098	8.46769	8.05283	8.01197	7.99959	8.87582	7.97298	8.21072	8.3943	7.47012	8.00025	8.19973	8.47919	7.86469	8.78332	8.22073	8.62086	8.09876	8.5087	8.69982	8.56776	7.52074
KCNS1	8.44699	8.36717	8.0063	8.23784	7.98558	8.28087	8.36569	8.16192	8.59771	8.41634	8.60717	8.02868	8.21738	9.11899	8.71719	8.87258	8.45397	8.50551	8.66008	8.45426	8.63567	8.42009	8.22682	8.16761	9.0646	8.46784	8.86179	8.67262	8.11577	5.92591	8.11259	8.60844	8.37939	8.57298	8.58947	8.32905	8.51369	8.14121	8.17837	8.36137	8.47607
PTP4A2	8.44662	8.50565	8.78612	8.74178	9.05578	8.61399	8.72512	8.3703	8.67932	8.61814	8.67565	8.85061	8.48053	8.81399	8.47421	8.63618	8.90139	8.47259	8.77488	8.27351	8.67165	8.92344	9.15695	9.2827	8.98429	9.5398	9.2841	8.60405	7.82517	9.26431	9.02806	8.3141	8.54035	8.563	8.07447	8.77003	8.9805	8.66369	8.59669	8.44341	7.8845
NEFH	8.44627	7.83216	8.07834	7.92333	8.17277	7.49107	8.42608	7.53775	7.96902	8.50512	8.02187	7.50587	7.93319	9.10413	7.01022	7.98773	8.34307	8.17633	8.48543	7.36545	8.20457	8.18788	8.50603	8.23054	8.79947	9.09131	8.82572	7.54576	5.85566	6.74277	7.88603	8.45419	6.47012	8.43769	7.0431	8.09381	7.85087	8.1118	8.72042	8.33282	6.88323
CDH10	8.4453	7.62175	8.11075	8.14833	7.87498	8.05092	8.25518	8.01386	7.92549	8.13503	7.92893	7.8194	7.96155	8.80908	7.58874	8.24299	8.01614	7.71006	8.03578	7.87861	7.85999	7.61995	7.85963	7.90219	8.36251	7.9551	7.97932	7.64662	6.23098	7.10973	7.88089	7.67751	7.71997	8.03811	7.67667	7.93575	7.47854	7.68624	7.94264	7.62375	6.68478
CAP1	8.44446	8.41794	8.57417	8.36055	8.3142	8.43637	8.46833	8.37891	8.393	8.40749	8.34788	8.63564	8.0956	8.87008	8.48325	8.18354	8.74591	8.43607	8.3983	8.20135	8.27836	8.30073	8.418	8.96537	8.7687	8.92767	8.94398	8.25771	8.40382	8.8359	8.31223	8.2616	8.07651	8.22815	7.92747	8.24579	8.52988	8.51087	8.51612	8.62782	7.57509
NDUFB10	8.44374	8.67186	8.39395	8.49371	8.54594	8.49025	8.44677	8.29833	8.28971	8.73977	8.4715	8.37818	8.40156	8.70854	8.2679	8.45777	8.63483	8.32536	8.50006	8.30668	8.64746	8.21385	8.26928	8.39915	8.7714	8.32553	8.57639	8.35607	8.12368	8.66998	8.0492	8.34156	8.20774	8.45751	7.78509	8.49074	8.39556	8.39347	8.4004	8.48595	7.8007
CLASP2	8.44311	7.86673	8.20014	8.39658	8.27021	8.07382	8.48501	8.23124	8.21366	8.26219	8.02081	7.73115	8.01442	7.73127	7.59973	8.10464	7.7655	7.78951	8.14182	7.58566	7.96644	7.65807	7.67843	7.63817	7.89149	7.61388	7.6712	7.64154	6.25994	7.27922	8.07993	7.79795	7.26851	7.86691	7.14353	8.1329	7.74997	7.70103	7.89111	7.5478	6.39359
FHL1	8.43983	8.57131	8.50263	8.56795	8.43925	8.42119	8.56862	8.50292	8.39165	8.50453	8.63047	8.77435	8.36937	8.37097	8.44508	8.59891	8.78869	8.48134	8.59652	8.39191	8.62144	8.12289	8.36475	8.55998	8.75143	7.98093	8.05441	8.27487	8.79719	8.44759	8.39145	8.63105	8.19934	8.52821	8.30242	8.6179	8.61852	8.84507	8.80909	8.66569	7.79553
CXXC5	8.43961	8.29492	8.65619	8.52474	8.54551	8.89841	8.44607	8.42204	8.76509	8.63454	8.63077	8.79655	8.61882	8.62338	8.55165	8.3837	8.8903	8.31507	8.83478	8.6279	8.86056	8.60809	8.65113	8.90084	9.06766	8.56288	9.03645	8.43976	8.07455	8.61878	8.28922	8.2347	8.22286	8.80394	8.22258	8.87657	8.70959	8.67118	8.42721	8.47618	7.78773
VAMP2	8.43892	8.8536	8.97011	9.06352	8.51622	9.23247	8.57013	8.62905	9.15337	9.13705	9.51377	9.24717	9.13153	9.28167	8.76344	8.94902	8.74072	8.87644	9.66974	8.97521	9.24777	8.89417	9.41589	8.22495	9.09716	8.24425	8.63472	8.93279	7.85181	8.75112	8.57782	8.68446	8.30507	9.27872	8.42312	9.44629	9.13624	9.29104	9.21783	9.26693	8.18727
RPS27A	8.43798	8.4542	8.54562	8.50826	8.72541	8.16088	8.29359	8.39153	8.20998	8.61831	8.31638	8.56568	8.3213	8.39594	8.48547	8.51525	8.33664	8.38246	8.49714	8.245	8.40246	8.36124	8.28853	8.42734	8.39354	8.36529	8.53148	8.26311	8.55806	8.54799	8.23826	8.52011	8.4052	8.28761	8.32308	8.32733	8.41281	8.69313	8.50538	8.56464	8.15247
PCDHGA1	8.43747	8.93937	9.15968	9.0005	8.83257	9.16846	8.9311	9.00415	9.11178	8.78943	9.21091	9.15476	9.07039	9.18038	9.23208	8.94545	8.81398	9.09792	8.79207	9.5486	9.19785	9.21244	9.40684	9.54304	9.13411	9.06418	9.24052	9.24492	9.06572	9.59459	8.61267	8.8056	9.21449	9.23258	8.97813	9.08903	9.41296	9.36086	9.18003	9.3206	9.16655
NPTX2	8.43736	6.26857	7.07685	8.11549	7.59236	9.35997	8.38433	8.80659	9.08243	9.13074	8.46777	6.65309	7.8832	7.16886	7.62636	7.80389	6.93148	7.59163	8.23447	7.97725	9.17575	7.93102	5.46935	6.36034	7.29449	8.32163	7.90051	7.53629	6.05847	5.44966	5.95315	6.92761	6.69718	7.52546	6.85761	8.33062	7.72763	7.33673	6.25838	7.63011	5.7154
ZFAND5	8.4372	8.60238	8.46256	8.39083	8.15825	8.16308	8.52069	8.27966	8.45451	8.50381	8.45535	8.26268	8.17643	8.44138	8.25721	8.62221	8.56136	8.35514	8.24267	8.07577	8.19183	8.00914	8.02248	8.1762	8.29354	7.99765	7.91288	8.2213	7.52162	7.90127	8.57459	8.62557	8.0045	8.29654	7.97279	8.41192	8.36511	7.91104	8.19582	7.95907	7.25696
MAPK10	8.43675	8.34939	8.37498	8.36674	8.22306	8.29098	8.57413	8.15434	8.26965	8.39329	8.28428	8.14848	8.1607	8.69724	7.84705	8.33677	8.48029	8.24511	8.29174	8.00565	8.20073	7.66368	7.57866	7.92761	8.35965	7.58795	7.83397	7.95975	6.58164	7.05075	8.18289	8.37834	7.42796	8.24697	7.51614	8.2969	8.00174	8.10946	8.13565	7.98114	6.94512
TGIF2-C20orf24	8.43513	8.3883	8.46568	8.39726	8.18826	8.27978	8.44433	8.22219	8.08512	8.57361	8.30815	8.50718	8.08371	8.56962	8.55058	8.15861	8.76058	8.1662	8.22851	8.05816	8.56946	7.86655	7.97371	8.14546	8.60392	8.47968	8.43074	8.08873	7.82657	8.02898	8.0177	8.19312	7.86946	8.02463	7.67587	8.10036	8.06338	7.93352	8.19318	8.11784	7.40795
PGBD5	8.43425	8.16131	8.16921	8.37427	8.14015	8.37017	8.38711	8.43459	8.22573	8.54746	8.27934	8.17023	8.13575	8.64073	8.03387	8.46227	8.41375	7.93988	8.36722	8.00736	8.24549	7.83224	7.94032	7.8787	8.5013	7.97493	8.1982	7.95449	6.60752	7.77612	7.99593	8.01042	7.68305	8.15068	7.7489	8.10289	8.2664	7.98135	8.10471	8.06929	6.64988
FXYD7	8.43344	8.86418	8.49283	8.48219	8.34315	8.50394	8.46058	8.25232	8.66225	8.83389	9.06417	8.04876	8.53471	9.12055	7.89304	8.67377	8.51604	8.10659	8.85996	9.00482	8.97411	8.34966	8.23916	8.32947	8.88222	8.14918	8.55854	8.64451	6.98472	7.8011	7.74177	8.38536	7.76962	8.65109	7.94189	8.43656	8.37648	8.21461	8.3053	8.48519	7.86613
JPH4	8.43328	9.03266	8.46749	8.54181	8.75883	8.87201	8.70484	8.73987	8.58491	8.98035	8.75505	8.66612	8.72561	8.99147	8.67378	8.9176	8.62176	8.50464	8.85309	8.81091	8.67059	8.2806	8.93251	8.86368	8.96898	8.93786	8.98914	8.61808	7.82119	8.94301	8.24245	8.08429	8.53447	8.73482	8.55044	8.68086	8.64664	8.49957	8.68791	8.82799	8.25432
ARMCX3	8.4292	7.67938	8.05628	8.29925	8.09133	8.12032	8.50068	8.20494	8.12632	8.22834	8.12395	8.23619	8.25574	7.95337	7.70449	8.12901	7.8013	7.88309	8.3401	7.62594	8.11143	7.28499	7.69276	8.25252	8.28288	8.01919	7.97262	7.44793	6.79702	7.50931	8.10382	7.81493	7.26634	8.12709	7.26597	8.06566	7.66776	7.97574	7.78482	7.81041	6.56325
AES	8.42622	8.69725	8.5739	8.69784	8.54522	8.55351	8.35465	8.02555	8.63862	8.58449	8.61264	8.39624	8.6494	8.98822	8.37845	8.52805	8.98685	8.34256	8.93324	8.43757	8.63396	7.80512	8.76271	8.97932	9.12524	8.75734	8.99957	8.38754	7.91303	8.67708	8.10409	8.29571	8.0398	8.74237	7.98619	8.66468	8.32658	8.35702	8.24938	8.3968	8.04943
MT1F	8.42607	9.64211	8.56391	8.80688	9.47896	9.08512	9.0697	8.8391	8.79645	8.59994	9.54634	9.65362	8.92264	9.17196	9.92442	9.53693	10.9881	9.39524	8.27774	9.28526	9.40182	9.84937	9.86119	10.519	10.2235	9.90607	10.2787	9.57651	9.19506	10.0991	9.1144	9.46591	11.4442	9.87741	9.55518	8.67567	9.50447	9.15861	9.74518	9.72239	10.2109
UBL3	8.42397	8.38246	8.29597	8.47966	8.73144	8.32183	8.72807	8.56899	8.54573	8.56672	8.38007	8.32173	8.31726	8.62668	8.4755	8.55848	8.43257	8.50841	8.29647	8.25343	8.36456	8.37957	8.23759	8.73409	8.56451	8.72262	8.47725	8.31702	7.54332	8.59696	8.48971	8.48851	8.26753	8.36911	8.17737	8.46668	8.42078	8.41896	8.53033	8.41257	7.58806
SACM1L	8.42317	7.67745	8.16342	8.19135	8.2732	8.11786	8.72092	8.29634	8.06051	8.43133	8.1125	8.63235	8.19012	8.52915	8.48754	8.49456	7.90808	8.12953	7.9169	8.15032	8.33854	7.96732	8.08103	8.34941	8.50865	8.50027	8.26095	7.96297	7.40524	7.52962	8.42915	7.94652	7.75429	8.17691	7.9961	8.1445	8.12248	7.96873	8.10493	7.87841	7.17724
NAXE	8.42302	8.18247	7.92538	8.12611	8.21558	8.3244	7.99032	8.28331	8.51248	8.62405	8.09052	7.97622	8.25591	8.03364	7.9212	8.1026	8.42934	8.13351	8.26241	7.89435	8.5144	7.65808	8.01344	8.16228	7.89106	8.12967	8.14119	8.06905	7.85474	7.66775	7.78717	8.138	7.7534	7.72616	7.27456	8.07027	8.11437	7.71314	7.80301	7.85941	7.63324
DYNC1LI2	8.42281	8.20683	8.43232	8.44912	8.48544	8.19591	8.35415	8.19178	8.25945	8.46399	8.40121	8.3145	8.22431	8.65946	8.02391	8.26045	8.61618	8.07624	8.41091	8.13383	8.3895	8.41043	8.58176	8.74905	8.89603	8.96544	9.02604	8.3204	7.52791	8.96088	8.55479	8.25709	8.21111	8.3583	7.83997	8.42673	8.40683	8.52743	8.51858	8.1991	7.7506
RASA1	8.42229	7.75365	8.25725	8.4682	8.31945	8.18087	8.62254	8.20359	8.18412	8.42806	8.20068	8.25038	8.27393	8.73313	8.04337	8.51166	8.20492	8.21229	8.19989	7.97605	8.42087	7.78075	8.16516	8.2725	8.42907	8.4174	8.44409	8.1689	7.11984	7.65365	8.3849	8.30509	7.8931	8.14904	7.91171	8.16335	8.06481	7.81204	8.02393	7.48143	7.02918
MIR7114	8.41833	8.63755	8.70316	8.72041	8.70521	9.04485	8.42238	8.61958	8.75024	8.8173	8.83197	8.49473	8.87561	8.587	8.57777	8.65041	7.77162	8.29494	9.00825	8.87907	8.82491	7.94617	8.6642	9.18015	8.74704	8.99867	8.86579	8.53896	7.95839	9.55906	7.71874	7.77203	8.4016	8.64645	8.22618	8.63756	8.35973	8.65912	8.4039	8.87506	8.34011
DCTN6	8.41745	8.64699	8.39281	8.38416	8.48485	8.41673	8.52963	8.38282	8.28675	8.54226	8.34297	8.28908	8.34166	8.62577	8.1462	8.50508	8.77648	8.39776	8.18096	8.24932	8.46709	8.19237	8.12924	8.51114	8.39361	8.48063	8.32114	8.38047	7.93794	8.67743	8.14613	8.43407	8.29902	8.33978	8.03805	8.14048	8.42919	8.48515	8.74721	8.50957	7.78235
FDFT1	8.41579	7.97412	8.49134	8.44052	8.47302	8.34087	8.52728	8.19668	8.42547	8.34848	8.18375	8.31847	8.24401	8.84812	8.0339	8.02243	8.75077	8.36082	8.03531	7.60766	8.19264	7.96003	8.2339	8.5014	8.78875	8.06396	8.4384	8.28009	7.59064	8.50768	8.27334	8.06753	7.69281	8.01118	7.51662	8.35628	8.33517	8.08476	7.91946	8.00571	6.95255
PSMB5	8.41443	8.48035	8.56092	8.54989	8.38498	8.40562	8.47956	8.32672	8.48861	8.64041	8.573	8.29151	8.0622	8.75452	8.13935	8.39774	8.93853	8.35484	8.54381	8.01479	8.48201	7.93686	7.87344	8.26865	8.58112	8.07742	8.18949	8.34663	7.6924	8.35753	8.21611	8.35795	7.9736	8.10547	7.63535	8.21133	8.12377	8.00998	8.37557	8.30184	7.32259
RAB15	8.41375	7.90815	7.95537	8.51838	8.5802	8.89681	8.53353	8.41903	8.59874	8.88492	8.34625	8.35779	8.51038	8.22423	8.05819	8.30257	7.9197	7.89903	8.57874	8.11592	8.65021	8.03739	7.95485	7.89779	8.51727	8.02342	8.26091	7.8119	6.73696	7.68689	7.69625	7.6569	7.49075	8.05888	7.58299	8.33678	7.87769	8.01041	8.06195	8.20815	7.16951
NAP1L1	8.41251	8.55928	8.76547	8.58902	8.60748	8.36191	8.55161	8.35744	8.48638	8.69515	8.62892	8.82951	8.48713	8.93276	8.58688	8.60602	8.70636	8.70025	8.64005	8.26116	8.44769	8.25493	8.48985	8.69282	8.87618	8.73931	8.83004	8.41401	8.1976	8.92232	8.54951	8.16699	8.46485	8.59719	8.10831	8.57859	8.64899	8.70091	8.86445	8.54419	7.76268
GRIN2A	8.41158	7.79464	8.35174	8.16851	7.87772	8.43681	8.67589	8.47576	8.417	8.08024	8.09713	8.04639	8.24769	8.02518	7.81273	8.22916	7.64685	8.19001	8.17726	7.85173	8.10664	7.38827	7.10049	6.91453	8.03445	7.08751	7.25093	7.35984	6.0543	6.48445	7.88955	8.01503	6.91389	7.86184	7.17702	8.21436	7.71646	7.45795	7.86491	7.6827	6.36511
PTPRN2	8.4115	8.31895	8.27227	8.34118	8.18416	8.07737	8.56515	8.35444	8.12698	8.26667	8.25168	7.69388	8.01917	8.11663	7.92888	8.11467	8.34301	8.11402	8.30816	7.9783	8.13496	7.4145	7.68235	7.86746	8.26683	7.65169	7.79949	7.81856	6.99382	7.77569	7.80534	7.98591	7.55135	8.03467	7.5365	8.19769	7.86709	7.95747	7.98058	8.13688	7.14909
FKBP1B	8.40985	8.3555	8.3279	8.24143	8.09347	8.30179	8.3017	8.15431	8.1053	8.48895	8.13375	8.00404	8.1373	8.82765	8.34595	8.25112	8.37378	8.05058	8.38343	7.78595	8.20439	7.58841	7.83952	7.74943	8.32931	8.09292	7.998	8.12402	7.07232	7.71306	7.7508	7.93982	7.72342	7.94355	7.70156	7.94999	7.73954	7.99667	7.49558	7.70294	6.65281
NBEA	8.40946	7.48272	8.13161	8.33544	7.95612	8.38915	8.4827	8.06776	8.22485	8.37587	8.15256	8.05833	8.18879	8.02099	7.78748	8.17836	8.0721	8.03991	8.39521	7.75516	8.20096	7.1585	7.56197	7.29646	8.09743	7.2149	7.30476	7.63663	5.90523	7.0536	8.04056	7.99232	6.88339	7.88787	7.04094	8.2145	7.666	7.88575	7.90339	7.76846	6.08118
DNM1L	8.40936	8.14557	8.34223	8.41508	8.17356	8.21353	8.30433	8.26442	8.29869	8.43418	8.25967	7.95052	8.23031	8.5092	7.82919	8.45992	8.32771	8.19293	8.33628	7.98452	8.28026	7.80293	7.7985	8.01917	8.41539	8.1427	7.94689	8.06187	7.22347	8.12314	8.0539	7.97413	7.78249	8.15118	7.55949	8.25906	8.02621	8.23889	8.38026	8.3053	7.12351
RAB11A	8.40888	8.21212	8.34249	8.30207	8.17632	8.26125	8.51954	8.33403	8.29997	8.50196	8.08286	8.27027	8.0043	8.45645	8.02283	8.26232	8.40927	8.32503	8.25691	7.61603	8.32675	7.7343	7.68622	7.9653	8.30288	8.03298	7.75879	7.85978	7.76636	8.04675	8.0421	8.15227	7.60955	7.92651	7.74917	8.1595	8.16939	7.99605	7.90888	7.94	7.12042
PCSK1N	8.40752	9.33379	9.22189	8.95608	9.23416	9.16313	9.0569	8.83446	9.27873	9.13636	9.60877	9.04368	9.1492	9.697	8.73188	9.17072	9.51197	9.10423	9.51832	9.22383	9.27247	8.68138	9.2418	8.9942	9.38138	8.96579	9.56801	9.33169	7.91834	9.4189	8.46084	8.9918	8.50421	9.31573	8.55652	9.23649	8.84289	9.1375	9.28756	9.3766	8.07783
TESPA1	8.40608	8.30094	7.76333	7.92893	7.76886	8.02015	8.24772	8.18381	8.59228	8.20792	8.09773	7.82988	7.76102	8.36068	8.24284	8.28711	7.94731	8.36017	8.30575	7.87867	7.95867	7.28579	7.26779	7.42246	8.53605	7.63241	8.0494	7.39847	5.83112	4.79443	7.85669	7.94252	7.36461	7.55254	7.51882	7.71643	7.3917	7.71931	7.5348	7.41809	5.96468
GRM3	8.40366	7.49411	8.18737	8.50302	8.48601	8.26636	8.81112	8.49938	8.28486	8.1985	8.31668	7.7822	8.16058	8.42538	7.30271	8.0548	8.42265	7.964	7.97051	8.32595	8.12768	8.12948	7.9863	8.39943	8.34507	7.92332	7.97122	8.09919	6.19576	7.83744	8.4221	7.72083	7.72084	8.19938	7.4374	8.01145	8.03336	7.81367	7.7413	7.65726	6.96163
EIF3I	8.40334	8.27076	8.33805	8.03326	7.9327	8.07463	8.37265	8.10667	8.01615	8.23832	8.26709	8.19533	7.89906	8.58307	8.04618	8.16318	8.52639	8.19417	8.11391	7.90389	8.29938	7.86062	8.04126	8.17124	8.20093	8.27056	8.05524	7.91566	7.92284	8.16835	8.10615	8.30765	7.66979	7.99988	7.89558	8.06965	7.99042	8.14113	7.74219	7.9569	7.5254
TTC7B	8.40205	8.3353	8.59213	8.8097	8.72723	8.56312	8.44792	8.2924	8.55705	8.79523	8.68685	8.58214	8.61475	8.6747	8.31283	8.79474	8.59444	8.37991	8.67847	8.36409	8.79198	8.20243	8.44666	8.64653	8.80067	8.48718	8.52951	8.40884	7.15556	8.21543	8.26848	8.32887	8.1091	8.62247	8.00289	8.63971	8.21755	8.66979	8.85377	8.82507	7.78851
MRPL18	8.39875	8.18235	8.43787	8.19898	8.1038	7.98951	8.46101	8.10594	8.17677	8.34952	8.25259	8.35853	7.79123	8.54735	8.34412	8.12217	8.36534	8.19145	8.14054	7.85373	8.33077	7.952	8.20294	8.02289	8.72037	8.14001	8.16295	7.92086	7.62121	7.91183	8.21599	8.08291	7.84048	7.87875	7.85904	7.98262	8.22395	8.16586	8.18774	8.06343	7.41767
NDN	8.39828	8.36844	8.76953	8.81064	8.25857	8.67955	8.93458	8.12633	8.21984	8.66558	8.61158	8.464	7.91866	8.35691	7.93231	8.40805	8.65933	8.32357	8.52119	8.01349	8.54167	7.93465	7.76898	8.06078	8.35991	7.61184	7.93183	7.90775	7.83621	8.39271	8.13597	8.27173	7.71295	8.07521	7.17071	8.42209	8.44892	8.07789	8.22944	8.36466	6.90156
BLOC1S2	8.39812	8.67297	8.41842	8.52531	8.43923	8.11804	8.44451	8.07755	8.17737	8.63179	8.12885	8.36795	7.87282	8.58506	8.06325	8.56997	8.66806	8.12555	8.31919	7.78713	8.34747	7.79197	7.85178	8.1721	8.49826	8.22093	8.0347	8.21473	7.17026	7.97155	8.11774	7.97152	7.74972	8.27723	7.49156	8.39159	8.24506	8.4132	8.46075	8.33579	7.18183
AI611074	8.398	7.82881	8.25631	8.27903	7.91455	7.96692	8.44615	8.3172	7.96991	7.96953	8.03514	7.99855	8.06994	7.7049	7.45925	8.30759	7.47997	7.67264	7.90246	7.47703	7.45646	6.80718	7.50917	7.27875	7.64696	7.19951	7.24701	7.28696	4.78476	6.03808	7.81973	7.325	7.04119	7.81915	6.92574	8.0032	7.35765	7.21829	7.49087	7.23372	5.42191
LOC101927057	8.39767	8.74854	8.95077	8.64859	8.67327	8.22865	8.48105	8.18427	8.44966	8.46189	8.49345	8.48733	8.32228	8.87658	8.31263	8.63364	8.76327	8.4728	8.36015	8.19531	8.46843	8.59455	8.30208	8.72292	8.66748	8.20602	8.45669	8.89082	7.41654	8.31493	8.82104	8.24757	8.50328	8.57659	8.21211	8.39721	8.77943	8.5994	8.52665	8.40092	7.46858
NCKAP1	8.39556	7.95412	8.3721	8.39976	8.16383	7.91082	8.47054	8.27298	7.93774	8.39469	8.12033	8.08672	8.0924	7.53017	8.13032	8.37904	7.27142	8.0183	8.32779	7.49819	7.86196	7.52881	7.79885	7.4347	7.3133	7.38394	7.43202	7.59199	6.99078	6.60038	8.29787	7.84973	7.66116	8.00645	7.32676	8.21292	7.68122	7.53785	7.94782	7.44766	6.6131
CAMK2A	8.39335	8.54157	8.34816	8.12754	8.93318	7.78649	8.6595	7.99418	7.42619	7.62924	8.74676	7.80405	8.08618	8.8739	8.13929	7.67906	8.42741	8.14408	9.10285	9.106	8.28971	8.39145	8.27472	8.57481	8.13827	8.21695	8.20027	8.99973	7.87791	6.97424	7.76485	7.62748	8.34112	8.42509	8.17086	8.61581	8.65311	8.06583	8.43152	8.16885	8.03825
R3HDM2	8.39216	7.94197	8.05787	8.43382	8.56054	8.60023	8.38408	8.41164	8.36899	8.52032	8.44988	7.99683	8.70054	8.68839	8.1919	8.72011	7.86872	8.24302	8.499	8.43714	8.53442	8.62249	8.34087	8.27034	8.23817	8.33095	8.33223	8.2248	7.60313	8.53372	8.07154	8.01637	8.59932	8.63882	8.42166	8.32343	8.27817	8.26798	7.68334	8.07827	8.08054
MFSD6	8.39203	8.33734	8.63958	8.49011	8.26738	8.33608	8.44477	8.19546	8.30542	8.58814	8.24117	8.29359	8.15129	8.3399	8.03928	8.37015	8.55446	8.16744	8.44596	7.74872	8.18472	8.10254	7.94538	7.71376	8.40925	7.91088	7.95046	8.19009	6.51594	7.23733	8.48098	8.22188	7.61369	8.18087	7.42368	8.36825	8.23337	8.09539	8.3323	8.07422	6.60426
MPC2	8.39162	7.91023	7.90459	7.9724	7.92169	7.76875	8.27377	7.95829	7.65034	8.21176	7.94687	7.57267	7.75136	7.84627	7.87326	7.91109	7.7959	7.83822	8.02782	7.43096	7.70348	7.19343	7.0986	7.23009	7.77734	7.4905	7.39492	7.3549	6.95015	7.11738	7.61478	7.49388	7.18825	7.34015	7.12368	7.53058	7.38437	7.45593	7.50217	7.67077	6.21027
C1QBP	8.38766	8.60824	8.27758	8.19503	8.02166	8.29947	8.44566	8.1386	8.11293	8.56695	8.25567	8.47302	8.0333	8.16066	8.24301	8.36447	8.40506	8.3425	8.44171	7.68326	8.31521	7.45622	7.603	8.30729	8.43754	8.26416	7.77607	7.98125	7.26276	7.99631	7.90054	7.73485	7.62709	8.0257	7.52742	8.16568	8.18238	7.72883	7.6232	7.98484	6.78591
TOMM6	8.38748	8.67933	8.40907	8.40469	8.41141	8.063	8.39897	8.32337	7.98262	8.47845	8.25885	8.29952	8.10339	8.6422	8.41342	8.33097	8.61935	8.19301	8.24225	8.1621	8.40174	8.18608	8.23654	8.43412	8.59733	8.61139	8.45093	8.26382	8.30566	8.74164	8.12719	8.18711	8.33953	8.22416	8.1773	8.19929	8.2455	8.3419	8.20787	8.43656	7.89482
CST3	8.38642	9.51069	9.62569	9.4628	9.81186	9.23971	9.58806	9.52119	9.24495	8.30018	9.71641	9.3675	9.64655	9.77997	9.27451	9.42812	9.48911	9.68826	8.67945	10.0936	9.24289	9.80043	10.0144	10.811	9.87922	10.147	10.2634	9.50898	9.37636	9.94049	8.62526	9.07538	9.25641	9.7913	9.22859	9.55559	9.67122	9.60698	9.41991	9.54115	9.52519
CUEDC2	8.38581	8.40487	8.31455	8.30491	8.21274	8.38306	8.37567	8.19314	8.26266	8.48458	8.36159	8.24135	8.23124	8.55457	8.19434	8.42402	8.7272	8.2849	8.39816	8.03171	8.50625	8.10003	8.00554	8.39979	8.57715	8.28696	8.40172	8.17584	7.73793	8.17655	8.203	8.40284	7.97188	8.00371	7.87111	8.25208	8.2747	7.77672	7.79681	7.88492	7.75108
PSMB6	8.38417	8.49334	8.36535	8.36518	8.19251	8.35314	8.33274	8.23228	8.34543	8.56652	8.36896	8.35368	8.05768	8.58527	8.21029	8.16854	8.65841	8.21615	8.39162	7.99691	8.56253	7.9101	7.94819	8.25922	8.747	8.12017	8.34197	8.00565	7.98636	8.36704	7.92695	8.13929	7.76475	8.17182	7.55031	8.27378	8.16808	8.19908	8.34578	8.3016	7.32784
ERLEC1	8.38345	8.49206	8.35078	8.36072	7.99643	8.27198	8.39674	8.21045	8.30718	8.47631	8.17766	8.05835	8.03115	8.26159	8.00034	8.41492	8.59792	8.25698	8.2438	8.02553	8.38503	7.76206	7.62472	7.50513	8.1844	7.67709	7.49538	8.10676	7.5639	7.54974	8.08617	8.24468	7.53901	7.92484	7.53121	8.25568	8.16923	8.09215	8.32579	8.18206	6.8366
SSR4	8.38274	8.5585	8.28191	7.96963	8.19328	8.05385	8.33153	8.07031	8.04377	8.35142	8.19251	8.26462	7.98824	8.33816	8.35535	8.19348	8.73647	8.25186	8.15474	7.97028	8.36318	8.23895	7.90398	8.29343	8.36859	8.34621	8.46082	8.24489	8.67714	8.66379	8.06116	8.41104	8.23628	8.12527	7.98864	8.18138	8.3565	8.05556	7.73859	7.96457	7.63074
ZNF667-AS1	8.3815	7.86869	7.82947	8.18441	8.1243	7.5956	8.02822	7.67101	7.60523	8.328	7.77354	8.0478	8.10823	8.423	7.6836	7.90127	8.39394	7.52284	7.71969	7.33942	7.88473	7.80954	7.74645	7.53387	8.15478	7.50856	7.78154	7.93497	6.39704	7.46805	7.68179	7.97534	8.01951	7.97991	7.2247	7.81727	7.86532	8.04093	7.71805	7.2795	7.18844
SULT4A1	8.38035	8.08344	8.38231	8.38333	8.1421	8.28057	8.50131	8.05797	8.23819	8.46487	8.23693	8.05417	8.17405	8.47862	7.67681	8.30728	8.4502	8.05857	8.45203	7.90251	8.32068	7.73413	7.78574	7.7967	8.33092	7.67911	8.0226	7.88687	6.75163	7.71787	8.14521	8.27444	7.46887	8.27151	7.63195	8.33647	7.97172	7.82371	7.94291	7.9263	7.25223
RPS9	8.37968	8.4218	8.77749	8.3123	8.60294	8.11768	8.3543	8.22685	8.07565	8.47934	8.38762	8.44718	8.19022	8.74581	8.2848	7.97746	8.9573	8.36537	8.46425	8.22245	8.26445	8.3249	8.14577	9.01382	8.89507	8.76669	8.88872	8.15718	8.93268	9.31439	8.54273	8.38125	8.22952	8.11768	8.60594	8.14606	8.27962	8.12492	8.1688	8.2624	7.77976
NAA20	8.3795	8.39097	8.12046	8.11864	8.02724	8.05517	8.4004	8.08908	8.14647	8.40824	8.07695	8.07181	7.89262	8.5071	7.85827	8.21015	8.62283	8.24989	8.09133	7.97054	8.27163	7.74471	7.41479	7.81224	8.12558	7.87296	7.61711	8.00989	7.68937	7.99052	7.88483	7.898	7.6465	8.05542	7.5938	7.99463	8.06491	8.12182	8.12534	8.04318	7.06458
FIBP	8.37933	8.50552	8.04036	8.25946	8.21115	8.54551	8.31323	7.93591	8.39946	8.68641	8.40717	7.99863	8.2582	8.44959	7.59956	8.38712	8.68973	8.15608	8.5809	8.08393	8.49706	7.85289	7.81539	8.01101	8.49443	7.71911	7.63861	8.06759	7.45504	7.67153	8.00703	8.22446	7.22881	8.33039	7.45131	8.32973	8.1633	8.09716	8.07524	8.16997	7.15051
C14orf166	8.37911	8.36835	8.61884	8.26505	8.45631	8.08324	8.43333	8.22789	8.17801	8.59633	8.25447	8.59754	8.04943	8.64922	8.37555	8.27797	8.73486	8.32678	8.15589	7.94292	8.35234	8.09714	7.9899	8.42496	8.69209	8.35882	8.46957	8.15013	8.39699	8.72644	8.22276	8.22839	8.15341	8.24947	7.9748	8.18675	8.55366	8.42653	8.37824	8.30725	7.34445
RAB2A	8.37854	8.29279	8.22354	8.29111	8.04224	8.08285	8.50734	8.28763	8.14886	8.28422	8.08223	8.03457	7.97786	8.0433	7.77372	8.31136	8.28284	8.01541	8.27043	7.77088	8.06474	7.52059	7.57704	7.78326	8.11751	7.71343	7.64965	7.60108	6.95197	7.76999	7.89959	7.97119	7.46487	8.02221	7.48401	8.07648	7.73824	7.94586	7.98633	7.7925	7.07633
C4orf46	8.3749	8.73997	8.56517	8.38932	8.8625	8.37688	8.36046	8.36032	8.18409	8.79399	8.43698	8.7343	8.47301	8.84917	8.35178	8.56087	8.7631	8.45616	8.31014	8.51744	8.51373	8.50297	8.38515	8.61647	8.71279	8.30844	9.00361	8.58244	8.74427	8.93386	8.3878	8.66833	8.7811	8.38776	8.2075	8.43072	8.74116	8.81627	8.70546	8.6603	8.14762
TSPYL2	8.37402	8.83423	8.61675	8.22426	8.34774	8.40633	8.4297	8.42166	8.31187	8.71367	8.44567	8.41621	8.44392	8.98482	8.16832	8.53788	9.17392	8.39155	8.45149	8.56525	8.56345	8.22121	8.22488	8.34714	8.61961	8.32451	8.503	8.52076	8.0534	8.68516	8.38492	8.72993	8.29667	8.53638	8.50542	8.45162	8.48004	8.64624	8.85014	8.84832	7.97216
ADGRB2	8.37264	8.40333	8.44177	8.50482	8.41718	9.11908	8.60077	8.62187	8.94393	8.83067	8.7981	8.23166	8.77172	8.54518	8.43545	8.43865	8.08679	8.35737	8.87667	8.81867	8.98603	8.20927	8.34637	8.42585	8.63558	8.33237	8.40839	8.41072	7.1467	8.50959	8.09937	7.72936	8.04432	8.60238	7.93049	8.74548	8.29711	8.04167	7.69571	8.23958	7.41071
PLS3	8.37186	8.28713	7.87941	8.14258	8.38043	7.95419	8.60651	8.63379	8.07569	8.38702	7.88019	8.25306	8.17208	8.12241	8.16307	8.3616	8.44426	8.42166	8.14403	7.77406	8.03704	8.43379	8.09344	8.42676	8.39956	8.44752	8.06346	8.05632	8.28888	7.87788	8.35698	8.18196	7.69282	8.05545	8.09138	7.98573	8.03606	8.1745	8.03716	8.02178	7.34125
LINC00294	8.37184	7.87897	8.27021	8.58863	8.56656	8.62453	8.36432	8.3643	8.33473	8.54458	8.44935	8.20796	8.48573	8.46449	8.36422	8.39954	8.18079	8.14459	8.43624	8.19349	8.58682	8.1568	8.32536	7.94517	8.68323	8.13103	8.51961	8.46311	7.16431	8.0487	8.04702	8.11923	8.14003	8.2571	7.74182	8.31445	8.35369	8.34831	8.32348	8.29183	7.35417
CABP1	8.37042	8.58469	8.8161	8.57969	8.39894	8.39873	8.43078	8.21676	8.43974	8.93961	8.83191	7.97166	8.58014	9.42734	8.33696	8.6875	8.4617	8.23077	8.90315	8.56928	8.87559	8.31151	8.64381	8.76341	9.34632	8.99163	9.00274	8.57478	7.08265	6.93071	8.13321	8.20686	7.86206	9.08285	8.21463	8.89274	8.33771	8.54221	8.57464	8.72912	7.49395
TMX4	8.36919	8.31757	7.92045	8.06474	7.90058	7.93349	8.48541	7.92317	8.07322	8.1665	8.12583	7.82427	8.0487	8.30613	7.64899	8.28925	8.4022	8.1861	8.16685	7.68217	8.16753	7.57259	7.49284	7.8574	8.3311	7.93654	7.7823	7.76997	7.15193	7.52806	7.8153	8.21888	7.41163	8.18259	7.44835	8.16049	7.94668	8.21542	8.3707	8.10181	6.65597
NREP	8.36759	7.28037	7.8873	8.10288	8.00229	8.20221	8.41981	8.06509	8.09052	8.32976	7.90651	7.39255	8.07264	7.78902	6.79216	7.96346	7.53779	7.33254	8.04525	7.76576	7.7562	7.23673	7.07606	7.24644	7.61418	7.11555	7.41247	7.05614	5.93239	6.14603	7.35999	7.51217	6.91247	7.66171	7.15574	7.69245	7.14485	7.29116	7.18629	6.99548	6.55945
MAT2B	8.36648	8.24832	8.30094	8.31517	8.26366	7.98857	8.50623	8.19782	8.12812	8.44877	8.12794	8.31027	8.24391	8.38472	7.98533	8.29289	8.35269	8.12694	8.18009	7.84017	8.26919	7.81203	7.62394	7.78901	8.27169	7.79702	7.89579	7.94547	7.58772	7.41523	8.36462	8.39774	7.79758	8.29531	7.74029	8.28337	8.12357	8.19508	8.45798	8.14741	7.24712
FAM168B	8.36642	8.73509	8.80188	8.56447	8.36791	8.26811	8.66173	8.29399	8.33648	8.50268	8.54805	8.48697	8.23032	8.78485	8.38058	8.5198	8.7551	8.39399	8.48283	8.26092	8.42327	8.08728	8.10141	8.27759	8.80778	8.24593	8.436	8.2469	7.40822	8.20741	8.47501	8.41327	7.84663	8.3931	8.00257	8.3785	8.27997	8.37447	8.55087	8.49622	7.5118
NISCH	8.36516	8.84973	8.71638	8.41906	8.32826	8.10397	8.32571	8.23529	8.12055	8.43824	8.3481	8.55762	8.25197	8.94756	8.41747	8.46564	9.0906	8.40304	8.38254	8.33962	8.44586	8.02979	8.25908	8.35575	8.88689	8.2892	8.39723	8.29853	7.74774	8.41692	8.4431	8.5136	7.82443	8.20243	7.89301	8.33389	8.3825	8.20974	8.51757	8.45292	7.65917
ST13	8.36471	8.67863	8.90687	8.70791	8.74473	8.37894	8.75768	8.43822	8.50368	8.6565	8.74742	8.80477	8.48773	8.98797	8.69613	8.68609	9.02552	8.69044	8.52261	8.37976	8.72408	8.54027	8.77825	9.1272	8.97725	8.79891	8.85395	8.59256	8.59169	8.97402	8.76369	8.60483	8.56521	8.63788	8.42443	8.73702	8.85681	8.79132	8.75637	8.61803	8.05443
SNAP47	8.36347	8.59467	8.17334	8.13007	7.90485	8.01504	8.29628	8.02154	8.01847	8.32411	8.10308	7.94595	8.07411	8.51279	7.80978	8.18052	8.56128	8.0495	7.99537	7.64985	8.00287	7.53614	7.82302	8.10408	8.27324	7.86074	7.79852	7.72796	6.93018	7.63648	7.79855	8.02705	7.49819	8.07385	7.59871	7.97397	7.78464	7.57454	7.77713	7.85455	6.91211
MALAT1	8.36301	7.22493	8.00131	7.7828	7.9424	7.59974	7.24213	8.53783	6.45203	7.43634	7.10473	8.17771	8.83022	8.36828	8.72906	7.90879	7.5356	8.20661	9.04879	8.02662	6.33337	8.59559	9.39068	9.15151	9.59014	9.36792	8.75465	5.61114	8.53975	9.60657	9.14724	8.93058	9.29976	9.69399	9.62623	9.37582	7.2791	9.48183	9.462	9.00901	9.45278
221798_x_at	8.36278	8.5563	8.69764	8.28895	8.42267	8.35718	8.42647	8.36731	8.19492	8.38746	8.46865	8.45322	8.1082	8.91539	8.7055	8.32948	8.86013	8.30969	8.09183	8.43306	8.39165	8.61783	8.34076	8.56328	8.52467	8.85863	8.66692	8.49082	8.91792	9.10804	8.54163	8.7625	8.48653	8.11581	8.42641	8.03915	8.59549	8.36492	8.31689	8.38129	8.06664
HEY1	8.36166	8.08439	8.07589	7.93542	8.04701	8.07269	8.53336	8.29978	8.14381	8.27349	8.01747	8.14131	7.76503	8.14727	8.04492	8.04778	7.84138	7.97894	7.94207	7.90266	8.03234	7.93375	7.90865	8.28516	8.55144	7.82411	7.75949	7.63654	8.13498	8.51734	7.91656	7.75548	7.82771	7.79785	7.71616	7.65867	7.96346	7.94507	7.75418	7.79957	6.91332
LASP1	8.35709	8.19767	8.32038	8.29024	8.50178	8.44712	8.52129	8.42095	8.35485	8.51455	8.24788	8.55621	8.29529	8.49249	8.30239	8.37969	8.43846	8.13739	8.32421	8.2881	8.35049	8.34962	8.49894	8.74602	8.59967	8.40508	8.58548	8.02574	7.51385	8.09329	8.07322	8.03988	8.16757	8.16598	8.12992	8.17665	8.12136	8.20745	7.80382	8.10254	7.50269
TSPAN5	8.35693	8.08283	8.21504	8.12424	7.8401	8.12802	8.29011	7.95383	8.1573	8.28657	8.13	8.00374	7.97061	8.25579	7.80315	8.19907	8.31501	8.01053	8.26999	7.61395	8.07447	7.64244	7.63918	7.554	8.56766	7.41888	7.84953	7.48237	6.56209	6.92418	8.12364	8.29624	7.17134	7.94881	7.40888	8.07091	7.71267	7.65329	7.94088	7.7954	6.45948
KIAA0513	8.3563	8.5752	8.41479	8.53924	8.2074	8.29096	8.59727	8.25406	8.33135	8.63268	8.42643	8.13384	8.22463	8.77457	8.1142	8.39477	8.52769	8.06909	8.52034	8.39287	8.41158	8.1566	7.88793	7.90392	8.59109	8.12531	8.32012	8.28926	6.94606	8.01055	8.15139	8.20124	7.69855	8.28209	7.98553	8.20908	8.34103	8.18596	8.57921	8.54645	7.07821
CDK5	8.35551	8.13028	7.876	8.10344	7.91481	8.29237	8.28217	8.21815	8.2272	8.42476	8.00616	7.70383	7.8851	8.31182	7.77043	7.96067	8.27044	7.75759	8.12424	7.8123	8.27067	7.60046	7.50659	7.54097	8.21582	7.51433	7.95461	7.85546	6.7244	7.55235	7.45294	7.80972	7.39009	7.75905	7.22895	7.91709	7.69583	7.5036	7.37134	7.58763	6.55228
CHCHD10	8.35522	8.59808	8.55433	8.69977	8.50687	8.75416	8.42444	8.37158	8.6121	8.70434	8.91849	8.74055	8.72126	9.50627	8.78632	8.66801	9.04857	8.72402	8.91334	8.86441	8.99213	8.53628	8.84161	8.81962	9.33941	8.7249	9.02963	8.99389	7.87188	9.21984	8.28802	8.57293	8.2309	8.91322	8.14019	8.84348	8.81832	8.89895	8.78569	9.03816	8.09906
DDX5	8.35228	7.83851	8.11769	8.45133	8.26224	8.14201	8.69351	8.20714	8.1689	8.4231	8.23131	8.73779	8.35746	8.52322	8.17684	8.63517	8.15178	8.21054	8.31743	8.03403	8.34842	7.8779	7.97327	8.58235	8.66055	8.22128	7.922	8.02892	7.5826	8.2717	8.37289	8.01176	8.09583	8.3849	8.05377	8.3014	8.15576	7.99081	8.10329	7.87102	7.42332
MINOS1	8.35074	8.02451	8.14051	8.13289	8.33762	8.1202	8.27428	8.19065	7.80635	8.47734	8.14896	8.25641	8.195	8.41484	8.05309	8.15649	8.23856	7.99626	8.17581	8.02765	8.25244	7.74926	7.87299	8.25421	8.3853	8.1933	8.30895	7.98733	7.67283	8.07816	7.94929	7.97313	7.9815	8.1892	7.91443	8.11182	7.97981	8.12229	8.05536	8.10536	7.59034
CACNG3	8.35073	7.88195	8.02124	8.38985	7.73885	8.56142	8.16418	8.51446	8.57999	8.43141	8.23773	7.989	8.19998	8.24156	7.96868	8.19258	7.93877	8.01268	8.46219	8.15122	8.37951	7.37895	7.7558	7.56816	8.39899	7.81065	8.01924	7.73287	6.68298	7.21053	7.38925	7.22995	7.37154	7.97013	7.50681	7.93465	7.61387	7.7744	7.22976	7.74273	7.12794
SPTBN1	8.34973	8.10926	8.26356	8.34296	8.43469	8.22874	8.515	8.34163	8.2009	8.10609	8.23968	8.05251	8.23424	8.15373	8.15095	8.2588	8.14117	8.15599	8.30604	7.98416	8.22099	8.00185	8.21902	8.37419	8.3854	8.21585	8.13387	8.02961	7.53609	8.20629	8.41061	8.18844	7.935	8.07339	8.03919	8.22458	8.23944	8.0118	8.00793	8.00592	7.68377
NCOA7	8.34793	7.98577	8.47177	8.36516	8.17806	8.30017	8.35718	8.01378	8.13348	8.26127	8.24635	8.20287	8.12352	8.47783	7.92785	8.34294	8.5206	8.21237	8.22178	7.70145	8.32396	7.78245	8.09368	7.60537	8.51754	8.11991	8.263	8.11567	7.60247	7.63851	8.19379	8.19296	7.65359	8.25651	7.59109	8.29745	8.16264	8.1644	8.42397	8.2208	6.88337
CCT4	8.34753	8.26672	8.66091	8.32333	8.30771	8.20298	8.61216	8.25011	8.27189	8.53427	8.28148	8.50743	8.04516	8.32262	8.21526	8.27758	8.68026	8.20286	8.20237	7.91121	8.37666	7.74219	8.0394	7.93485	8.48296	7.97718	8.08523	7.95295	7.541	7.50287	8.36059	8.29359	7.385	7.97206	7.59251	8.13144	8.19956	8.08487	8.1943	8.0476	7.13675
SMAP2	8.34499	8.2148	8.13425	8.37201	7.99104	8.66484	8.51199	8.31905	8.51665	8.58561	8.1836	8.37792	8.41235	8.54292	8.08202	8.68485	8.20738	8.33303	8.36196	8.08529	8.44001	7.90916	7.69964	7.96864	8.40421	8.08021	8.15371	8.02351	7.42603	7.91569	8.09282	8.1141	7.70335	8.1637	7.93122	8.33661	8.32528	7.75643	7.56994	7.75978	6.82907
PAM	8.34182	7.53066	7.81363	7.91383	7.82818	7.97816	8.25911	8.12689	7.94412	8.26993	7.82579	7.77521	7.85654	7.90903	7.91717	8.10036	8.05404	7.9984	8.06367	7.82386	8.08525	7.74134	7.29172	7.51869	8.12742	7.67785	7.71579	7.44952	8.00639	7.86461	7.7185	7.86304	7.42786	7.82542	7.72559	7.88136	7.9615	7.9202	7.65294	7.96069	6.97217
RPL18	8.34042	8.80493	8.6807	8.2543	8.59221	8.08048	8.51278	8.36278	8.05825	8.44541	8.35309	8.58204	8.07931	8.82251	8.35207	8.34881	9.06977	8.35731	8.21019	8.32655	8.22347	8.535	8.48463	8.87379	8.77673	8.70458	8.93912	8.42575	8.65355	9.06317	8.58253	8.70993	8.63537	8.32322	8.74724	8.12079	8.62526	8.31265	8.2582	8.32033	7.91602
C6orf48	8.33849	8.9399	8.76155	8.37048	8.61133	7.94709	8.30884	8.40944	8.13673	8.38301	8.21394	8.29474	8.20597	8.66685	8.17468	8.29423	9.15842	8.23742	8.26693	8.30192	8.19192	8.51413	8.24387	8.55106	8.63699	8.63764	8.69833	8.4793	8.70973	9.38242	8.507	8.5291	8.62441	8.31672	8.41018	8.25156	8.66907	8.57183	8.54656	8.46991	8.15873
VDAC1	8.33782	8.39884	8.47484	8.40143	8.23589	8.27108	8.5665	8.14426	8.40284	8.67907	8.22586	8.06532	8.04301	8.16362	7.68012	8.27466	8.33966	8.08955	8.1485	7.63457	8.3956	7.22634	7.45055	7.71598	8.16966	7.85351	7.61854	7.81337	6.80205	7.18026	7.76685	7.8605	6.79648	7.73389	6.6508	8.16202	7.98884	7.98748	8.18449	8.22625	6.26622
SNORA68	8.33773	8.66134	8.74899	8.1382	8.43627	8.00634	8.52755	8.16	7.95799	8.26391	8.13496	8.52676	8.005	8.68545	8.58099	8.16095	8.98489	8.46363	8.05001	8.00267	8.06844	8.23486	8.14638	8.78319	8.68577	8.791	8.89182	8.10283	8.90109	9.14281	8.81446	8.7955	8.21269	8.05342	8.63903	8.04049	8.41734	7.80744	7.67518	7.80239	7.59011
C4orf48	8.33726	8.34572	8.21769	8.36971	8.44876	8.28519	8.41529	8.09073	8.264	8.57819	8.42827	8.27833	8.25158	8.63519	8.24281	8.1286	8.74406	8.1971	8.40172	8.2331	8.50373	8.41053	8.44379	8.83657	8.57941	8.70344	9.12486	8.30076	8.02972	9.01238	8.49029	8.10277	8.37848	8.48507	8.12247	8.21168	8.47845	7.8046	7.44359	8.0021	7.56772
TSPAN3	8.33308	8.46594	8.41157	8.2736	8.20249	8.05081	8.54624	8.22175	8.15958	8.18874	8.17254	8.46226	8.02939	8.25458	8.31485	8.33471	8.43112	8.21541	8.1509	7.98965	8.22669	7.92718	8.14322	8.80128	8.41079	8.22878	8.07581	8.03994	7.82329	8.45891	8.28439	8.05711	8.09716	8.12026	7.96525	8.20119	8.14686	7.92117	7.83795	7.91886	7.59498
GTF3A	8.33261	8.09904	8.09876	8.01993	8.18169	7.99398	8.3177	8.11302	7.83814	8.41325	8.08352	8.042	8.08453	8.47488	8.02287	8.21873	8.13513	7.80208	8.13304	7.9147	8.16282	7.88244	7.99878	8.33059	8.41219	8.68348	8.62677	7.68438	7.26228	8.39928	7.88715	7.67447	7.85696	7.94713	7.6398	7.81469	7.65425	7.97682	8.01143	7.85486	6.89387
WBSCR17	8.33178	8.07768	8.29455	8.27486	7.95107	8.23251	8.19612	7.93943	8.08256	8.42819	8.28001	7.80641	8.24218	8.49854	7.61947	8.09537	8.37567	7.74913	8.24009	8.16355	8.40344	7.64404	7.62811	7.64028	8.22529	7.42621	7.99087	7.91788	6.98398	7.79103	7.85969	8.00477	7.48316	7.96838	7.52227	8.11583	7.78915	7.74513	7.79765	8.04149	6.9337
AACS	8.33163	7.90185	7.94451	7.98447	7.75711	8.03146	8.31321	8.10041	7.90952	8.27817	8.02244	7.70734	8.00879	8.29528	7.57274	8.0188	7.76902	7.8004	8.12586	7.83056	7.98406	7.36634	7.66571	7.79738	8.3713	7.98351	8.03607	7.49409	6.43262	6.87493	7.63687	7.31125	7.2018	7.87404	7.41782	7.73238	7.5375	7.50225	7.60409	7.64026	6.40184
PITPNA	8.33126	8.15182	8.26556	8.17838	8.13788	8.09339	8.42329	8.03451	8.22403	8.31955	8.19147	7.92055	8.07843	8.10229	7.67285	8.19313	8.46991	8.08503	8.05875	7.68796	8.15285	7.60451	7.61659	8.05904	8.2028	7.82484	7.76106	7.63338	7.26085	7.55549	7.86353	8.11846	7.35073	7.83644	7.14026	8.13579	7.84152	7.8618	7.9767	7.96006	7.03704
GLRB	8.32861	7.81417	8.18502	8.06495	7.80132	8.12108	8.40234	8.02575	8.09764	8.5129	8.15389	8.07805	7.95923	8.13482	7.69435	8.23821	8.06729	7.84919	8.20439	7.40206	8.09831	6.90985	7.11504	7.09908	8.01106	7.25118	7.53453	7.72871	5.17348	5.65777	7.91822	7.87445	6.73407	7.92951	6.88254	8.07896	7.51233	7.67445	7.99425	7.53985	5.39995
SNORA70	8.32543	8.58393	8.79157	8.29809	8.65809	8.06721	8.40894	8.31848	8.12275	8.40215	8.34789	8.47661	8.09149	8.94039	8.58376	8.31418	8.88725	8.47758	8.24285	8.32845	8.37049	8.81405	8.61377	8.87317	8.76043	8.78341	8.92629	8.57188	9.28546	9.35612	8.67407	8.72135	8.71361	8.4609	8.78074	8.27406	8.88419	8.67151	8.49732	8.60007	8.2922
MAGEH1	8.32527	8.31965	8.29271	8.2496	8.16355	8.17936	8.28812	8.19007	8.00194	8.40437	8.21837	8.26867	8.11533	8.29476	7.8645	8.18965	8.36821	8.10714	8.1417	7.93076	8.33747	7.76712	7.78135	7.83364	8.09791	7.58714	7.99383	8.08909	7.1946	7.8932	7.99144	8.02897	7.58794	7.96546	7.46373	8.14462	7.99047	8.10135	8.01131	8.11268	6.64927
PLEKHB2	8.32166	8.09354	8.30815	8.20426	8.1828	8.10989	8.40073	8.18545	8.24914	8.36669	8.15987	8.02697	8.12624	7.9998	7.81705	8.2746	8.18104	8.05781	8.3031	7.92369	7.57839	7.8731	7.78984	7.77944	7.96467	7.87599	7.82088	7.76178	7.08121	7.49128	8.05371	8.24262	7.54736	8.11214	7.74882	8.21392	7.91016	8.04997	8.01258	7.99075	7.08087
RUFY3	8.32157	7.99327	8.30695	8.19902	8.00757	8.0289	8.28412	8.02531	8.13894	8.2684	8.19931	8.14084	8.06677	8.24368	7.74574	8.16853	8.32803	7.9704	8.13133	7.77453	8.03729	7.71353	7.93922	7.96236	8.43928	8.28459	8.22712	7.80315	6.62693	7.87967	8.18016	7.98621	7.62335	8.12167	7.54125	8.07853	7.9649	8.20441	8.15266	8.1166	6.90698
SELT	8.32024	8.21101	8.19612	8.26925	8.23282	8.00927	8.68617	8.40994	8.2814	8.08136	8.0071	8.02934	7.80439	7.92811	7.99318	8.12122	8.03621	8.18392	7.99812	7.61702	8.11852	7.70502	7.64805	8.22548	8.12852	8.30107	7.74545	7.55496	7.79068	7.73211	8.00636	7.91694	7.45997	7.71235	7.67902	7.85984	7.82734	7.69628	7.68498	7.69102	6.78861
TMEM30A	8.32021	8.25376	8.55176	8.72943	8.19325	8.05695	8.49088	8.41999	8.08978	8.0277	8.4116	8.2916	8.10693	8.17243	8.23724	8.36293	8.24907	8.2181	8.49147	8.05996	8.33844	7.78601	7.9984	8.49992	8.48562	8.30086	7.90824	8.01413	7.38312	7.8131	8.50182	8.38427	8.04857	8.38089	7.97619	8.48244	8.06702	8.33644	8.51061	8.38944	7.37462
SNX17	8.31756	8.1918	8.01689	8.00555	7.89927	8.07621	8.21841	7.92771	8.14674	8.27872	8.02307	8.0208	7.85893	8.2681	7.63913	7.96866	8.5613	7.97357	8.19242	7.75313	8.2007	7.61582	7.56543	8.0716	8.11433	8.03523	7.89796	7.75286	7.92482	7.89947	7.83497	8.06969	7.47871	7.78516	7.57605	7.95984	7.94066	7.77256	7.83799	7.79999	7.06625
POLR2J	8.3175	8.73614	8.31803	7.97996	8.26952	8.3381	8.42804	8.34631	8.2153	7.98086	8.10576	8.58172	8.1818	8.7064	8.25869	8.30324	8.88877	8.14256	8.23331	8.32001	8.4002	8.36185	8.47685	8.7307	8.94078	8.83061	8.96629	8.32813	8.55391	9.18417	7.9826	8.03599	8.52268	8.32918	8.15406	8.27259	8.386	7.98927	7.92672	8.22182	8.16988
PPP2CA	8.31677	8.16132	8.26044	8.3316	8.1271	8.17232	8.50543	8.30977	8.22639	8.54418	8.12027	8.10936	8.05319	8.44372	7.81816	8.34047	8.2582	7.97269	8.18574	7.86576	8.2288	7.80915	7.82334	8.13717	8.33643	8.43817	8.30201	7.90103	7.00475	7.77414	7.95047	7.91452	7.63605	7.96167	7.77971	8.06303	7.95902	7.89188	7.93813	7.8441	7.05153
GUK1	8.31588	8.54758	8.13239	8.19419	8.30289	8.03889	8.227	8.04993	7.80776	8.32555	8.23889	7.78964	7.90709	8.24689	7.87697	7.93635	8.37703	7.88158	8.33082	7.72729	8.06451	7.27228	7.90061	8.29488	8.09301	8.33122	8.21986	7.74705	7.30846	8.12032	7.49321	7.96235	7.61319	7.86078	7.35878	7.97993	7.59504	7.73211	7.61761	7.81734	7.12835
NT5C3B	8.3154	8.30275	7.92325	8.13455	8.26153	7.96738	8.33562	8.19885	8.02016	8.48921	7.98435	7.93058	7.95818	8.52549	7.67025	8.11564	8.46312	7.94867	8.37745	7.7999	8.08717	7.72765	7.9371	8.18619	8.24701	8.19354	8.28784	7.94653	7.18764	8.13264	7.8161	8.23873	7.74164	7.99603	7.86983	7.92502	7.66424	7.84262	7.67639	7.87575	7.12456
42628	8.31416	8.51891	8.49881	8.27514	8.25474	7.58515	8.50465	8.23928	7.94378	8.47202	8.37799	8.30378	7.89989	8.05312	8.11109	8.48656	8.23205	8.32312	8.00646	7.8338	8.15501	8.09916	8.08018	8.54223	8.2285	8.28693	7.7303	8.07297	8.07355	7.73727	8.45893	8.19468	7.95055	8.07917	7.9611	8.31175	8.1829	8.21838	8.47923	8.05742	7.28666
MIR1282	8.3138	8.69098	8.58174	8.33012	8.54158	8.06326	8.44927	8.40181	8.10111	8.38357	8.32011	8.66637	8.01681	8.66815	9.00546	8.07519	8.6442	8.32729	8.16438	8.32928	8.57316	8.71744	8.72396	8.84015	8.71657	8.81646	9.10943	8.47266	8.9207	9.07092	8.52338	8.57146	8.50644	8.32639	8.39329	8.17732	8.63484	8.26571	8.14256	8.17601	8.10021
NDUFA6	8.31352	8.11574	7.94583	7.93479	7.97264	7.64516	8.14386	7.88731	7.59367	8.06852	7.74373	7.80003	7.76541	8.374	7.76133	7.95535	8.50001	7.78373	7.82872	7.64711	7.95423	7.58898	7.44319	7.88632	8.08429	7.806	8.0574	7.58106	7.34596	7.81258	7.55116	7.73161	7.38562	7.77914	7.36383	7.69582	7.55857	7.77654	7.71613	7.75981	6.88554
SLC1A3	8.31305	10.0625	9.93208	9.6286	10.0484	8.91083	10.0583	9.90981	9.27668	7.57303	9.7402	10.114	9.58979	10.3258	10.1062	9.98211	10.0392	9.64622	7.72905	9.98599	9.36459	10.0543	10.2394	11.1537	10.2677	10.5137	10.3156	9.76122	9.59021	10.0368	9.78375	9.72594	10.7097	9.75936	10.2677	9.31724	9.87462	9.88672	10.0855	10.0777	10.0995
RBX1	8.313	8.3928	8.15738	8.29	8.293	7.87216	8.45128	8.22733	7.53555	8.47752	8.00393	8.08641	7.88041	8.29252	7.74573	8.05006	8.17713	8.00355	8.0512	7.74361	8.0478	7.87917	7.57766	8.10826	8.26931	8.20502	8.22706	7.85818	7.61769	8.0815	8.12582	8.05602	7.80092	8.13888	7.77365	8.03514	7.91303	7.71667	7.86066	7.74053	7.23626
EIF4B	8.31111	8.42598	8.67712	8.3855	8.32216	8.19541	8.44468	8.30596	8.42748	8.26616	8.26135	8.5099	8.15379	8.51801	8.29232	8.42456	8.88759	8.37478	8.12957	7.99975	8.22989	8.27601	8.34545	8.35344	8.76311	8.17788	8.36452	8.1533	8.31567	8.88142	8.66699	8.42367	8.37074	8.30103	8.46085	8.3874	8.49107	8.39301	8.54306	8.2377	7.81321
APBB1	8.30959	8.02059	8.19942	8.18746	7.9927	8.25633	8.16225	7.89393	8.08914	8.44407	8.28193	7.91979	7.98172	8.43242	7.83504	8.19408	8.53024	7.94128	8.48252	8.14379	8.39555	7.80296	8.15372	7.89526	8.42746	7.71209	8.13408	8.07648	7.17234	7.86329	7.73645	8.0594	7.62955	8.11625	7.50869	8.31844	7.94367	7.89276	7.93083	8.0059	7.45855
APEX1	8.30918	8.6478	8.30669	8.1262	8.07177	8.10753	8.24355	8.1491	8.06758	8.4133	8.20849	8.12638	7.88687	8.35462	8.11461	8.28205	8.9164	8.32588	7.90073	7.8143	8.2693	7.98448	7.8104	8.2517	8.41179	8.32087	7.97826	8.17471	7.96522	8.56361	8.00297	8.07788	7.99221	7.94971	7.69215	8.06664	8.19145	8.01803	8.48515	8.29628	7.39707
TAX1BP1	8.30457	8.2739	8.36271	8.19581	8.22531	8.03156	8.50358	8.19547	8.19536	8.4759	8.23223	8.33297	8.0233	8.45824	8.07681	8.33901	8.17832	8.2078	8.16547	7.95533	8.21156	7.93701	7.94685	8.43669	8.46594	8.47449	8.49387	7.9674	7.4701	8.00302	8.38049	8.19343	7.72044	8.16319	7.86782	8.12478	8.04274	8.21342	8.19563	8.10883	7.16978
ARF5	8.30389	8.44161	8.14146	8.27201	7.95197	8.326	8.32061	8.21124	8.12556	8.49811	8.1249	8.04649	8.1426	8.51492	7.96383	8.07315	8.43322	8.12269	8.42361	8.14483	8.16919	8.02389	7.88655	8.06593	8.25749	7.90415	8.09595	8.00225	7.36097	8.04904	7.82858	8.19984	7.57417	8.23267	7.86897	8.15781	7.9112	7.90733	7.82403	8.02208	7.40819
C12orf57	8.30333	8.07571	8.3716	8.10966	8.47193	7.92822	8.42623	7.8206	7.78684	8.70343	8.3571	8.08155	7.7888	8.5421	7.9386	7.86963	8.65862	7.9541	8.30531	7.624	8.3563	7.6586	7.59594	8.4758	8.57017	8.01255	8.50045	7.70497	8.10134	8.22602	7.98621	8.24401	7.58392	7.98103	7.40048	8.14844	7.98901	7.82821	8.0528	7.97365	6.90705
SYNJ1	8.30292	7.74072	8.22816	8.22046	7.90491	8.07807	8.29758	7.93185	8.13286	8.21891	7.99859	7.86858	8.07428	8.07944	7.66819	8.18409	8.1517	7.95958	8.13556	7.45092	8.09548	7.16137	7.46092	7.39392	8.22599	7.54294	7.55631	7.64546	5.98713	6.95929	8.04287	7.88978	7.09414	7.83886	7.19581	8.07472	7.69606	7.63044	7.97557	7.70396	6.20497
42621	8.30229	8.13261	8.32384	8.34679	8.37801	8.17079	8.41417	8.11879	8.15154	8.39759	8.24902	8.03357	8.09866	8.85413	7.8047	8.33858	8.70986	7.99872	8.19592	8.07954	8.26335	8.27735	8.25431	8.71528	8.70378	8.56374	8.70086	8.16448	7.25354	8.47898	8.39142	8.10793	8.21578	8.30833	7.93174	8.14293	8.30257	8.03651	7.9322	8.09011	7.56767
CIRBP	8.29937	8.97842	8.14864	8.11956	8.23731	7.86659	8.33729	8.07339	7.95096	8.37932	8.16207	7.52703	8.26068	8.20575	7.04896	8.46732	8.9563	8.28991	8.16917	8.22465	7.85972	7.96431	7.04603	8.15951	7.8369	7.77342	7.19383	8.0864	8.21286	8.61646	7.9032	8.1213	7.78253	8.51153	7.74695	8.35801	8.38016	8.45563	8.93724	8.70142	7.32718
SNORA29	8.29913	8.00983	8.17874	8.15009	8.03397	8.07498	8.39156	8.06282	8.17308	8.36491	8.24068	8.45567	7.94928	8.33161	8.05033	8.14805	8.37816	7.94973	8.28058	7.7334	8.14855	7.5339	8.01996	7.83801	8.64062	8.06555	8.08709	7.82305	6.89063	7.70701	8.17561	7.97808	7.40882	7.84427	7.39826	8.08423	7.9377	7.86348	8.11433	7.93253	6.86301
SCN1B	8.29894	8.54625	8.59878	8.22897	8.53268	7.85832	8.43736	7.89089	8.27495	8.87187	8.46558	7.81114	8.44085	8.87424	7.83633	8.57393	8.5864	8.4688	8.63439	8.4786	8.48212	8.79167	8.22519	8.73903	8.97667	9.01766	9.1381	8.42794	7.56941	7.39533	7.98679	8.48297	7.67216	8.91529	8.35943	8.524	8.29737	8.61512	8.78034	8.56638	7.78598
DPP6	8.2975	8.34765	8.08422	8.04197	7.79253	8.38208	8.38923	8.17345	8.3378	8.39789	8.27423	8.16839	8.00036	8.2895	8.1684	8.19437	8.19167	8.18931	8.32765	8.14385	8.27965	7.76929	7.51143	7.26599	8.2809	7.27495	7.97637	7.8033	6.5714	7.63222	7.50766	7.91357	7.39701	8.0059	7.66243	8.01173	8.03912	7.91739	7.97227	8.20341	6.61596
COA3	8.29734	8.24043	8.0175	8.02222	8.08568	8.15691	8.249	8.00361	8.04475	8.24234	8.08795	8.09809	8.06853	8.2019	7.98349	8.11981	8.22533	8.0909	8.05644	7.9633	8.22328	7.85305	7.80529	7.95194	8.17577	7.86052	8.00822	8.00572	7.71586	7.70002	7.97945	7.99937	7.67402	7.96225	7.64723	7.96177	7.95746	7.69402	7.3604	7.53406	7.18789
CMTM4	8.29644	7.44666	8.0987	8.26214	8.23764	8.43169	8.39955	8.38678	8.24411	7.941	8.05305	8.24633	8.28895	8.18258	8.17728	8.25834	7.96355	8.02752	8.16662	8.0206	8.07942	7.62366	8.21153	8.19127	8.52412	8.05145	8.12416	7.71329	6.89799	8.19434	7.9347	7.76433	7.92926	7.93454	7.81136	7.9215	7.7335	7.94318	7.83158	7.93609	7.51953
PRKAR1B	8.2963	8.58786	8.63657	8.6623	8.07839	8.68066	8.26537	8.33685	8.58499	8.72887	8.75277	8.372	8.4112	9.20989	8.12339	8.62316	8.93835	8.37758	8.93371	8.55519	8.76487	8.24387	8.52137	8.28903	9.04333	8.09907	8.76772	8.58818	7.44116	8.34217	8.1433	8.70836	7.88077	8.73312	8.17211	8.70614	8.60121	8.52681	8.81674	8.70811	7.93413
EDIL3	8.29586	8.47714	8.71026	8.61608	9.00764	8.23732	8.68447	8.15877	8.59187	8.5589	8.60964	8.41993	8.2075	8.63858	8.06662	8.45408	8.8416	8.43903	8.61759	8.25501	8.52406	9.28483	9.21958	8.86421	8.78825	9.09072	9.05662	8.77066	7.64477	9.06515	9.43004	8.62531	8.5953	8.69713	8.15983	8.53325	9.02816	8.35	8.39893	8.0749	7.68387
NUDT3	8.29524	8.49012	8.55026	8.66775	8.66162	8.406	8.59675	8.44208	8.27936	8.50401	8.5825	8.64033	8.62206	8.96306	8.50873	8.71699	8.56892	8.49241	8.34185	8.57184	8.46672	8.48094	8.57396	9.02819	9.03409	8.84391	8.83814	8.36785	7.87541	8.76915	8.43307	8.4072	8.48078	8.54171	8.36615	8.52223	8.56522	8.80602	8.83805	8.87888	8.20348
PFKP	8.29512	8.15161	8.30829	8.2204	8.18209	8.19277	8.14329	7.54697	8.43138	8.67185	8.39925	7.90726	8.27671	8.84092	7.7355	8.44381	8.93273	7.87595	8.47175	7.89556	8.5684	7.91577	8.15123	8.10923	8.93787	8.16663	8.49056	8.17102	7.22258	7.38242	8.34523	8.47781	7.84013	8.49233	7.51131	8.60858	8.43209	8.32901	8.59762	8.47029	7.18721
KIF3B	8.29181	8.16019	8.32607	8.33538	8.24185	8.48647	8.37502	8.23238	8.34434	8.41161	8.41037	8.22424	8.44149	8.47247	8.10258	8.32944	8.18403	8.28402	8.42996	8.34732	8.30268	7.74636	7.89445	7.91721	8.49277	7.74055	7.82502	7.90646	7.09209	8.03299	7.90673	8.00802	7.60322	8.07874	7.63467	8.26663	7.96805	8.11794	8.19713	8.14642	7.10506
ARHGEF9	8.29115	8.02025	8.26837	8.20735	8.16461	8.32031	8.39683	8.13864	8.43729	8.17298	8.34875	8.09831	8.27265	8.03266	8.08066	8.43449	8.00758	8.24466	8.22438	8.0575	8.28391	7.50403	7.39588	7.64775	8.13199	7.62426	7.85774	7.96995	6.72366	7.17008	7.88757	7.89735	7.26355	8.13035	7.76286	8.27042	7.92618	7.79755	7.78448	7.78764	6.75495
PCBP1	8.29099	8.64615	8.86764	8.5842	8.48055	8.49859	8.63804	8.36105	8.49999	8.73319	8.63025	8.80649	8.28701	8.7216	8.65608	8.43003	8.89534	8.60907	8.35168	7.99285	8.67946	8.17986	8.54442	8.49928	9.00891	8.7766	8.5821	8.43829	8.38371	8.66218	8.65207	8.42065	7.82104	8.36822	7.90015	8.62329	8.70058	8.50474	8.79711	8.64557	7.63094
ITM2A	8.28924	7.33028	7.03173	7.72265	7.78633	7.41451	8.41029	7.93307	7.60924	8.28988	7.63187	8.03371	7.99046	7.79088	7.94007	8.10642	7.24039	8.02444	7.87887	8.31201	8.24777	8.96598	7.86104	9.25971	8.13455	7.44673	8.40867	7.27594	8.97141	7.83442	8.3348	8.22181	8.51942	8.19022	8.27685	7.87213	8.20346	8.68406	7.87672	7.76514	8.09734
RCN2	8.28722	8.23612	8.30144	8.33752	7.98899	8.0436	8.28556	7.96295	7.96379	8.38499	8.10529	7.86215	8.03499	7.81376	7.76467	8.22473	8.16082	8.03548	8.28849	7.60696	8.02656	7.27061	7.50366	7.86031	7.88558	7.33563	7.3945	7.39764	6.82314	7.62542	7.80185	7.83066	7.12846	7.69604	6.9794	8.11555	7.6286	7.81984	8.18413	7.88704	6.34617
MAP7D1	8.2843	8.49427	8.55404	8.56565	8.45717	8.7565	8.36322	8.16795	8.63553	8.83796	8.57555	8.70181	8.47025	9.03229	8.62604	8.5185	8.78756	8.38059	8.91068	8.54075	8.77742	8.31378	8.84063	8.47631	9.11836	8.4024	8.62777	8.44548	7.58908	8.65451	8.27881	8.15176	7.74885	8.51969	7.58207	8.6618	8.62035	8.34054	8.457	8.47489	7.29008
HLA-C	8.28309	10.0125	9.2584	8.31062	8.68725	8.5036	8.47281	8.57458	8.65627	8.3968	8.48876	9.7752	8.43558	9.48556	9.6585	8.18625	9.24566	8.89033	8.6508	8.98403	8.94856	9.40465	8.83099	9.78181	9.08852	9.93707	9.19556	8.71675	9.97728	9.69798	9.96023	9.21036	9.33492	8.70913	8.89357	8.74221	9.06833	9.05261	9.24271	8.99003	9.35771
FLOT1	8.28224	8.44423	8.526	8.31924	8.29185	8.45913	8.28656	8.10364	8.37694	8.48376	8.32818	8.52425	8.18279	8.81243	8.37206	8.40183	8.53117	8.20312	8.31664	8.27153	8.51171	8.39319	8.41445	8.34051	8.59613	8.66679	8.60109	8.44679	7.82665	8.31399	8.4339	8.52651	8.27299	8.22998	8.07147	8.31282	8.48379	8.04178	8.21957	8.30888	7.92016
BRK1	8.28077	8.016	8.02059	8.06604	7.94202	7.97881	8.08398	7.96094	7.99737	8.24175	8.00129	7.87223	7.85485	7.92106	7.75374	7.95328	7.98589	7.81575	7.99265	7.87279	8.03581	7.46136	7.56192	7.80661	7.76109	7.58022	7.72211	7.50977	7.46712	7.52428	7.73605	7.90727	7.43874	7.51979	7.50405	7.88433	7.73409	7.71479	7.55039	7.56333	6.87173
RAB10	8.27882	8.46114	8.46236	8.46219	8.56491	8.18014	8.61955	8.40494	8.17145	8.35586	8.23136	8.6617	8.22151	8.75229	8.53807	8.58853	8.52983	8.43527	8.14473	8.15381	8.23797	8.37105	8.6538	8.88337	8.56884	8.75628	8.63257	8.46283	8.1175	8.70014	8.56875	8.48246	8.5761	8.36576	8.49849	8.25018	8.37007	8.32816	8.32385	8.2163	8.08936
C9orf16	8.27873	8.45775	8.02017	8.18531	8.28524	8.42918	8.13209	8.31702	8.23876	8.40058	8.40818	8.09579	8.12035	8.32092	8.14967	8.07693	8.12633	7.886	8.42075	8.28392	8.52214	7.8877	8.20194	8.19195	8.2173	8.15668	8.56128	8.01504	7.42038	8.22873	7.66862	8.13783	7.8128	8.05218	7.64838	7.97169	7.86233	7.58567	7.72455	7.89175	7.6301
DDAH1	8.27795	8.6165	8.41607	8.50412	8.74252	8.4486	8.7461	8.63167	8.24557	8.05785	8.45455	8.62103	8.55758	8.72134	8.43204	8.77218	8.67431	8.47838	8.09079	8.65891	8.3678	8.65291	8.59551	9.3013	8.66233	9.12062	8.75931	8.57704	7.8791	8.68736	8.34703	8.49387	8.73002	8.51401	8.79953	8.46517	8.51422	8.55969	8.41745	8.65917	8.48728
PDHB	8.27777	8.48154	8.26924	8.22189	8.05816	8.01781	8.45595	8.28848	8.06035	8.258	8.06669	7.99009	7.94354	8.10752	7.99184	8.29368	7.99096	7.75435	7.95294	7.541	8.19255	8.05544	7.62631	7.75369	8.04295	7.86348	7.84886	7.49924	7.28295	7.39522	7.89739	7.39072	7.4728	8.11074	7.38208	8.14133	7.79155	7.83841	7.93672	7.85238	6.63931
RASGRF2	8.27576	8.28892	8.06193	7.55985	7.62922	7.67731	8.56646	7.93865	7.6834	7.89045	7.80335	7.69247	7.58065	7.88958	8.08129	7.68467	7.51645	8.13639	7.77956	7.60153	7.374	6.0352	6.54958	6.21734	7.55456	6.14485	6.89821	6.72374	5.77532	6.00094	7.48485	7.48683	6.55088	6.7203	6.42229	7.47531	7.19857	6.96525	7.04541	7.19655	5.40065
NRXN3	8.27246	7.63661	7.86642	8.03653	7.74052	8.0259	8.37431	8.07429	7.94184	8.15831	8.06485	7.46552	8.1117	7.81132	7.37259	7.9028	7.69409	7.91338	8.19946	7.74316	7.96976	7.32878	7.26278	6.94676	7.84533	7.4259	7.24925	7.21054	5.86241	6.99246	7.5069	7.68892	6.68725	7.85259	7.09227	8.08743	7.29974	7.4568	7.62067	7.60593	6.41466
NDUFV1	8.27198	8.22164	8.27412	8.16519	8.03402	8.1723	8.37016	7.9942	8.25278	8.38534	8.10746	8.00231	7.99182	8.50929	7.83469	8.08492	8.71116	8.11153	8.31732	7.79557	8.23967	7.63837	7.66414	8.04125	8.46873	7.93253	7.91847	7.87364	7.21075	7.99781	8.00799	8.14753	7.45984	8.03649	7.43339	8.22271	7.98421	7.80158	7.63692	7.86371	6.98486
VOPP1	8.27167	8.1354	8.17141	8.1734	8.1167	8.17106	8.52553	8.16116	8.01496	8.36188	8.14881	8.02882	8.13226	8.29461	7.79451	8.18994	8.25756	8.08046	8.15619	8.07728	7.80754	8.05549	7.95106	8.54058	8.36348	8.00641	8.03432	7.62797	7.39265	8.15573	8.00341	7.97687	7.61809	8.0744	7.73518	8.11237	7.86084	7.68925	7.46459	7.89888	7.16294
FIG4	8.27115	7.73479	7.82828	8.0093	7.90581	8.11431	8.20428	8.1313	8.05436	8.19461	7.86541	7.92281	8.00822	8.54055	7.92742	8.20931	8.26815	7.86363	8.07864	7.96072	8.12753	7.75972	7.87098	7.60544	8.38405	7.8242	8.05682	8.00615	7.26494	7.95526	7.89578	7.77831	7.52857	7.94531	7.63846	7.8788	7.81282	7.98686	7.91362	7.97573	7.40158
LOC101929368	8.2702	8.40533	8.35099	8.40862	7.67728	8.7704	8.38705	8.42061	8.51333	8.3716	8.39545	8.79861	8.14967	8.35505	8.74464	8.20497	8.13849	8.50511	8.83586	8.31429	8.51835	7.51673	8.4175	7.90615	8.45183	8.30178	8.30723	8.13271	7.68884	7.81042	8.11296	8.01472	7.54963	8.04185	7.66773	8.4291	8.25684	8.28405	8.09898	8.51798	7.56928
THRB	8.26906	7.80103	8.23102	8.24613	8.10081	8.27489	8.4325	8.27137	8.12711	8.25338	8.25709	8.45726	8.29551	8.48844	8.15558	8.45019	7.90591	8.18261	8.22494	8.15704	7.99915	7.70094	8.04533	7.96515	8.46615	7.92422	8.25804	7.94661	6.24426	6.70307	8.13419	7.98564	7.69987	8.02124	8.17655	8.16442	7.88216	7.92906	7.78279	7.84013	6.94604
HLA-A	8.26809	9.85717	9.06505	8.37579	8.40578	8.48596	8.52022	8.29161	8.33689	8.23774	8.4087	9.37468	8.12585	9.00694	9.67967	8.23217	9.18611	8.71386	8.53036	8.90619	8.56937	9.34539	9.02045	9.63784	8.67699	9.53418	9.03798	8.62637	9.78128	9.6277	9.80353	8.79332	9.28007	8.54981	9.03305	8.53645	8.98707	9.08961	9.11271	8.89079	9.32949
TCEAL1	8.26741	8.07134	7.85748	8.06996	8.08782	7.89511	8.23912	8.16403	7.84265	8.30901	7.96904	7.94987	7.97986	7.91051	7.70722	8.29135	7.99297	7.85983	8.15471	7.69887	8.12048	7.60865	7.62278	7.67132	7.81349	7.80358	7.61048	7.77523	7.36465	7.15367	7.92593	7.73945	7.86821	8.01688	7.81123	7.90187	7.79194	7.95572	8.06673	8.20214	7.07971
COPS7A	8.2648	8.27039	8.2848	8.46754	8.26252	8.34922	8.38463	8.1625	8.32875	8.66608	8.50058	7.99753	8.45264	8.49723	8.08656	8.39781	8.55087	8.43764	8.52141	8.2384	8.60372	7.83218	7.85008	7.87685	8.36002	7.81847	7.85751	8.08667	7.35622	7.85776	7.83424	8.27826	7.36449	8.23239	7.52834	8.40405	8.37043	8.24055	8.13166	8.27225	7.1836
MEA1	8.26393	8.19613	7.85454	8.18245	8.08827	8.07782	7.99027	7.94108	8.00687	8.30959	8.13178	7.86683	8.09192	8.34353	8.00312	8.14808	8.46922	7.79184	8.17402	8.04597	8.40781	7.83059	7.92194	8.08443	8.32574	8.16875	8.04637	8.20042	7.74381	8.15126	7.68439	7.75576	7.96525	8.07793	7.71093	8.09917	7.94566	8.36841	7.91034	8.28648	7.96672
GFAP	8.2639	10.9563	10.8743	9.04681	10.1177	7.87514	8.81487	8.09305	9.28997	8.30816	9.60771	10.967	9.15605	10.7039	10.7964	9.70857	10.099	10.0693	8.89524	8.93536	9.41668	10.8364	11.123	11.3308	10.9824	11.3246	11.1959	10.4461	10.1674	11.3281	11.1871	10.4317	10.4463	9.88977	10.4085	9.63457	10.8301	10.5485	10.9439	10.695	11.0995
LRP11	8.26151	8.25392	8.30621	8.06492	8.05795	7.91836	8.4088	8.11626	7.98298	8.31834	8.05383	8.14316	8.0624	8.19485	7.74329	8.35303	7.9977	7.83019	8.03675	7.79667	7.9855	7.60042	7.67151	8.17986	7.83883	8.27033	8.15474	7.48859	6.29745	7.52466	8.00763	7.61066	7.60815	7.98686	7.70648	7.91537	7.44536	7.95171	7.92247	7.7835	6.55808
CCT8	8.25955	8.3104	8.49355	8.05838	7.94521	8.07127	8.33789	8.08457	8.02876	8.36837	8.31267	8.41419	7.87281	8.63712	8.04363	8.24915	8.82222	8.13162	8.02108	7.76964	8.14927	7.64287	7.88127	7.85434	8.75525	8.1202	8.06492	7.99391	7.44149	8.12654	8.17395	7.89023	7.36973	8.02455	7.64698	7.87323	8.10381	8.02893	8.09203	7.99419	6.74211
SARS	8.25851	8.44391	8.3644	8.11095	8.0248	8.14697	8.40614	7.84511	8.21958	8.56853	8.26331	7.96089	7.89404	8.52639	7.85043	8.15801	8.74687	8.10796	8.20581	7.73869	8.33145	7.54818	7.40363	7.60002	8.17981	7.6794	7.61077	7.85885	7.0921	7.56838	8.16573	8.34396	7.10722	7.74196	7.22956	8.06727	8.00947	7.64576	7.7498	7.61557	6.52404
ERC2	8.2581	7.56301	8.55984	8.50269	7.95982	8.24419	8.21198	8.0033	8.03526	8.18101	8.07714	8.02529	8.14246	8.73125	7.25277	8.16464	8.52738	7.52384	7.83361	7.4998	8.10792	7.33638	7.71971	7.68699	8.33171	7.90002	8.15775	7.77004	6.08015	7.55451	7.77552	7.58444	6.94339	7.75893	6.84305	8.04316	7.62198	7.40926	7.66997	7.67548	6.59152
C4orf3	8.25779	8.37409	8.0028	8.15551	8.17898	7.88644	8.23859	8.25281	7.9306	8.18463	8.03983	8.16532	8.06878	8.29525	8.04996	8.2138	8.62384	8.06955	8.20546	8.08241	8.11964	7.93318	7.90933	8.47001	8.40338	8.36295	8.10133	8.02655	8.14072	8.02342	8.05289	8.29798	7.95864	8.18386	7.95283	8.21688	8.24788	8.20429	8.37235	8.2257	7.46912
ACO2	8.25489	8.44278	8.4494	8.29574	8.41437	8.27882	8.39722	8.17249	8.29434	8.31631	8.35696	8.19498	8.09773	8.64419	8.17615	8.20797	8.73772	8.19313	8.25966	8.09317	8.42338	8.0742	8.0871	8.81412	8.66708	8.61265	8.35281	8.16188	7.52922	8.37575	8.35748	8.33857	8.115	7.99133	7.83565	8.16128	8.27277	8.29844	7.98776	8.15355	7.22919
ARMCX2	8.25418	7.90734	8.06574	8.11775	8.04433	8.17701	8.04362	8.08848	7.81784	8.19411	7.9363	8.15195	7.80872	8.35217	8.0624	8.00949	8.02489	7.73966	8.0636	7.55438	8.273	7.38022	7.66204	7.72789	8.32512	7.90614	7.75708	7.87136	7.51167	7.13342	7.97315	7.62278	7.18933	7.82816	7.35868	7.7489	7.93178	7.87508	7.65685	7.4756	6.66047
RPS15A	8.25401	8.57423	8.6058	8.35319	8.51147	7.95128	8.33866	8.33353	7.81021	8.42278	8.11687	8.48628	8.02911	8.64893	8.57342	8.17788	8.71626	8.36717	8.09732	8.19518	8.15422	8.44285	8.16967	8.51859	8.62733	8.48096	8.73909	8.23322	9.12329	9.28907	8.57158	8.5031	8.54354	8.1998	8.49496	8.14612	8.38507	8.51606	8.24668	8.35954	7.80973
FAM96B	8.25362	8.43652	8.45881	8.15439	8.35698	8.17713	8.34741	8.31023	8.01588	8.3693	8.28086	8.30725	8.01145	8.64912	8.34577	8.03768	8.61524	8.26026	8.1103	8.11213	8.34048	8.19246	8.18197	8.36986	8.69605	8.49235	8.53647	8.39371	7.85165	8.84581	8.03025	8.17848	7.8797	8.1579	7.79358	8.05714	8.27055	8.04293	8.08972	8.19668	7.29221
ELAVL2	8.25298	7.48245	7.86229	8.35997	8.07731	8.45578	8.23322	7.84924	8.30265	8.28843	8.23257	8.25799	8.4007	8.12575	7.4784	8.24687	8.03703	8.04124	8.37304	8.03458	8.33766	7.70567	8.13719	7.77069	8.59885	8.06191	8.04257	7.70062	5.87203	7.23236	8.02229	8.03998	7.34846	8.38856	7.91332	8.30523	7.60834	7.76626	7.93668	8.0519	7.10594
SHC3	8.25267	7.9921	8.2366	8.44195	8.68048	8.55602	8.59535	8.36021	8.2309	8.25485	8.41766	8.42899	8.28452	8.27232	8.47049	8.49108	8.12647	8.1384	8.37005	8.00895	8.31114	8.01198	8.08526	8.08627	8.51435	8.4442	8.30611	8.07183	7.01628	7.91533	8.2546	8.02072	7.93067	8.26515	8.16502	8.19157	8.19482	8.34762	8.04376	8.48627	7.37162
ANKMY2	8.25231	8.88711	8.48444	8.15966	7.93474	8.15813	8.40593	7.86419	8.18977	8.54271	8.00115	7.73671	8.03095	8.78562	7.83436	8.42224	9.02944	8.20664	7.99204	7.83021	7.96936	7.34914	7.28409	7.90224	7.9483	7.40971	7.10092	7.94493	7.11296	7.53426	8.33501	8.06646	7.40459	8.06231	7.26909	8.33185	7.96171	7.993	8.27572	7.93182	6.15947
FAM217B	8.25035	8.46096	8.64623	8.62745	8.48727	8.24417	8.54327	8.15055	8.36189	8.67223	8.50718	8.64909	8.44233	8.85519	8.45089	8.82252	8.3848	8.41506	8.34845	8.34059	8.5819	8.10969	8.14493	8.38408	9.09682	8.04195	8.43728	8.39105	7.00627	7.22202	8.26983	8.62803	7.99939	8.69653	8.06847	8.43932	8.43079	8.3972	8.69583	8.55832	7.16955
GATSL2	8.24887	8.56602	8.51468	8.57613	8.68215	8.31573	8.43887	8.34072	8.26859	8.49831	8.56273	8.34728	8.49616	9.08014	8.36893	8.51106	8.76828	8.06467	8.54803	8.52076	8.51988	8.58577	8.71443	9.09408	9.16143	8.83786	9.13013	8.52807	8.02658	9.24759	8.25086	8.45527	8.72115	8.55815	8.61946	8.34282	8.35121	8.55978	8.55159	8.71495	8.47287
MICAL2	8.2478	7.83291	8.17411	8.32063	8.0647	8.30605	8.22056	8.00341	8.26103	8.55634	8.16292	8.07316	8.24341	8.20684	7.60471	8.1952	7.93569	7.9089	8.07851	7.95098	8.49052	8.09131	7.61625	7.49373	8.24549	7.8765	8.18614	7.85228	6.82133	6.58816	7.92842	7.67742	7.25997	8.14782	7.54782	8.26326	7.92434	7.81329	7.92131	7.8668	6.74983
ARF4	8.24736	8.30258	8.30965	8.12957	8.30091	8.0385	8.457	8.36991	8.19925	8.54549	8.16738	8.28186	8.06433	8.36222	8.15852	8.21941	8.66117	8.36611	8.11151	7.84026	8.24352	7.91064	7.73496	8.22209	8.39378	8.39608	7.9238	7.98654	8.07877	7.99493	8.15619	8.19872	7.90895	7.92927	7.726	8.03697	8.21085	8.0977	8.38538	8.27209	6.93541
DBI	8.24562	9.49911	9.50623	8.72176	9.25746	8.43948	8.86837	8.73924	8.48912	8.21119	8.84199	9.2933	8.45942	9.38114	9.30629	8.59583	9.49617	8.87884	8.17655	8.78851	8.64287	9.12268	9.26682	9.93732	9.39969	9.61171	9.57563	9.08734	9.06887	10.3676	8.94445	9.05429	9.37808	8.66105	8.7688	8.45378	9.30842	9.31048	9.51372	9.41278	9.30226
TOMM70	8.24553	8.20085	8.33746	8.26154	8.02644	8.13387	8.33575	7.95655	8.25463	8.23427	8.1359	8.16478	8.09696	8.28973	7.91381	8.36952	8.36382	8.05482	8.2813	7.81795	8.29605	7.68933	7.64699	7.60648	8.04802	7.70771	7.66948	7.90164	7.08785	7.55156	8.06287	8.10765	7.42063	7.78978	7.50955	8.06641	7.98119	7.82157	7.87876	7.83595	6.79637
SEC61G	8.24324	8.15573	8.22919	8.04462	8.20133	7.95247	8.20716	8.04122	8.05947	8.44396	8.08867	8.19105	7.92658	8.21425	7.79257	8.01487	8.27807	8.18407	8.12611	7.61953	8.19903	7.59229	7.48899	7.47235	8.28631	7.57982	7.53913	7.58294	7.9104	8.00633	7.77909	7.95829	7.16521	7.93613	6.99702	7.95708	8.1031	7.72829	7.912	7.89869	7.02307
C2orf80	8.24284	8.4536	7.80282	7.79466	7.37799	8.02001	8.16433	8.03517	7.8153	8.22322	7.84986	7.58462	7.96225	8.08724	7.86342	7.86371	8.10145	7.93341	8.09692	7.42488	8.03539	6.30996	6.28783	6.86695	8.09725	6.60186	6.6565	7.06817	5.33486	7.002	6.99424	7.51047	6.62372	7.22691	6.50042	7.35386	6.9637	7.63403	7.77127	7.71066	5.39335
SCG3	8.24218	8.10457	8.13018	8.22034	8.09371	7.95236	8.50815	8.37688	8.14576	8.18898	8.13861	8.20345	8.26117	7.88412	7.30321	8.40174	8.10044	8.2028	8.00236	7.798	8.17939	7.68646	7.3622	8.90136	7.93336	7.45304	7.50938	7.67146	6.89363	7.27424	7.93462	7.83939	7.50726	8.27151	7.6993	7.99958	7.7002	7.96373	7.70929	7.81089	7.17553
SUMO1	8.2392	8.31586	8.05405	8.12442	8.12249	7.99492	8.46333	8.16299	7.92325	8.43126	7.97971	8.14018	7.91391	8.07708	7.94291	8.16924	8.01747	7.9577	8.02551	7.78389	8.11294	7.49472	7.45277	7.6958	8.12929	7.71798	7.61811	7.48673	7.07751	7.53411	7.91679	7.89834	7.41576	7.80419	7.3417	7.95789	7.73203	7.85013	7.92949	7.86375	6.68406
SPAG7	8.23713	8.19253	8.22707	8.18972	8.11942	8.08553	8.22947	8.13083	8.0685	8.37416	8.13301	7.9941	7.98357	8.41494	7.84012	8.07177	8.38631	8.17267	8.10684	8.12286	8.21642	7.98875	7.78415	8.09921	8.32422	7.97389	8.03846	8.23841	8.1487	8.5192	8.05965	7.94824	7.94686	8.14077	7.86273	8.0315	8.16533	8.02182	7.99706	8.15553	7.83581
IPCEF1	8.23572	8.0224	8.34852	8.71347	8.72196	8.40179	8.40594	7.97125	8.24304	8.83559	8.5282	8.54265	8.76374	9.12757	7.97994	8.91348	8.66015	8.12197	8.26543	8.5241	8.75155	8.44564	8.17244	8.66916	9.07823	8.76784	8.85349	8.57704	6.56219	6.71311	8.27082	8.26509	8.27964	8.88965	8.58686	8.74301	8.42206	8.25099	8.65564	8.71149	7.90876
PTDSS1	8.23512	8.55292	8.47625	8.18573	7.95895	8.27004	8.19987	8.09273	8.21175	8.31726	8.18308	8.33946	8.04454	8.91498	8.32871	8.34568	8.7176	8.27646	8.17573	8.21708	8.20611	8.32421	8.18666	8.0561	8.58149	7.9021	8.23369	8.29997	7.88083	8.13407	8.29642	8.32106	8.14861	8.20183	8.12594	8.13127	8.39575	8.00316	8.1017	8.14728	7.21525
SH3BP5	8.23504	7.99425	8.5146	8.27557	8.0903	8.13721	8.13945	8.15014	8.02843	8.2718	8.12927	8.04816	8.05386	8.27619	7.94697	8.26989	8.39608	8.13984	8.25277	7.83058	8.09246	7.92056	8.16643	7.90807	8.48613	8.06117	8.08959	8.10803	8.3885	7.98534	8.3069	7.86285	7.91808	8.14707	7.95371	8.30807	8.39164	8.06587	8.28934	8.15442	7.4568
SPCS2	8.2339	8.09895	8.08134	8.11703	8.33028	7.97955	8.49958	8.31131	8.11999	8.23882	8.01961	8.25995	8.0615	8.39597	8.12184	8.19855	8.41547	8.1715	7.95146	7.98619	8.08328	8.05399	8.08622	8.64093	8.37558	8.46261	8.35421	8.09096	8.02409	8.49157	8.16848	8.15522	8.05426	8.11921	8.06486	7.95638	8.08753	8.08213	7.90665	7.99163	7.60974
SPOCK2	8.23372	8.67667	8.64492	8.63818	8.31784	8.4445	8.5105	8.19097	8.61575	8.69479	8.56505	8.44692	8.63918	9.00406	8.34442	8.67229	8.96892	8.57472	8.80919	8.8821	8.78062	8.61703	8.64748	8.82638	8.86764	8.71054	9.02491	8.80274	7.94908	9.04389	8.30283	8.49753	8.32597	8.89175	8.33347	8.74324	8.78529	8.86024	8.68308	8.87788	8.23416
217256_x_at	8.23317	8.59049	8.58389	8.27609	8.59678	8.0821	8.10802	8.3007	7.97607	8.38722	8.28191	8.60912	8.22442	8.51922	8.44325	8.37094	8.51156	8.3845	8.26167	8.29257	8.17353	8.4045	8.28092	8.13185	8.32383	8.05069	8.43649	8.31923	8.96616	8.64341	8.37611	8.29088	8.6497	8.36632	8.52474	8.33058	8.54763	8.61372	8.42259	8.60914	8.00611
MT1E	8.23174	9.54027	8.69503	8.61791	9.24434	8.87725	8.90004	8.70602	8.56795	8.31862	9.90941	9.34024	8.81021	9.21693	9.73891	9.57347	10.9339	9.44375	8.08617	9.30107	9.15574	9.7964	9.82341	10.3492	10.1308	10.3467	10.1398	9.54692	9.29484	10.4294	9.02228	9.28476	11.2974	9.61212	9.55355	8.39965	9.27053	9.27151	9.91393	9.91053	10.1129
RGL1	8.23051	8.42699	8.397	7.85366	8.06926	8.06808	8.42631	8.23244	7.93164	8.11952	8.46019	8.40132	7.93591	8.71366	8.22656	8.0982	8.66189	8.36308	8.1643	7.96261	7.77799	8.01783	8.29409	8.27188	8.77487	8.59089	8.35324	7.79533	7.51951	8.64228	8.4683	8.71383	7.81183	8.03248	7.94555	8.02918	8.14143	7.87305	8.40601	8.36198	7.38422
STAU1	8.22947	8.70219	8.75211	8.50835	8.51625	8.46533	8.552	8.35394	8.55917	8.57248	8.56551	8.60639	8.41811	8.95634	8.64342	8.64899	8.76553	8.50754	8.2761	8.36837	8.58028	8.39219	8.61103	8.84424	8.88761	8.77351	8.79572	8.56485	8.01496	8.57618	8.55137	8.4444	8.4082	8.40934	8.15281	8.32727	8.67217	8.27368	8.66414	8.5579	7.6224
SYNDIG1	8.22894	7.44246	7.64759	7.8091	7.8938	8.15177	8.10272	7.85748	8.0222	8.20535	7.83586	7.55992	7.59269	7.84743	7.4258	7.93721	7.69193	7.57983	8.08178	7.81533	8.02099	8.15555	7.82885	7.66997	7.94783	7.53931	7.9217	7.62952	7.10222	6.4463	7.62275	7.68674	7.32977	7.90242	7.48888	7.76723	7.73484	7.6034	7.79458	7.48513	6.68398
IMPA1	8.22801	8.59715	8.62288	8.29949	7.98235	7.30981	8.36185	7.92296	7.9834	8.34581	8.32202	8.38343	7.98409	9.04859	8.02138	8.88936	8.81285	8.22194	8.14231	7.85337	7.94945	8.00458	7.81806	8.31424	8.62676	8.39281	8.12647	8.53788	7.23555	8.41277	8.67016	8.51558	8.31097	8.26397	8.05353	8.20491	8.28469	8.38676	8.55838	8.10122	7.05492
HSPA12A	8.22328	7.97383	7.95144	8.29927	8.03382	8.19615	8.23219	8.13717	8.17771	8.21483	8.08337	7.98247	8.15778	8.23379	7.83055	8.13106	8.18198	7.96789	8.18989	7.75044	8.14269	7.46445	7.60166	7.25138	8.28439	7.55137	7.57432	7.64604	6.49768	7.07558	7.81842	8.02996	7.03083	7.98403	6.97555	8.10425	7.95154	7.77366	8.23407	8.01619	6.36157
CDC42SE2	8.22313	7.84926	7.95677	8.05595	8.00385	7.89138	8.14662	7.83607	7.84509	7.87884	8.11703	8.08213	7.67173	7.90368	7.54857	8.22707	8.08764	7.92275	7.88602	7.3754	7.77579	7.16429	7.45511	7.56196	7.89349	7.41376	7.3993	7.44848	6.51212	7.27716	7.9968	7.7687	7.06576	7.61292	7.23882	7.8814	7.45219	7.68569	8.14124	7.47709	6.332
AA057585	8.22295	8.49672	8.27893	8.31306	8.28747	8.24524	8.57034	8.31195	8.16549	8.37467	8.35616	7.79434	8.12782	8.28405	7.92617	8.32383	8.1614	8.18094	7.92133	8.3567	8.38034	8.29702	7.97574	8.01996	8.02785	8.23411	8.04505	8.26213	7.28546	8.02365	8.11722	8.16652	8.22589	8.19337	8.40187	8.20468	8.19074	8.27867	8.4614	8.1976	7.68582
SNORD23	8.22193	8.8144	8.51469	8.21866	8.66615	7.89362	8.4951	8.28373	8.10428	8.55793	8.24331	8.53083	8.28469	9.433	8.3725	8.49377	9.49028	8.34547	8.37734	8.39179	8.17481	8.62488	8.52872	9.38508	9.17285	8.8364	9.29889	8.60336	9.09582	9.73009	8.71545	8.44974	8.87745	8.60929	8.83225	8.24403	8.83932	8.74987	8.75053	8.65023	8.22398
XRCC6	8.21885	8.55656	8.24322	7.99555	7.91043	7.96479	8.31583	7.99958	8.0665	8.38619	8.07012	8.10104	7.82319	8.24137	7.87967	8.11124	8.64055	8.0185	8.07758	7.83462	8.12441	7.81514	7.84713	8.03509	8.23115	7.89061	7.78769	7.94848	7.71273	8.02231	8.16372	8.1406	7.6393	7.95359	7.57885	8.07858	8.10131	8.12308	8.29681	8.21718	7.2567
RGS2	8.21794	7.2325	8.02746	7.64558	7.47798	7.79937	8.14302	8.04612	7.82801	8.30442	8.35361	7.75366	7.37228	8.33654	7.93596	7.70476	8.05633	7.8388	7.55315	7.71251	7.89458	7.47073	7.52959	7.12942	8.70118	7.28201	7.77204	7.33278	8.2839	7.04949	7.74057	8.03864	7.42063	7.31242	7.53497	7.65948	7.79235	7.81274	7.96258	7.76192	6.45713
DYNLL2	8.21557	7.99217	8.03757	8.00651	8.16088	8.0349	8.32654	7.93538	7.97332	8.21171	8.0934	7.90643	8.1629	7.93759	7.66191	8.12119	7.70091	7.88734	8.24589	8.08149	8.16376	7.78596	7.72438	7.86012	8.04765	7.93119	7.87191	7.83427	7.13033	7.64757	7.99281	7.87716	7.53907	8.05623	7.87197	8.05875	7.79298	7.98715	7.69109	7.9079	7.12351
HNRNPA0	8.21159	8.11927	8.00911	7.99806	7.84635	7.92548	8.28115	7.86888	8.04488	8.16193	7.98042	7.6932	7.80028	7.91221	7.71927	7.97289	8.31542	8.06288	7.80424	7.53649	8.05367	7.30547	7.06275	7.5629	7.90121	7.54496	7.37309	7.32048	7.06531	7.41495	7.80049	7.99886	6.94889	7.61364	6.94222	7.91256	7.67603	7.62227	7.79942	7.61588	6.62125
A2M	8.21153	7.32302	7.78564	7.82027	8.23993	7.61968	7.99685	8.0377	7.65265	8.06494	6.74106	9.03419	7.82822	7.43494	8.68789	7.57633	7.24621	7.14342	8.09907	7.76544	7.8492	9.15931	8.21696	9.57109	8.14021	8.63918	8.38222	7.39404	9.2896	8.85216	8.65441	8.04718	8.61972	8.15487	8.57978	7.83782	8.0753	8.58539	7.34907	7.54126	7.7708
NDUFA11	8.2109	8.07381	7.99165	8.04588	7.87979	7.89387	8.2134	7.87632	7.82195	8.32035	8.01248	7.88754	7.73657	8.10432	7.81876	7.76452	8.18627	7.9111	8.00666	7.62913	7.99421	7.59708	7.54432	7.82271	8.16878	7.86309	8.15182	7.80109	7.56821	8.13621	7.96185	8.13101	7.57087	7.87416	7.30245	7.90434	7.78382	7.58413	7.41966	7.7727	6.91426
SHTN1	8.21081	8.28465	8.65245	8.62421	9.02517	8.22274	8.43962	8.11065	8.28658	8.51072	8.52831	8.57597	8.5226	9.16779	7.97992	8.66354	8.81289	8.36283	8.61668	8.34987	8.23221	9.0144	8.98412	9.19578	8.98608	9.51216	9.28199	8.92512	6.8432	9.25717	9.20591	8.29922	8.77343	8.69945	7.94943	8.60889	9.03587	8.51368	8.43384	7.9635	7.51408
ATP6V0A1	8.2103	8.25645	8.47233	8.50918	8.03329	8.59741	8.21059	8.1878	8.56206	8.44406	8.49322	8.39594	8.47715	8.60906	8.17962	8.27266	8.82473	8.28199	8.55004	8.28785	8.24107	7.92582	8.20293	8.07029	8.57664	7.9849	8.34838	8.2042	7.02304	7.82136	8.18654	8.48175	7.76567	8.36133	7.81262	8.60511	8.23331	8.18895	8.18006	8.14457	7.31561
RB1CC1	8.20862	7.84992	8.27194	8.47321	8.37765	8.23401	8.35109	8.20657	7.97112	8.37154	8.31163	8.33075	8.2218	8.3187	7.7779	8.32125	7.74211	7.92135	8.19245	7.84696	7.94828	7.70524	8.02492	8.54268	8.45535	8.7464	8.19564	8.11739	6.75435	7.68087	8.29836	7.60227	8.04663	8.16902	7.7476	8.23851	7.91911	8.14383	8.04851	7.85505	6.92212
PRAF2	8.208	8.24436	8.26139	8.12738	8.01759	8.28082	7.91426	7.92476	8.07523	8.11123	8.14845	7.95564	7.89464	8.15455	7.94974	8.02552	8.44503	8.00749	8.19993	7.9429	8.31582	7.87156	8.00601	7.83762	7.98379	7.91426	7.88189	8.15727	7.51217	7.9338	7.70969	7.90476	7.83415	7.98088	7.42325	8.06153	7.98466	8.01886	7.86161	8.22211	7.7311
ACTR1B	8.20787	8.3159	8.35735	8.3058	8.19977	8.18394	8.18213	8.02648	8.20001	8.50373	8.36554	7.89157	8.25329	8.58892	7.7595	8.33373	8.51944	7.96842	8.20018	8.12386	8.42373	7.97155	7.77545	8.30335	8.38153	8.15946	8.29432	8.21938	7.44283	7.97697	8.06021	8.2142	7.68545	8.05017	7.9049	8.26547	8.14101	7.95346	8.17491	8.10459	7.55099
CFAP36	8.20716	8.1403	8.19636	8.29859	8.07348	8.16414	8.33778	7.87751	8.04295	8.52761	8.19227	8.11129	8.08077	8.49211	7.96192	8.37284	8.68345	8.15945	8.19209	7.6457	8.44227	7.36519	7.6602	8.13567	8.7622	8.04598	8.03724	7.90203	7.08314	7.81291	7.86779	7.98181	7.46559	8.23215	7.18421	8.37736	7.80927	8.21689	8.44342	8.21611	6.25848
EGR3	8.20699	8.10708	7.59835	7.70024	7.90984	8.53834	8.44464	8.66239	8.4765	8.52471	7.88765	7.45253	7.9277	7.42196	7.96623	7.93715	7.0982	7.75032	8.24545	7.76166	8.24665	6.93285	6.56745	7.0379	7.34402	6.99937	7.19614	6.89244	5.56541	5.64832	7.49682	6.92332	6.81637	7.32182	7.28577	7.53214	7.1216	7.16926	6.66547	7.11695	5.82152
INPP5F	8.20679	8.09924	8.32723	8.08197	7.79265	8.05136	8.48725	7.83696	8.00993	8.36506	8.26658	8.11566	8.22472	7.96943	7.58451	8.1952	8.37275	8.02725	8.03759	7.74883	8.0456	7.5898	7.63027	7.67155	8.27605	7.81136	7.98156	7.86618	6.33621	7.42042	8.22961	7.97692	7.407	8.24866	7.50125	8.15775	7.80706	7.69574	8.04443	7.7898	6.65095
CCDC3	8.20596	8.121	8.35542	8.42496	8.32271	8.28088	8.12184	8.44772	8.28477	8.46678	8.4847	8.37611	8.40799	8.8166	8.17686	8.78763	8.78639	8.36714	8.25042	8.07529	8.81656	7.99854	8.37919	8.20913	8.9784	8.2476	8.56389	8.60625	8.70351	7.14735	8.38205	8.53675	8.03229	8.47312	8.4444	8.57515	8.42829	8.51816	8.57129	8.63812	7.67442
TMEM9	8.2045	8.54987	8.25959	8.02982	7.93573	7.80274	8.3381	7.98256	7.72395	8.07262	7.9461	7.75176	7.69374	8.21997	7.54866	7.99431	8.66528	7.83032	7.83373	7.9934	7.93395	7.42837	7.54054	8.12416	8.13582	7.6853	7.80047	7.71192	7.33708	7.95888	7.81808	8.16449	7.24761	7.68165	7.36029	7.71538	7.7914	7.86078	7.88904	7.83293	6.62722
CA10	8.20197	7.91438	7.50598	7.48424	7.5446	7.74676	8.18972	8.14642	7.96118	8.06776	7.29306	7.24983	7.46747	7.5736	7.13686	7.56871	7.27077	7.74531	7.91088	7.21902	7.18688	6.1942	6.65764	6.63924	7.13235	6.52946	6.77301	6.63719	5.06497	5.88688	6.87608	7.14893	6.33261	6.83363	6.44546	7.09094	6.79986	6.5647	6.66772	6.48151	5.37096
VPS52	8.20078	8.36866	8.24701	8.26628	8.22717	8.28029	8.28339	8.26157	8.29707	8.45024	8.38751	8.32928	8.31596	8.23753	8.32632	8.25341	8.26962	8.39278	8.2451	8.38943	8.31727	8.58245	8.28347	8.3096	8.02346	8.20455	8.04162	8.56743	8.32218	8.02779	8.36746	8.21273	8.33871	8.34314	8.22552	8.24428	8.49272	8.34319	8.46565	8.24244	8.21484
GLS	8.20052	7.60581	8.24488	8.40031	7.84666	8.10425	8.25235	7.9703	8.15016	8.13023	8.00697	7.90895	7.91309	8.22266	7.97559	8.26538	8.26323	7.84594	7.37161	7.55532	8.24856	7.31873	7.39756	6.97275	8.2372	7.36206	7.62993	7.78023	6.42034	6.80915	8.07584	8.09141	7.15814	7.89877	7.16144	8.15832	7.8208	7.72981	7.72427	7.76158	6.38748
TMEM258	8.19976	8.64221	8.77386	8.39549	8.64624	8.27487	8.27277	8.15254	8.22432	8.70007	8.63073	8.74954	8.05396	8.7722	8.57046	8.51072	8.91185	8.41351	8.34069	8.19596	8.66022	8.82798	8.56495	8.29844	8.60226	8.26337	8.78398	8.88827	8.78713	8.68106	8.19829	8.25453	8.61226	8.49834	7.96617	8.31582	8.98579	8.57607	8.56229	8.51868	7.71702
GDAP1	8.19943	8.02354	7.90618	8.134	7.87589	8.02134	8.33706	8.05045	8.01231	8.15455	7.88166	7.84538	7.9446	7.89663	7.56111	8.19694	8.16574	8.13162	8.07694	7.72467	7.82187	7.13091	7.13077	7.44667	8.1103	7.58174	7.44837	7.76056	6.26735	7.11545	7.95968	8.09887	7.12835	7.91168	7.34213	8.01206	7.6622	7.84553	7.97334	7.90371	6.3578
TCF4	8.19856	7.54329	8.21496	8.05721	8.1512	8.16552	8.22237	7.94754	8.11101	7.76383	8.01175	8.43282	8.17369	8.39603	8.26284	8.14178	7.93158	8.056	8.26159	8.03301	7.8719	8.13907	8.28895	8.61213	8.6532	8.39917	8.46801	7.58592	7.11618	8.48584	8.28111	8.12575	8.04801	8.31154	8.07916	8.20337	7.67373	8.00668	8.02985	7.88768	7.70144
KIF21A	8.19573	7.53308	8.02766	8.25148	8.11592	7.98319	8.27519	7.99046	8.09545	8.31591	8.06577	8.11968	8.25582	8.35979	7.55832	8.24666	8.03959	7.98839	8.28199	7.6909	8.11981	7.70556	7.98902	8.17555	8.26533	8.25585	8.08459	7.93739	6.1594	7.64728	8.22826	8.02963	7.62229	8.5112	7.6952	8.39997	7.83682	7.84811	8.19059	7.91854	6.73074
SLIRP	8.19402	8.41139	8.16139	8.23204	8.43039	7.94695	8.14633	8.12455	7.95487	8.57837	8.06628	8.18826	8.1661	8.52457	8.01873	8.00088	8.50701	8.16183	8.42492	7.92081	8.4122	7.76635	7.70566	8.09497	8.64752	8.05781	8.42608	8.14518	7.47687	8.42969	8.01967	8.10395	7.67064	8.28777	7.37637	8.36895	8.22315	8.25484	8.40203	8.41979	7.09447
KCNJ4	8.193	7.76579	7.6043	7.79239	7.36479	7.82345	7.82184	7.99176	7.71876	7.99901	7.73395	7.34259	7.81181	8.37254	7.24669	8.06662	7.62241	7.4039	7.99835	7.73171	7.75801	7.20064	7.30345	7.48788	8.07344	7.61236	8.09586	7.33395	6.37153	7.1406	7.32246	7.49157	7.31254	7.90222	7.59007	7.83278	7.42366	7.36794	7.5114	7.63719	7.17734
TMEM126A	8.19149	7.87455	7.75236	8.19702	8.04541	7.9859	8.17537	8.11775	7.77057	8.37171	7.87621	7.94972	7.7538	8.09283	7.7387	7.89664	7.76388	7.7177	7.91435	7.49987	8.14626	7.34777	7.52506	7.5454	8.15553	7.68726	7.56557	7.66564	6.99003	7.27298	7.48755	7.58005	7.1615	7.53382	6.94842	7.73852	7.71342	7.76815	7.66192	7.78935	6.59418
TRIM44	8.19063	7.8324	8.2026	8.24891	8.33681	8.25544	8.25737	8.00842	8.28328	8.26968	8.08085	8.20303	8.29351	8.54869	7.98107	8.32406	8.42007	8.12841	8.21854	7.92826	8.21497	7.75979	7.83467	7.92565	8.63535	7.92131	8.02122	7.90819	6.98774	8.13032	8.19849	8.12142	7.57007	8.05359	7.35184	8.25248	8.02041	8.07351	8.27952	8.01234	6.72388
HNRNPH1	8.18906	8.19004	8.66584	8.52194	8.5351	8.61971	8.72427	8.22569	8.3391	8.37463	8.15536	8.61248	8.37474	7.91671	8.93465	7.90454	8.37981	8.59448	8.06863	7.81681	8.09245	8.17816	8.3778	8.00526	8.58629	8.23333	7.92612	7.40981	8.26859	7.97184	8.68217	8.9457	7.61791	8.35977	7.936	8.22676	8.45147	8.27661	8.45134	8.37358	6.91002
SRP68	8.18857	8.38672	8.31224	8.10577	8.10386	7.95581	8.39466	8.06909	8.20557	8.35389	8.27003	8.27847	7.92583	8.83312	8.03393	8.38972	8.70699	8.04186	8.1937	7.80655	8.37099	7.87872	7.92736	8.1836	8.57251	8.18872	8.15017	8.12613	7.38113	7.6953	8.22549	8.22796	7.71351	8.07424	7.81012	8.26537	8.16128	8.03562	8.14506	7.9682	6.9345
MRPS21	8.18807	8.39208	8.2198	8.15343	8.11734	7.78429	8.17951	8.07709	7.86674	8.41363	8.09914	8.02064	8.02866	8.66489	8.06695	8.22401	8.64732	7.9245	8.09268	7.99857	8.07686	7.78258	7.7701	7.81163	8.56925	8.10274	8.26161	8.18155	7.60708	8.47378	7.65559	7.92471	7.98675	8.28907	7.65825	8.03035	7.76068	8.0605	7.94267	7.87985	7.54244
ASNS	8.18779	7.7945	7.89394	7.75524	7.40649	7.69163	7.95361	7.64186	7.60606	8.18703	7.50361	7.23794	7.61476	8.20175	7.21571	7.82091	7.99254	7.59339	7.89261	7.20286	7.78742	6.93598	6.97388	6.95437	7.91059	7.37332	7.18122	7.12003	5.57511	7.06931	7.27145	7.48744	6.59481	7.69078	6.52355	7.85246	7.28146	7.44574	7.92488	7.68664	5.91351
SBDSP1	8.1869	8.39337	8.524	8.11023	7.9284	7.7815	8.41494	8.11481	7.81542	8.37143	7.99909	8.06971	7.69362	8.29811	7.8453	8.15521	8.90797	8.12541	8.01505	7.47703	7.94297	7.71515	7.82474	8.37688	8.29257	8.28777	7.85289	7.59484	7.79537	8.39819	8.31861	8.1339	7.60449	7.87138	7.66968	8.08302	8.19054	8.0643	8.33598	8.12708	7.01779
ATPIF1	8.18479	8.17851	8.12284	8.10609	7.94975	7.86711	8.11358	7.99739	7.69112	8.38087	7.89685	7.93381	8.00082	8.17174	7.79444	8.04295	8.31233	7.91314	7.94259	7.93736	8.12862	7.5267	7.46743	7.57606	8.25938	7.5895	7.82345	8.01247	7.26347	7.94235	7.70835	7.77472	7.58098	7.93392	7.60638	7.88047	7.77368	8.15271	8.02421	8.02344	6.72275
RGS5	8.18187	7.38715	7.08009	8.08519	8.33014	8.07803	8.45954	8.42437	8.08	8.50696	7.80234	7.99646	8.32673	7.13079	7.75941	8.32898	7.91974	8.22172	8.28718	8.22275	8.09228	8.10993	7.94406	8.8777	7.53977	9.12968	8.36574	7.99493	8.28408	8.14762	7.66636	7.73197	8.27321	8.12847	7.76516	7.91496	8.06532	8.3394	7.93514	8.39078	8.465
SELK	8.18085	8.66621	8.59195	8.12538	8.31399	8.22517	8.50968	8.47427	8.16252	8.32551	8.51224	8.64467	8.12656	8.84637	8.5555	8.20232	8.92654	8.44979	8.09088	8.48323	8.36575	8.3134	8.402	9.08086	8.68976	8.71001	8.78681	8.33724	8.42576	9.01335	8.23825	8.34257	8.58496	8.28161	8.37691	8.04636	8.19989	8.58685	8.20766	8.42837	8.04418
ACTR3B	8.18076	7.34046	7.77004	7.66792	7.48244	7.78896	8.39898	8.11593	7.84775	8.17053	7.69871	7.31377	7.45713	7.53327	7.36347	7.5209	7.34927	7.39408	7.82939	7.22424	7.66829	6.49269	6.79176	6.75446	7.38447	6.88519	6.92746	6.71516	5.74642	6.25182	7.2207	7.20843	6.11166	7.03271	6.07579	7.25788	6.96619	7.03458	6.69999	6.77225	5.4983
HLA-B	8.17815	9.86748	9.22512	8.02739	8.26908	8.11282	8.24902	8.3361	8.4006	8.15674	8.45156	9.6581	7.97149	9.41756	9.41378	7.70558	9.23647	8.54709	8.48509	8.59099	8.74796	9.08846	8.66205	9.75142	9.08486	9.91098	8.99854	8.29514	9.90271	9.66414	9.81289	8.83675	8.85121	8.2846	8.55653	8.50633	8.77614	8.83281	8.83259	8.69512	9.14262
TRAPPC6B	8.17803	8.0071	8.18175	8.0755	7.75132	7.64767	8.19729	7.89425	7.68471	8.24957	7.92057	7.75568	7.7827	7.58034	7.43926	8.08941	7.54251	7.60013	8.00152	7.23758	7.74319	6.73653	6.90353	6.72635	7.38623	6.72591	6.62595	7.1986	5.83423	6.55494	7.56785	7.49902	6.53526	7.46892	6.41574	7.90179	7.38709	7.72171	7.81778	7.55592	5.55274
SLC35F1	8.17766	7.71978	8.63415	8.89989	8.7299	8.52244	8.31299	8.04515	8.5219	8.7028	8.8345	8.57446	8.65818	9.11081	7.73794	8.63485	8.99145	8.03198	8.17526	8.43088	8.80339	8.4847	8.75802	8.77596	9.01401	8.92906	8.99305	8.7049	7.11937	8.3316	8.85354	8.35937	8.61051	8.82192	8.25601	8.67078	8.52401	8.35858	8.47473	8.33596	8.36121
TMX2	8.17726	8.70469	8.08251	8.24152	8.18403	8.19357	8.45651	8.00988	8.17719	8.41647	8.21511	8.17677	8.17556	8.25539	8.15719	8.16097	8.60336	8.17917	8.1254	8.08766	8.36579	7.88723	7.87011	8.10935	8.15135	8.17378	7.98064	8.21031	7.47319	7.47794	7.93525	7.9653	7.55495	8.14279	7.38797	8.10295	8.28213	7.93567	8.05015	7.98058	6.87306
LOC101927144	8.17647	8.45495	8.3343	8.5385	8.48387	8.08887	8.36444	8.14911	8.14269	8.64604	8.36068	8.04073	8.09145	8.48183	8.25289	8.284	8.48427	8.10078	8.44154	7.74864	8.61063	7.8007	8.09915	8.27584	8.83089	7.92779	8.02954	8.00271	7.02318	7.89059	7.97335	8.25087	7.87762	8.26548	7.35046	8.30801	8.03399	8.41249	8.85596	8.44075	7.65021
DENND5A	8.17535	8.1294	8.40466	8.48479	8.71388	8.34342	8.45015	8.1755	8.45988	8.26696	8.34681	8.49758	8.41938	8.80453	8.13291	8.38327	8.72485	8.29132	8.30136	8.40854	8.37265	8.73211	8.6816	9.12702	9.07452	8.77566	9.11449	8.48014	7.99174	9.37053	8.59138	8.23392	8.26888	8.44573	8.08477	8.50569	8.59414	8.53461	8.3494	8.30818	7.67587
SLC24A2	8.17387	7.4382	8.57069	8.56592	8.34549	8.08713	8.27839	7.56095	8.22601	8.54238	8.32264	8.23766	8.56296	8.588	7.25823	8.41081	8.32737	7.88252	8.19114	8.01864	8.35766	8.60696	8.18298	8.10061	8.6988	8.32837	8.47004	8.25594	6.54807	7.18386	8.59864	8.41307	7.86044	8.59536	7.94164	8.62137	8.17413	8.21073	8.5145	8.16717	7.35579
CXCL14	8.17282	8.64865	7.94044	7.98503	8.5033	8.34134	9.3753	8.73617	8.81142	8.20858	8.4856	7.90801	8.59055	6.76362	9.06911	7.94362	7.19044	8.72827	7.74677	8.86611	8.1831	7.97664	8.06746	8.30955	8.09507	8.47015	7.88515	7.10892	7.01886	7.85864	7.00541	7.56606	7.05175	7.65058	7.32278	7.58633	7.50749	7.77091	7.69857	8.5453	7.26245
ISCA1	8.17006	7.9963	7.92874	8.05818	7.88857	7.7076	8.42502	7.77607	7.9145	8.07009	7.95413	7.84378	7.79563	7.80009	7.63932	7.94919	7.99531	7.68816	8.09542	7.3073	7.93745	7.12725	7.08488	7.62571	7.82658	7.33759	7.37734	7.15966	6.47621	6.82576	7.66341	7.79703	6.9069	7.51364	6.90281	7.77629	7.37411	7.52531	7.63563	7.39511	6.35037
NSA2	8.16965	8.13402	8.21086	8.78814	8.36982	8.5217	8.16999	8.14588	8.68779	8.9173	8.17122	8.32326	8.01304	8.30058	8.22472	8.13238	8.5617	8.20703	8.6217	7.9359	8.84677	7.83061	7.80323	8.59832	8.51441	8.16013	8.33451	8.70411	8.97485	9.13736	8.01303	7.87008	8.11714	8.51018	7.95124	8.0973	8.0774	9.17126	8.67394	8.1784	7.89199
GNG10	8.16962	8.54418	8.19615	8.01197	8.15516	7.99456	8.3971	8.3732	7.96306	8.35204	8.30024	8.15217	8.15467	7.83086	8.33146	8.35662	7.93518	8.25466	8.08424	7.79834	7.9018	7.93473	7.80287	8.38919	7.94018	8.74376	8.08254	7.59494	7.64914	8.43937	8.37166	7.84422	8.11478	8.03357	8.05511	7.96541	7.87548	7.90551	8.10412	8.09142	7.63915
SNORA21	8.16909	8.25412	8.48557	8.18375	8.26682	7.75242	8.13663	8.28635	7.62327	8.21223	8.02851	8.41732	7.85587	8.30005	8.22082	7.81821	8.50923	8.08125	8.11481	7.95042	8.08944	7.94712	7.88857	8.24003	8.45335	8.14451	8.52789	7.9817	8.68549	8.81716	8.30521	8.24361	8.07268	8.07156	8.27246	8.19072	8.25088	8.35324	8.24014	8.27435	7.75577
AI267546	8.1678	8.32394	8.31142	8.10219	7.88188	8.47699	7.7087	7.82713	7.48943	7.96614	7.99079	8.0306	7.85077	8.37523	8.23517	8.22321	8.00969	7.86851	8.08053	7.97544	7.95814	7.75478	7.63653	7.78096	8.3258	7.83172	7.94577	7.91933	7.38359	7.61831	7.7014	7.37805	7.97938	7.86522	7.98294	7.9537	7.65394	7.55391	7.78561	8.08472	7.44814
MIEN1	8.16704	8.36762	8.12826	8.17311	8.26905	8.0887	8.19433	8.16836	7.79236	8.37665	8.17523	8.11087	7.95631	8.6886	8.22502	8.20624	8.47554	8.03193	8.18564	8.03391	8.33595	8.2093	8.18445	8.3311	8.76534	8.47861	8.66132	8.19593	7.81664	8.09835	7.81902	8.05139	8.06063	8.09113	8.08998	7.87677	7.93759	8.18446	7.89038	8.0325	7.93078
C16orf45	8.16656	8.32012	8.54561	8.41267	8.05703	8.30007	8.25764	7.87582	8.22661	8.56225	8.2825	8.35269	8.19681	8.69111	7.76189	8.26242	8.81931	7.86276	8.47571	8.02077	8.31008	7.84522	7.69279	7.83649	8.58559	7.65229	8.08724	8.16512	6.99941	7.96911	8.15284	8.16388	7.47669	8.36083	7.57535	8.51937	8.08176	8.32319	8.24332	8.21659	7.25236
IMMT	8.16548	8.12381	8.35182	8.10327	7.94016	8.01698	8.3512	7.88907	8.12183	8.43049	7.98582	7.87622	7.97031	8.30805	7.68455	8.03843	8.57197	7.90448	8.01498	7.80635	8.2128	7.629	7.5225	7.93356	8.42539	8.04223	7.74157	7.70361	7.24056	7.71891	7.83557	8.14279	7.33223	7.92174	7.48623	8.0018	7.91493	8.0892	8.05762	7.93821	6.63525
CKAP5	8.16342	8.08418	8.27871	8.15593	7.9559	8.03868	8.36289	8.06456	8.24164	8.30359	8.05003	8.21402	7.96434	8.51993	7.99855	8.20157	8.35976	8.10158	7.91418	7.94632	8.14224	7.89737	7.9118	8.29851	8.46886	7.96881	8.09796	8.13925	7.03296	7.87987	8.17035	8.19198	7.74189	7.97062	7.76722	8.03462	8.14131	7.8553	7.93564	7.79201	7.13443
SCRG1	8.16233	8.69691	8.56631	8.30986	8.40336	7.87716	8.31428	8.28418	8.03063	7.64536	8.18473	8.52358	8.05591	8.89063	8.14924	7.94576	8.53854	8.11506	7.66472	8.22999	7.93875	8.65743	8.07953	9.06655	8.06675	8.55397	8.47392	8.9737	8.0601	9.07016	8.29777	8.32113	9.17535	7.94984	8.72361	8.03866	9.00285	8.61875	8.47683	8.36856	8.63635
[truncated: 23,257 more rows]

## Sheet: Table S2
Gene attributes
[truncated: 24,456 more rows]

## Sheet: Table S3
ME of all samples
[truncated: 42 more rows]

## Sheet: Table S4
Eigengenes trait-specific expression profiles
[truncated: 20 more rows]

[truncated: 11 more sheets: Table S5, Tabel S6, Table S7, Table S8, Table S9, Table S10, Table S11, Table S12, Table S13, Table S14 , Table S15]
